# Supplementary material for: Landscape-Level Drivers of Fungal Communities in Grapevine, Fruit Trees, and Semi-Natural Shrublands in a Habitat Matrix
Source: Plants (Basel). 2025 Oct 16;14(20):3178. doi: 10.3390/plants14203178 (PMC12566767; doi:10.3390/plants14203178)
Supplement: Supplementary file 1 [file plants-14-03178-s001.zip]

Archive with 6 entries (6 files):
- Supplementary_S1.tiff
- Supplementary_S2.tiff
- Supplementary_S3.tiff
- Supplementary_S4.tiff
- Supplementary_S5.tiff
- Supplementary_Table_S1.xlsx
