# Supplementary material for: Landscape-Level Drivers of Fungal Communities in Grapevine, Fruit Trees, and Semi-Natural Shrublands in a Habitat Matrix
Source: Plants (Basel). 2025 Oct 16;14(20):3178. doi: 10.3390/plants14203178 (PMC12566767; doi:10.3390/plants14203178)
Supplement: Supplementary file 1 [file plants-14-03178-s001.zip › Supplementary_Table_S1.xlsx]

## Sheet: Munka3
TableS1. List of all fungal ASVs identified with functional and taxonomic assignments and their distribution among the samples.
ASVs	%	bp	Taxon	Matching sequence	Species Hypothesis	Phylum	Class	Order	function	F3B101	F3B102	F3B103	F3B104	F3C31	F3C32	F3C33	F3C34	F3Gy1	F3Gy2	F3Gy3	F3Gy4	F3KB1	F3KB2	F3KB3	F3KB4	F3KB5	F3KS1	F3KS2	F3KS3	F3MSZ1	F3MSZ2	F3MSZ3	F3NM1	F3NM2	F3NM3	F3NM4	F3P1	F3P1Oct	F3P2	F3P2Oct	F3P3	F3P3Oct	F3S11	F3S11Oct	F3S12	F3S1C31	F3S1C32	F3S21	F3S22
ASV06815	99.6	235	Akanthomyces_muscarius	AJ292388	SH2006624.09FU	Ascomycota	Sordariomycetes	Hypocreales	animal_parasite	0	0	0	0	0	0	0	0	0	0	5	0	0	0	0	0	0	0	0	0	0	0	0	0	0	0	0	0	0	0	0	0	0	0	0	0	0	0	0	0
ASV09641	99.1	235	Akanthomyces_muscarius	AJ292388	SH2006624.09FU	Ascomycota	Sordariomycetes	Hypocreales	animal_parasite	0	0	0	0	0	0	0	0	0	0	0	0	0	0	0	0	0	0	0	0	0	0	0	0	0	0	0	0	0	0	0	0	0	0	0	0	0	0	0	0
ASV04720	96.3	244	Allocucurbitaria_prunicola	MK442594	SH1168952.09FU	Ascomycota	Dothideomycetes	Pleosporales	animal_parasite	0	0	0	0	0	0	0	0	0	0	0	0	0	0	0	0	0	1	0	0	0	0	0	0	0	0	0	0	0	0	0	0	0	0	0	0	0	0	0	0
ASV08474	95.9	244	Allocucurbitaria_prunicola	MK442594	SH1168952.09FU	Ascomycota	Dothideomycetes	Pleosporales	animal_parasite	0	0	0	0	0	0	0	0	0	0	0	0	0	0	0	0	0	0	0	0	0	0	0	0	0	0	0	0	0	0	0	0	0	0	0	0	0	0	0	0
ASV02792	99.6	235	Beauveria_pseudobassiana	HQ880792	SH4059696.09FU	Ascomycota	Sordariomycetes	Hypocreales	animal_parasite	0	0	0	0	0	0	0	0	0	0	0	0	0	0	0	0	0	0	0	0	0	0	0	0	0	0	0	0	0	0	0	0	0	0	0	0	0	0	0	0
ASV03498	99.2	236	Exophiala_bergeri	EF551462	SH1165417.09FU	Ascomycota	Eurotiomycetes	Chaetothyriales	animal_parasite	0	0	0	0	0	0	0	0	0	0	0	0	0	0	0	0	0	0	0	0	0	0	0	0	0	0	0	0	0	0	0	0	273	0	0	0	0	0	0	0
ASV07008	98.7	236	Exophiala_bergeri	EF551462	SH1165417.09FU	Ascomycota	Eurotiomycetes	Chaetothyriales	animal_parasite	0	0	0	0	0	0	0	0	0	0	0	0	0	0	0	0	0	0	0	0	0	0	0	0	0	0	0	0	0	0	0	0	0	0	0	0	0	0	0	0
ASV09720	98.7	237	Exophiala_bergeri	EF551462	SH1165417.09FU	Ascomycota	Eurotiomycetes	Chaetothyriales	animal_parasite	0	0	0	0	0	0	0	0	0	0	0	0	0	0	0	0	0	0	0	0	0	0	0	0	6	0	0	0	0	0	0	0	0	0	0	0	0	0	0	0
ASV09995	98.7	236	Exophiala_bergeri	EF551462	SH1165417.09FU	Ascomycota	Eurotiomycetes	Chaetothyriales	animal_parasite	0	0	0	0	0	0	0	0	0	0	0	0	0	0	0	0	0	0	0	0	0	0	0	0	0	0	0	0	0	0	0	0	0	0	0	0	0	0	0	0
ASV11151	98.7	236	Exophiala_bergeri	EF551462	SH1165417.09FU	Ascomycota	Eurotiomycetes	Chaetothyriales	animal_parasite	0	0	0	0	0	0	0	0	0	0	0	0	0	0	0	0	0	0	0	0	0	0	0	0	0	0	0	0	0	0	0	0	0	0	0	0	0	0	0	0
ASV11346	98.3	237	Exophiala_bergeri	EF551462	SH1165417.09FU	Ascomycota	Eurotiomycetes	Chaetothyriales	animal_parasite	0	0	0	0	0	0	0	0	0	0	0	0	0	0	0	0	0	0	0	0	0	0	0	0	0	0	0	0	0	0	0	0	0	0	0	0	0	0	0	0
ASV05899	100	284	Exophiala_dermatitidis	AF050269	SH1066699.09FU	Ascomycota	Eurotiomycetes	Chaetothyriales	animal_parasite	0	0	0	0	0	0	0	0	0	0	0	0	0	0	0	0	0	0	0	0	0	0	0	0	0	0	0	0	0	0	0	0	0	0	0	0	0	0	0	0
ASV02351	100	232	Exophiala_ellipsoidea	KP347955	SH1304334.09FU	Ascomycota	Eurotiomycetes	Chaetothyriales	animal_parasite	0	0	0	0	0	0	0	0	0	0	0	0	0	0	0	0	0	0	0	0	0	0	0	0	0	0	0	0	1	0	0	0	469	0	0	0	0	0	0	0
ASV03992	99.2	239	Exophiala_eucalyptorum	KX147965	SH1129170.09FU	Ascomycota	Eurotiomycetes	Chaetothyriales	animal_parasite	0	0	0	0	0	0	0	0	0	0	0	0	0	0	0	0	0	0	0	0	0	0	0	0	0	0	0	0	3	0	0	0	0	0	0	0	0	0	0	0
ASV04939	98.7	239	Exophiala_eucalyptorum	KX147965	SH1129170.09FU	Ascomycota	Eurotiomycetes	Chaetothyriales	animal_parasite	0	0	0	0	0	0	0	0	0	0	0	0	0	0	0	0	0	0	0	0	0	0	0	0	0	0	0	0	0	0	0	0	0	0	0	0	0	0	0	0
ASV05046	99.6	239	Exophiala_eucalyptorum	KX147965	SH1129170.09FU	Ascomycota	Eurotiomycetes	Chaetothyriales	animal_parasite	0	0	0	0	0	0	0	0	0	0	0	0	0	0	0	0	0	0	0	0	0	0	0	0	0	5	0	0	0	0	0	0	0	0	0	0	0	0	0	0
ASV10807	87.8	287	Exophiala_opportunistica	KF928437	SH1266651.09FU	Ascomycota	Eurotiomycetes	Chaetothyriales	animal_parasite	0	0	0	0	0	0	0	0	0	0	0	0	0	0	0	0	0	0	0	0	0	0	0	0	0	0	0	0	0	0	0	0	0	0	0	0	0	0	0	0
ASV11112	87.5	287	Exophiala_opportunistica	KF928437	SH1266651.09FU	Ascomycota	Eurotiomycetes	Chaetothyriales	animal_parasite	0	0	0	0	0	0	0	0	0	0	0	0	0	0	0	0	0	0	0	0	0	0	0	0	0	0	0	3	0	0	0	0	0	0	0	0	0	0	0	0
ASV04375	98.9	271	Exophiala_psychrophila	JF747135	SH1266758.09FU	Ascomycota	Eurotiomycetes	Chaetothyriales	animal_parasite	0	0	0	0	0	0	0	0	0	0	0	0	0	0	0	0	0	0	0	0	3	0	0	0	0	0	0	0	0	0	0	0	0	0	0	0	0	0	0	0
ASV07050	99.2	262	Exophiala_psychrophila	UDB02007454	SH1266694.09FU	Ascomycota	Eurotiomycetes	Chaetothyriales	animal_parasite	0	0	0	0	0	0	0	0	0	0	0	0	0	0	0	0	0	0	0	0	0	0	0	0	0	0	0	0	0	0	0	0	0	0	0	0	0	0	0	0
ASV11774	98.5	271	Exophiala_psychrophila	JF747135	SH1266758.09FU	Ascomycota	Eurotiomycetes	Chaetothyriales	animal_parasite	0	0	0	0	0	0	0	0	0	0	0	0	0	0	0	0	0	0	0	0	0	0	0	0	0	0	0	0	0	0	0	0	0	0	0	0	0	0	0	0
ASV11755	100	264	Exophiala_radicis	KT099204	SH3152738.09FU	Ascomycota	Eurotiomycetes	Chaetothyriales	animal_parasite	0	0	0	0	0	0	0	0	0	0	0	0	0	0	0	0	0	0	0	0	0	0	0	0	0	0	0	0	0	0	0	0	0	0	0	0	0	0	0	0
ASV00323	95.6	275	Exophiala_sideris	HQ452311	SH1165508.09FU	Ascomycota	Eurotiomycetes	Chaetothyriales	animal_parasite	0	0	0	0	4	0	0	0	0	0	0	0	0	0	0	0	0	0	0	0	0	0	0	0	6	104	70	42	6	40	5	0	20	0	3	0	0	0	0	0
ASV00648	95.3	275	Exophiala_sideris	HQ452311	SH1165508.09FU	Ascomycota	Eurotiomycetes	Chaetothyriales	animal_parasite	0	0	0	0	3	0	0	0	0	0	0	0	0	0	0	0	0	0	0	0	0	0	0	0	0	35	27	0	3	11	0	0	15	0	4	0	0	0	0	11
ASV01327	93.4	274	Exophiala_sideris	HQ452311	SH1165508.09FU	Ascomycota	Eurotiomycetes	Chaetothyriales	animal_parasite	0	0	0	0	6	0	0	0	0	0	0	0	0	0	0	0	0	0	0	10	0	0	0	0	0	0	0	40	8	63	5	0	40	0	0	0	0	0	0	0
ASV02266	93.1	274	Exophiala_sideris	HQ452311	SH1165508.09FU	Ascomycota	Eurotiomycetes	Chaetothyriales	animal_parasite	0	0	0	0	2	0	0	0	0	0	0	0	0	0	0	0	0	0	0	0	0	0	0	0	0	0	2	8	0	16	0	0	18	0	0	0	0	0	0	0
ASV02753	93.1	274	Exophiala_sideris	HQ452311	SH1165508.09FU	Ascomycota	Eurotiomycetes	Chaetothyriales	animal_parasite	0	0	0	0	0	0	0	0	0	0	0	0	0	0	0	0	0	0	0	17	0	0	0	0	0	0	0	91	0	102	0	0	0	0	0	0	0	0	0	0
ASV04784	94.5	275	Exophiala_sideris	HQ452311	SH1165508.09FU	Ascomycota	Eurotiomycetes	Chaetothyriales	animal_parasite	0	0	0	0	0	0	0	0	0	0	0	0	0	0	0	0	0	0	0	0	0	0	0	0	0	0	0	0	0	51	0	0	0	0	0	0	1	0	0	0
ASV05538	95.6	275	Exophiala_sideris	HQ452311	SH1165508.09FU	Ascomycota	Eurotiomycetes	Chaetothyriales	animal_parasite	0	0	0	0	0	0	0	0	0	0	0	0	0	0	0	0	0	0	0	0	0	0	0	0	0	0	0	0	0	0	0	67	0	0	0	0	0	2	0	0
ASV05592	95.3	276	Exophiala_sideris	HQ452311	SH1165508.09FU	Ascomycota	Eurotiomycetes	Chaetothyriales	animal_parasite	0	0	0	0	0	0	0	0	0	0	0	0	0	0	0	0	0	0	0	0	0	0	11	0	0	0	0	0	0	0	0	0	0	0	0	2	0	0	0	0
ASV06241	94.9	275	Exophiala_sideris	HQ452311	SH1165508.09FU	Ascomycota	Eurotiomycetes	Chaetothyriales	animal_parasite	0	0	0	0	0	0	0	0	0	0	0	0	0	0	0	0	0	0	0	0	0	0	0	0	0	0	0	0	0	20	0	0	0	0	0	0	0	0	0	6
ASV06422	93.4	274	Exophiala_sideris	HQ452311	SH1165508.09FU	Ascomycota	Eurotiomycetes	Chaetothyriales	animal_parasite	0	0	0	0	0	0	0	0	0	0	0	0	0	0	0	0	0	0	0	0	0	0	0	0	0	0	0	0	0	0	0	75	0	0	0	0	0	0	0	0
ASV06557	94.2	276	Exophiala_sideris	HQ452311	SH1165508.09FU	Ascomycota	Eurotiomycetes	Chaetothyriales	animal_parasite	0	0	0	0	0	0	0	0	0	0	0	0	0	0	0	0	0	0	0	0	0	0	0	0	0	0	0	71	0	0	0	0	0	0	0	0	0	0	0	0
ASV07186	96	274	Exophiala_sideris	HQ452311	SH1165508.09FU	Ascomycota	Eurotiomycetes	Chaetothyriales	animal_parasite	2	0	0	0	0	0	0	0	0	0	0	0	0	0	0	0	0	0	0	0	0	0	0	0	0	0	0	0	0	0	0	0	0	0	0	0	0	0	0	0
ASV08293	95.6	274	Exophiala_sideris	HQ452311	SH1165508.09FU	Ascomycota	Eurotiomycetes	Chaetothyriales	animal_parasite	0	0	0	0	0	0	0	0	0	0	0	0	0	0	0	0	0	0	0	0	0	0	0	0	0	0	0	0	0	0	0	0	0	0	0	0	0	0	0	0
ASV10090	95.3	275	Exophiala_sideris	HQ452311	SH1165508.09FU	Ascomycota	Eurotiomycetes	Chaetothyriales	animal_parasite	0	0	0	0	0	0	0	0	0	0	0	0	0	0	0	0	0	0	0	0	0	0	0	0	0	0	0	0	0	3	0	0	0	0	0	0	0	0	0	0
ASV11516	93.8	274	Exophiala_sideris	HQ452311	SH1165508.09FU	Ascomycota	Eurotiomycetes	Chaetothyriales	animal_parasite	0	0	0	0	0	0	0	0	0	0	0	0	0	0	0	0	0	0	0	0	0	0	0	0	0	0	1	0	0	0	0	0	0	0	0	0	0	0	0	0
ASV11758	95.3	274	Exophiala_sideris	HQ452311	SH1165508.09FU	Ascomycota	Eurotiomycetes	Chaetothyriales	animal_parasite	0	0	0	0	0	0	0	0	0	0	0	0	0	0	0	0	0	0	0	0	0	0	0	0	0	0	0	0	0	0	0	0	0	0	0	0	0	0	0	0
ASV01007	87.4	261	Exophiala_sp	UDB0526911	SH1266807.09FU	Ascomycota	Eurotiomycetes	Chaetothyriales	animal_parasite	0	0	0	0	0	0	0	0	0	0	0	0	0	0	0	0	0	0	0	0	0	0	0	0	0	0	0	0	0	0	0	0	0	0	0	0	0	0	0	0
ASV01197	95.8	285	Exophiala_sp	MK281390	SH1266583.09FU	Ascomycota	Eurotiomycetes	Chaetothyriales	animal_parasite	3	0	0	1	0	0	0	0	0	0	0	0	0	0	0	0	0	42	2	0	0	0	2	0	0	0	0	0	24	39	0	0	26	0	0	0	0	0	0	0
ASV01508	100	230	Exophiala_sp	UDB01999903	SH0980024.09FU	Ascomycota	Eurotiomycetes	Chaetothyriales	animal_parasite	0	0	0	0	5	0	0	0	0	1	0	0	0	0	0	0	0	0	0	0	0	0	0	0	2	0	2	2	0	0	0	0	73	0	0	7	0	0	0	6
ASV01642	87	261	Exophiala_sp	UDB0526911	SH1266807.09FU	Ascomycota	Eurotiomycetes	Chaetothyriales	animal_parasite	0	0	0	0	0	0	0	0	0	0	0	0	0	0	0	0	0	0	2	0	0	0	0	0	0	0	0	0	0	0	0	0	0	0	0	0	0	0	0	0
ASV01674	98.4	251	Exophiala_sp	UDB01983905	SH1165401.09FU	Ascomycota	Eurotiomycetes	Chaetothyriales	animal_parasite	0	0	0	3	0	1	0	0	0	0	0	0	0	0	0	0	0	0	0	0	0	0	0	0	0	0	21	0	0	0	0	0	5	0	0	0	0	0	0	0
ASV01721	95.4	285	Exophiala_sp	MK281390	SH1266583.09FU	Ascomycota	Eurotiomycetes	Chaetothyriales	animal_parasite	0	0	0	0	0	0	0	0	0	0	0	0	0	0	0	0	0	0	0	0	0	0	0	0	0	0	0	10	0	39	0	0	0	0	0	0	0	0	0	0
ASV02229	95.4	285	Exophiala_sp	MK281390	SH1266583.09FU	Ascomycota	Eurotiomycetes	Chaetothyriales	animal_parasite	0	0	0	0	0	0	0	0	0	0	0	0	0	0	0	0	0	34	0	0	0	0	0	0	0	0	0	0	10	6	7	0	15	0	0	0	0	0	1	0
ASV02933	99.6	230	Exophiala_sp	UDB01999903	SH0980024.09FU	Ascomycota	Eurotiomycetes	Chaetothyriales	animal_parasite	0	0	0	0	0	0	0	0	0	0	0	0	0	0	0	0	0	0	0	0	0	0	0	0	0	0	0	2	0	0	0	0	36	0	0	0	0	0	0	3
ASV03167	98	251	Exophiala_sp	UDB01983905	SH1165401.09FU	Ascomycota	Eurotiomycetes	Chaetothyriales	animal_parasite	0	0	0	0	3	0	0	0	0	0	0	0	0	0	0	0	0	0	0	0	0	0	0	0	0	0	0	0	0	0	0	0	0	0	0	0	0	0	0	0
ASV03750	99.1	230	Exophiala_sp	UDB01999903	SH0980024.09FU	Ascomycota	Eurotiomycetes	Chaetothyriales	animal_parasite	0	0	0	0	0	0	0	0	0	0	0	0	0	0	0	0	0	0	0	2	0	0	0	0	0	0	0	0	0	0	0	0	0	0	0	0	0	0	0	20
ASV03815	95.1	264	Exophiala_sp	UDB01981861	SH1266672.09FU	Ascomycota	Eurotiomycetes	Chaetothyriales	animal_parasite	0	0	0	0	0	0	0	0	0	0	0	0	0	0	0	0	0	0	0	0	0	0	0	0	0	0	0	0	0	0	0	0	0	0	0	0	0	0	0	0
ASV04697	94.7	264	Exophiala_sp	UDB01981861	SH1266672.09FU	Ascomycota	Eurotiomycetes	Chaetothyriales	animal_parasite	0	0	0	0	0	0	0	0	0	0	0	0	0	0	0	0	0	0	0	0	0	0	0	0	0	0	0	0	0	0	0	0	0	0	0	0	0	0	0	0
ASV04713	96	250	Exophiala_sp	UDB01970702	SH1165491.09FU	Ascomycota	Eurotiomycetes	Chaetothyriales	animal_parasite	0	0	0	0	0	0	0	0	0	0	0	0	0	0	0	0	0	0	0	0	0	0	0	0	0	0	0	0	0	0	0	0	1	0	0	0	0	0	0	0
ASV05417	95.8	285	Exophiala_sp	MK281390	SH1266583.09FU	Ascomycota	Eurotiomycetes	Chaetothyriales	animal_parasite	0	0	0	0	0	0	0	0	0	0	0	0	0	0	0	0	0	0	0	0	0	0	0	0	0	0	0	0	0	0	0	74	0	0	0	0	0	0	0	0
ASV05432	92.7	286	Exophiala_sp	MK281390	SH1266583.09FU	Ascomycota	Eurotiomycetes	Chaetothyriales	animal_parasite	0	0	0	0	0	7	0	0	0	0	0	0	0	0	0	0	0	0	0	0	0	0	0	0	0	0	0	0	0	0	0	0	0	0	0	0	0	0	0	0
ASV05505	99.3	271	Exophiala_sp	KC790479	SH1135475.09FU	Ascomycota	Eurotiomycetes	Chaetothyriales	animal_parasite	0	0	0	0	0	0	0	0	0	0	0	0	0	0	0	0	0	0	0	0	0	0	0	0	0	0	0	0	0	0	0	0	0	0	0	0	0	0	0	0
ASV05702	99.2	266	Exophiala_sp	UDB02012579	SH1266638.09FU	Ascomycota	Eurotiomycetes	Chaetothyriales	animal_parasite	0	0	0	0	0	0	0	0	0	0	0	0	0	0	0	0	0	0	0	0	0	0	0	0	0	0	0	0	0	0	0	0	0	0	0	0	0	0	0	0
ASV06853	98.6	283	Exophiala_sp	MK281390	SH1266583.09FU	Ascomycota	Eurotiomycetes	Chaetothyriales	animal_parasite	0	0	0	0	0	6	0	0	0	0	0	0	0	0	0	0	0	0	0	0	0	0	0	0	5	0	9	0	0	0	0	0	0	0	0	0	0	0	0	0
ASV06934	95.6	250	Exophiala_sp	UDB01970702	SH1165491.09FU	Ascomycota	Eurotiomycetes	Chaetothyriales	animal_parasite	0	0	0	0	0	0	0	0	0	0	0	0	0	0	0	0	0	0	0	0	0	0	0	0	0	0	0	0	0	0	0	0	0	0	0	0	0	0	0	0
ASV07101	99.6	230	Exophiala_sp	UDB01999903	SH0980024.09FU	Ascomycota	Eurotiomycetes	Chaetothyriales	animal_parasite	0	0	0	0	0	0	0	0	0	0	0	0	0	0	0	0	0	0	0	0	0	0	0	0	0	0	0	4	0	0	0	0	0	0	0	7	0	0	0	1
ASV07218	98.5	267	Exophiala_sp	UDB01978558	SH1266701.09FU	Ascomycota	Eurotiomycetes	Chaetothyriales	animal_parasite	0	0	0	0	0	0	0	0	0	0	0	0	0	0	0	0	0	0	0	0	0	0	0	0	0	0	0	0	0	0	0	0	0	0	0	0	0	0	0	0
ASV08019	95.1	285	Exophiala_sp	MK281390	SH1266583.09FU	Ascomycota	Eurotiomycetes	Chaetothyriales	animal_parasite	0	0	0	0	0	0	0	0	0	0	0	0	0	0	0	0	0	0	0	0	0	0	0	0	0	0	0	0	0	0	0	0	0	0	0	0	0	0	0	0
ASV09973	92.3	286	Exophiala_sp	MK281390	SH1266583.09FU	Ascomycota	Eurotiomycetes	Chaetothyriales	animal_parasite	0	0	0	0	0	0	0	0	0	0	0	0	0	0	0	0	0	0	0	0	0	0	0	0	0	0	0	0	0	0	0	0	0	0	0	0	0	0	0	0
ASV10109	98.5	267	Exophiala_sp	UDB01978558	SH1266701.09FU	Ascomycota	Eurotiomycetes	Chaetothyriales	animal_parasite	0	0	0	0	0	0	0	0	0	0	0	0	0	0	0	0	0	0	0	0	0	0	0	0	0	0	0	0	0	0	0	0	0	0	0	0	0	0	0	0
ASV11367	92.3	260	Exophiala_sp	UDB01971315	SH1266640.09FU	Ascomycota	Eurotiomycetes	Chaetothyriales	animal_parasite	0	0	0	0	0	0	0	0	0	0	0	0	0	0	0	0	0	0	0	0	0	0	0	0	0	0	0	0	0	0	0	0	0	0	0	0	0	0	0	0
ASV04126	99.6	254	Exophiala_xenobiotica	DQ182587	SH1304331.09FU	Ascomycota	Eurotiomycetes	Chaetothyriales	animal_parasite	0	0	0	0	0	0	0	0	0	0	0	0	0	0	0	0	0	0	0	0	2	0	0	0	0	0	0	0	0	0	0	0	0	0	0	0	0	0	0	3
ASV04777	99	193	Hannaella_kunmingensis	UDB03260077	SH1003226.09FU	Basidiomycota	Tremellomycetes	Tremellales	animal_parasite	0	0	0	0	0	3	0	0	87	0	0	0	0	0	0	0	0	0	2	0	0	0	5	0	0	0	0	0	0	0	0	0	0	0	0	0	0	0	0	0
ASV11141	99.5	193	Hannaella_kunmingensis	UDB03260077	SH1003226.09FU	Basidiomycota	Tremellomycetes	Tremellales	animal_parasite	0	0	0	0	0	0	0	0	0	0	0	0	0	0	0	0	0	0	0	0	0	0	0	0	0	0	0	0	0	0	0	0	0	0	0	0	0	0	0	0
ASV08212	98.5	194	Hannaella_sinensis	AF444665	SH1003203.09FU	Basidiomycota	Tremellomycetes	Tremellales	animal_parasite	0	0	0	0	0	0	0	0	0	0	0	0	0	0	0	0	0	0	0	0	0	0	0	0	0	0	0	0	0	0	0	0	0	0	0	0	0	0	0	0
ASV10240	99.5	194	Hannaella_sinensis	AF444665	SH1003203.09FU	Basidiomycota	Tremellomycetes	Tremellales	animal_parasite	0	0	0	0	0	0	0	0	0	0	0	0	0	0	0	0	0	0	0	0	0	0	0	0	0	0	0	0	0	0	0	0	0	0	0	0	0	0	0	0
ASV07143	99	196	Hannaella_zeae	AJ965481	SH1003232.09FU	Basidiomycota	Tremellomycetes	Tremellales	animal_parasite	0	0	0	0	0	0	0	0	0	0	0	0	0	4	0	0	0	0	11	0	0	0	0	0	0	0	0	0	0	0	0	0	0	0	5	0	0	0	4	0
ASV07333	97.4	196	Hannaella_zeae	AJ965481	SH1003232.09FU	Basidiomycota	Tremellomycetes	Tremellales	animal_parasite	0	0	0	0	0	0	0	0	0	0	0	0	0	19	0	0	0	0	0	0	0	0	0	0	0	0	0	0	0	0	0	0	0	0	0	0	0	0	4	0
ASV03479	99.6	271	Metapochonia_suchlasporia	AJ292402	SH1111052.09FU	Ascomycota	Sordariomycetes	Hypocreales	animal_parasite	0	0	0	0	0	0	0	0	0	0	0	0	0	0	0	0	0	0	0	0	0	0	0	0	0	0	0	0	0	0	0	0	0	0	0	0	0	0	0	0
ASV00326	99.6	238	Microcera_rubra	HQ897820	SH0900847.09FU	Ascomycota	Sordariomycetes	Hypocreales	animal_parasite	0	0	0	0	0	0	0	0	0	0	0	0	0	0	0	0	0	0	0	770	0	0	0	0	0	0	0	1289	0	1245	0	0	0	0	0	0	0	0	0	0
ASV00502	99.2	238	Microcera_rubra	HQ897820	SH0900847.09FU	Ascomycota	Sordariomycetes	Hypocreales	animal_parasite	0	0	0	0	0	0	0	0	0	0	0	0	0	0	0	0	0	0	0	704	0	0	0	0	0	0	0	953	0	1390	0	0	0	0	0	0	0	0	0	0
ASV04663	99.6	237	Microcera_rubra	HQ897820	SH0900847.09FU	Ascomycota	Sordariomycetes	Hypocreales	animal_parasite	0	0	0	0	0	0	0	0	0	0	0	0	0	0	0	0	0	0	0	0	0	0	0	0	0	0	0	0	0	0	0	0	0	0	0	0	0	0	0	0
ASV05138	93.4	226	Myriangium_duriaei	OM238138	SH1001003.09FU	Ascomycota	Dothideomycetes	Myriangiales	animal_parasite	0	0	0	0	45	0	0	0	0	0	0	0	0	0	0	0	0	0	0	0	0	0	0	0	0	0	0	0	0	0	0	0	0	0	0	0	0	0	0	0
ASV00371	99.1	228	Myriangium_sp	UDB01824603	SH1000998.09FU	Ascomycota	Dothideomycetes	Myriangiales	animal_parasite	0	0	0	0	186	0	0	0	0	5	0	0	0	0	0	0	0	48	0	10	8	0	0	4	177	75	50	0	31	35	22	0	8	0	1	0	5	0	0	55
ASV00702	99.6	228	Myriangium_sp	UDB01824603	SH1000998.09FU	Ascomycota	Dothideomycetes	Myriangiales	animal_parasite	0	0	0	0	92	0	0	0	0	0	0	0	0	0	0	0	0	23	0	0	7	0	0	0	61	17	25	0	12	7	15	0	0	0	0	0	0	0	0	21
ASV02608	93.9	229	Myriangium_sp	MK883700	SH1000996.09FU	Ascomycota	Dothideomycetes	Myriangiales	animal_parasite	0	0	0	0	0	0	0	0	0	0	0	0	0	0	0	0	0	0	0	0	0	0	0	0	21	0	0	0	0	0	0	0	0	0	0	0	0	0	0	3
ASV02676	97.8	232	Myriangium_sp	UDB01824536	SH1001002.09FU	Ascomycota	Dothideomycetes	Myriangiales	animal_parasite	0	0	0	0	0	0	0	0	0	0	0	0	0	0	0	0	0	0	0	18	0	0	0	0	0	0	0	0	9	65	0	0	17	0	0	0	0	0	0	0
ASV03593	93.9	229	Myriangium_sp	MK883700	SH1000996.09FU	Ascomycota	Dothideomycetes	Myriangiales	animal_parasite	0	0	0	0	0	0	0	0	0	0	0	0	0	0	0	0	0	0	0	0	0	0	0	0	0	0	0	0	15	0	0	0	3	0	0	0	0	0	0	0
ASV04289	94.3	227	Myriangium_sp	MK883700	SH1000996.09FU	Ascomycota	Dothideomycetes	Myriangiales	animal_parasite	0	0	0	0	3	0	0	0	0	44	0	0	0	0	0	0	0	12	0	0	0	0	0	0	0	0	0	29	0	3	0	0	0	0	0	0	0	0	0	0
ASV04439	94.3	229	Myriangium_sp	MK883700	SH1000996.09FU	Ascomycota	Dothideomycetes	Myriangiales	animal_parasite	0	0	0	0	0	0	0	0	0	0	0	0	0	0	0	0	0	0	0	0	0	0	0	0	10	0	0	0	0	0	0	0	0	0	0	0	0	0	0	3
ASV04926	98.3	232	Myriangium_sp	UDB01824536	SH1001002.09FU	Ascomycota	Dothideomycetes	Myriangiales	animal_parasite	0	0	0	0	0	0	0	0	0	0	0	0	0	0	0	0	0	0	0	0	0	0	0	0	0	0	0	26	0	11	0	0	0	0	0	0	0	0	0	0
ASV04935	94.7	226	Myriangium_sp	MK883700	SH1000996.09FU	Ascomycota	Dothideomycetes	Myriangiales	animal_parasite	0	0	0	0	0	0	0	0	0	0	0	0	0	0	0	0	0	0	0	0	0	0	0	0	0	0	0	0	0	0	0	0	0	0	0	0	0	0	0	0
ASV05251	99.1	228	Myriangium_sp	UDB01824603	SH1000998.09FU	Ascomycota	Dothideomycetes	Myriangiales	animal_parasite	0	0	0	0	0	0	0	0	0	0	0	5	0	0	0	0	0	0	0	0	0	0	0	0	0	0	0	0	0	0	0	78	0	0	0	0	0	27	0	0
ASV05375	94.3	229	Myriangium_sp	MK883700	SH1000996.09FU	Ascomycota	Dothideomycetes	Myriangiales	animal_parasite	0	0	0	0	0	0	0	0	0	0	0	0	0	0	0	0	0	0	0	0	0	0	0	0	0	0	0	0	15	0	0	0	0	0	0	0	0	0	0	0
ASV06288	95.2	227	Myriangium_sp	MK883700	SH1000996.09FU	Ascomycota	Dothideomycetes	Myriangiales	animal_parasite	0	0	0	0	0	0	0	0	0	0	0	0	0	0	0	0	0	0	0	0	0	0	0	0	0	0	0	0	0	0	0	0	0	0	0	0	0	0	0	0
ASV06336	93.8	227	Myriangium_sp	UDB0680340	SH1026529.09FU	Ascomycota	Dothideomycetes	Myriangiales	animal_parasite	0	0	0	0	0	0	0	0	0	0	0	0	0	0	0	0	0	0	0	0	0	0	0	0	0	0	13	0	0	0	0	0	0	0	0	0	0	0	0	0
ASV06724	94.2	226	Myriangium_sp	UDB01824557	SH1026534.09FU	Ascomycota	Dothideomycetes	Myriangiales	animal_parasite	0	0	0	0	0	0	0	0	0	0	0	0	0	0	0	0	0	0	0	0	0	0	0	0	0	0	0	0	0	0	0	0	0	0	0	0	0	0	0	0
ASV06736	99.6	228	Myriangium_sp	UDB01824603	SH1000998.09FU	Ascomycota	Dothideomycetes	Myriangiales	animal_parasite	0	0	0	0	0	0	0	0	0	0	0	0	0	0	0	0	0	0	0	0	0	0	0	0	0	0	0	0	0	0	0	44	0	0	0	0	0	19	0	0
ASV07644	91.3	231	Myriangium_sp	UDB01824591	SH1026547.09FU	Ascomycota	Dothideomycetes	Myriangiales	animal_parasite	0	0	0	0	0	0	0	0	0	0	0	0	0	0	0	0	0	0	0	0	0	0	0	0	0	0	0	0	0	0	0	0	0	0	0	0	0	0	0	0
ASV08318	95.8	236	Myriangium_sp	UDB01824536	SH1001002.09FU	Ascomycota	Dothideomycetes	Myriangiales	animal_parasite	0	0	0	0	0	0	0	0	0	0	0	0	0	0	0	0	0	0	0	0	0	0	0	0	0	0	0	0	0	0	0	0	0	0	0	0	0	0	0	0
ASV09424	94.4	231	Myriangium_sp	UDB01824591	SH1026547.09FU	Ascomycota	Dothideomycetes	Myriangiales	animal_parasite	0	0	0	0	0	0	0	0	0	0	0	0	0	0	0	0	0	0	0	0	0	0	0	0	0	0	0	0	0	0	0	0	0	0	0	0	0	0	0	0
ASV11086	94.3	227	Myriangium_sp	UDB0680340	SH1026529.09FU	Ascomycota	Dothideomycetes	Myriangiales	animal_parasite	0	0	0	0	14	0	0	0	0	0	0	0	0	0	0	0	0	0	0	0	0	0	0	0	0	0	0	0	0	0	0	0	0	0	0	0	0	0	0	0
ASV02507	99.6	224	Nigrograna_antibiotica	JX570932	SH0992941.09FU	Ascomycota	Dothideomycetes	Pleosporales	animal_parasite	0	0	0	0	1	0	0	0	0	0	0	0	0	0	0	9	0	0	0	0	0	0	0	0	0	0	0	0	0	0	0	0	0	0	0	0	0	0	0	0
ASV02942	99.1	224	Nigrograna_antibiotica	JX570932	SH0992941.09FU	Ascomycota	Dothideomycetes	Pleosporales	animal_parasite	0	0	0	0	0	0	0	0	0	0	0	0	0	0	0	0	0	0	0	0	0	0	0	0	0	0	0	0	0	0	0	0	0	0	0	0	0	0	0	0
ASV04530	100	224	Nigrograna_antibiotica	JX570932	SH0992941.09FU	Ascomycota	Dothideomycetes	Pleosporales	animal_parasite	0	0	0	0	0	0	0	0	0	0	0	0	0	0	0	0	0	0	0	0	0	0	0	0	0	0	0	0	0	0	0	0	0	0	0	0	0	0	0	0
ASV07887	99.1	224	Nigrograna_antibiotica	JX570932	SH0992941.09FU	Ascomycota	Dothideomycetes	Pleosporales	animal_parasite	0	0	0	0	0	0	0	0	0	0	0	0	0	0	0	0	0	0	0	0	0	0	0	0	0	0	0	0	0	0	0	0	0	0	0	0	0	0	0	0
ASV08901	98.6	222	Nigrograna_cangshanensis	KY511063	SH0992953.09FU	Ascomycota	Dothideomycetes	Pleosporales	animal_parasite	0	0	0	0	0	0	0	0	0	0	0	0	0	0	0	0	0	0	0	0	0	0	0	0	0	0	0	0	0	0	0	0	0	0	0	0	0	0	0	0
ASV10393	99.6	226	Nigrograna_fuscidula	KX650549	SH0992949.09FU	Ascomycota	Dothideomycetes	Pleosporales	animal_parasite	0	0	0	0	0	0	0	0	0	0	0	0	0	0	0	0	0	0	0	0	0	0	0	0	0	0	0	0	0	0	0	0	0	0	0	0	0	0	0	0
ASV00226	99.6	224	Nigrograna_mycophila	KX650553	SH1547305.09FU	Ascomycota	Dothideomycetes	Pleosporales	animal_parasite	0	0	0	0	0	0	0	0	0	0	0	0	0	2	0	0	0	49	0	0	0	0	0	0	5	3	0	2	0	7	24	0	27	0	0	0	0	0	0	0
ASV00384	100	224	Nigrograna_mycophila	KX650553	SH1547305.09FU	Ascomycota	Dothideomycetes	Pleosporales	animal_parasite	0	0	0	0	0	0	0	0	0	0	0	0	0	0	0	0	0	34	0	0	0	0	0	0	0	0	0	0	2	2	14	0	14	0	0	0	0	0	0	0
ASV04476	99.1	224	Nigrograna_mycophila	KX650553	SH1547305.09FU	Ascomycota	Dothideomycetes	Pleosporales	animal_parasite	0	0	0	0	0	0	0	0	0	0	0	0	0	0	0	0	0	0	0	0	0	0	0	0	0	0	0	0	0	6	0	0	0	0	0	0	0	0	0	0
ASV10622	99.6	224	Nigrograna_mycophila	KX650553	SH1547305.09FU	Ascomycota	Dothideomycetes	Pleosporales	animal_parasite	0	0	0	0	0	0	0	0	0	0	0	0	0	0	0	0	0	0	0	0	0	0	0	0	0	0	0	0	0	0	0	14	0	0	0	0	0	0	0	0
ASV00269	99.1	224	Nigrograna_obliqua	KX650560	SH2782927.09FU	Ascomycota	Dothideomycetes	Pleosporales	animal_parasite	3	0	0	0	0	0	0	0	0	0	0	0	0	0	0	0	2	0	0	0	15	0	0	15	0	0	2	0	0	0	0	0	0	0	0	0	0	0	0	0
ASV00458	99.6	224	Nigrograna_obliqua	KX650560	SH2782927.09FU	Ascomycota	Dothideomycetes	Pleosporales	animal_parasite	0	0	0	0	0	0	0	0	0	0	0	0	0	0	0	0	0	0	0	0	9	0	0	7	0	0	0	0	0	0	0	0	0	0	5	0	0	0	0	0
ASV09501	98.7	224	Nigrograna_obliqua	KX650560	SH2782927.09FU	Ascomycota	Dothideomycetes	Pleosporales	animal_parasite	0	0	0	0	0	0	0	0	0	0	0	0	0	0	0	0	0	0	0	0	0	0	0	20	0	0	0	0	0	0	0	0	0	0	0	0	0	0	0	0
ASV10259	99.6	224	Nigrograna_obliqua	KX650560	SH2782927.09FU	Ascomycota	Dothideomycetes	Pleosporales	animal_parasite	0	0	0	0	0	0	0	0	0	0	0	0	0	0	0	0	0	0	0	0	0	0	0	0	0	0	0	0	0	0	0	0	0	0	0	0	0	0	0	0
ASV11540	98.7	224	Nigrograna_obliqua	KX650560	SH2782927.09FU	Ascomycota	Dothideomycetes	Pleosporales	animal_parasite	0	0	0	0	0	0	0	0	0	0	0	0	0	0	0	0	0	0	0	0	0	0	0	0	0	0	0	0	0	0	0	0	0	0	0	0	0	0	0	0
ASV12037	99.1	224	Nigrograna_obliqua	KX650560	SH2782927.09FU	Ascomycota	Dothideomycetes	Pleosporales	animal_parasite	0	0	0	0	0	0	0	0	0	0	0	0	0	0	0	0	0	0	0	0	0	0	0	0	0	0	0	0	0	0	0	0	0	0	0	0	0	0	0	0
ASV07293	97.7	257	Ochroconis_sp	UDB02283630	SH1041674.09FU	Ascomycota	Dothideomycetes	Venturiales	animal_parasite	0	0	0	0	0	0	0	0	0	0	0	0	0	0	0	0	0	0	0	0	0	0	0	0	0	0	0	0	0	0	0	0	0	0	0	0	0	0	0	0
ASV07344	93.2	263	Ochroconis_sp	JX136037	SH1041657.09FU	Ascomycota	Dothideomycetes	Venturiales	animal_parasite	0	0	0	0	0	0	0	0	0	0	0	0	0	0	0	0	0	0	0	0	0	0	0	0	0	0	0	0	0	0	0	0	0	0	0	0	0	0	0	0
ASV07527	93.9	247	Ochroconis_sp	UDB02281739	SH1041652.09FU	Ascomycota	Dothideomycetes	Venturiales	animal_parasite	0	0	0	0	0	0	0	0	0	0	0	0	0	0	0	0	0	0	0	0	0	0	0	0	0	0	0	0	0	0	0	0	0	0	0	0	0	0	0	0
ASV08667	96.4	247	Ochroconis_sp	UDB0201241	SH1041684.09FU	Ascomycota	Dothideomycetes	Venturiales	animal_parasite	0	0	0	0	0	0	0	0	0	0	0	0	0	0	0	0	0	0	0	0	0	0	0	0	0	0	0	0	0	0	0	0	0	0	0	0	0	0	0	0
ASV09182	93.9	247	Ochroconis_sp	UDB02281739	SH1041652.09FU	Ascomycota	Dothideomycetes	Venturiales	animal_parasite	0	0	0	0	0	0	0	0	0	0	0	0	2	0	0	3	0	0	0	0	0	0	0	0	0	0	0	0	0	0	0	0	0	0	0	0	0	0	0	0
ASV09735	92.8	263	Ochroconis_sp	JX136037	SH1041657.09FU	Ascomycota	Dothideomycetes	Venturiales	animal_parasite	0	0	0	0	0	0	0	0	0	0	0	0	0	0	0	0	0	0	0	0	0	0	0	0	0	0	0	0	0	0	0	0	0	24	0	0	0	0	0	0
ASV10133	95.2	248	Ochroconis_sp	UDB0201241	SH1041684.09FU	Ascomycota	Dothideomycetes	Venturiales	animal_parasite	0	0	0	0	0	0	0	0	0	0	0	0	0	0	0	0	0	0	0	0	0	0	0	0	0	0	0	0	0	0	0	0	0	0	0	0	0	0	0	0
ASV10277	99.6	247	Ochroconis_sp	UDB0201241	SH1041684.09FU	Ascomycota	Dothideomycetes	Venturiales	animal_parasite	0	0	0	0	0	0	0	0	0	0	0	0	0	0	0	0	0	0	0	0	0	0	0	0	0	0	0	0	0	0	0	0	0	0	0	0	0	0	0	0
ASV11419	92.3	260	Ochroconis_sp	JX136037	SH1041657.09FU	Ascomycota	Dothideomycetes	Venturiales	animal_parasite	0	0	0	0	0	0	0	0	0	0	0	0	0	0	0	0	0	0	0	0	0	0	0	0	0	0	0	0	0	0	0	0	0	0	0	0	0	0	0	0
ASV11615	93.9	247	Ochroconis_sp	UDB02281739	SH1041652.09FU	Ascomycota	Dothideomycetes	Venturiales	animal_parasite	0	0	0	0	0	0	0	0	0	0	0	0	0	0	0	0	0	0	0	0	0	0	0	0	0	0	0	0	0	0	0	0	0	0	0	0	0	0	0	0
ASV11834	90.8	249	Ochroconis_sp	UDB02281739	SH1041652.09FU	Ascomycota	Dothideomycetes	Venturiales	animal_parasite	0	0	0	0	0	0	0	0	0	0	0	0	0	0	0	0	0	0	0	0	0	0	0	0	0	0	0	0	0	0	0	0	0	0	0	0	0	0	0	0
ASV12062	97.3	257	Ochroconis_sp	UDB02283630	SH1041674.09FU	Ascomycota	Dothideomycetes	Venturiales	animal_parasite	0	0	0	0	0	0	0	0	0	0	0	0	0	0	0	0	0	0	0	0	0	0	0	0	0	0	0	0	0	0	0	0	0	0	0	0	0	0	0	0
ASV03044	98.5	259	Pochonia_sp	MW765043	SH1161930.09FU	Ascomycota	Sordariomycetes	Hypocreales	animal_parasite	0	0	0	0	0	0	0	0	0	0	0	0	0	0	0	0	0	0	0	0	0	0	0	0	0	0	0	0	0	0	0	0	0	0	0	0	0	0	0	0
ASV03084	99.6	281	Septobasidium_carestianum	UDB0754266	SH0964550.09FU	Basidiomycota	Pucciniomycetes	Septobasidiales	animal_parasite	0	0	0	0	2	0	0	0	0	0	0	0	0	0	0	0	0	0	0	0	0	0	0	0	0	0	0	0	0	0	0	0	0	0	0	0	0	0	0	0
ASV10516	99.3	281	Septobasidium_carestianum	UDB0754266	SH0964550.09FU	Basidiomycota	Pucciniomycetes	Septobasidiales	animal_parasite	0	0	0	0	0	0	0	0	0	0	0	0	0	0	0	0	0	0	0	0	0	0	0	0	0	0	0	0	0	0	0	0	0	0	0	0	0	0	0	0
ASV07400	93.3	282	Septobasidium_mariani	MK809161	SH0964535.09FU	Basidiomycota	Pucciniomycetes	Septobasidiales	animal_parasite	0	0	0	0	0	0	0	0	0	0	0	0	0	0	0	0	0	0	0	0	0	0	0	0	0	0	0	0	0	0	0	0	0	0	0	0	0	0	0	0
ASV07473	99.6	281	Septobasidium_mariani	MK809161	SH0964535.09FU	Basidiomycota	Pucciniomycetes	Septobasidiales	animal_parasite	0	0	0	0	0	0	0	0	0	0	0	0	0	0	0	0	0	0	0	0	0	0	0	0	0	0	0	0	0	0	0	0	0	0	0	0	0	0	0	0
ASV09008	89.2	287	Septobasidium_mariani	MK809161	SH0964535.09FU	Basidiomycota	Pucciniomycetes	Septobasidiales	animal_parasite	0	0	0	0	0	0	0	0	0	0	0	0	0	0	0	0	0	0	0	0	0	0	0	0	0	0	0	0	0	0	0	0	0	0	0	0	0	0	0	0
ASV07878	89.6	280	Septobasidium_sp	MK804522	SH0964554.09FU	Basidiomycota	Pucciniomycetes	Septobasidiales	animal_parasite	0	0	0	0	0	0	0	0	0	0	0	0	0	0	0	0	0	0	0	0	0	0	0	0	0	0	0	15	0	0	0	0	15	0	0	0	0	0	0	0
ASV11118	82	284	Septobasidium_sp	KJ832031	SH1020928.09FU	Basidiomycota	Pucciniomycetes	Septobasidiales	animal_parasite	0	0	0	0	0	0	0	0	0	0	0	0	0	0	0	0	0	0	0	0	0	0	0	0	0	0	0	0	0	0	0	14	0	0	0	0	0	0	0	0
ASV11525	89.3	280	Septobasidium_sp	MK804522	SH0964554.09FU	Basidiomycota	Pucciniomycetes	Septobasidiales	animal_parasite	0	0	0	0	0	0	0	0	0	0	0	0	0	0	0	0	0	0	0	0	0	0	0	0	0	0	0	0	0	0	0	0	12	0	0	0	0	0	0	0
ASV11242	99.6	256	Stachylidium_bicolor	UDB07567327	SH0929102.09FU	Ascomycota	Sordariomycetes	Glomerellales	animal_parasite	0	0	0	0	0	0	0	0	0	0	0	0	0	0	0	0	0	0	0	0	0	0	0	0	0	0	0	0	0	0	0	0	0	0	0	0	0	0	0	0
ASV11908	99.6	268	Coprinus_foetidellus	UDB04187117	SH1204322.09FU	Basidiomycota	Agaricomycetes	Agaricales	dung_saprotroph	0	0	0	0	0	0	0	0	0	0	0	0	0	0	0	0	0	0	0	0	0	0	0	0	0	0	0	0	0	0	0	0	0	0	0	0	0	0	0	0
ASV11044	95.5	288	Coprinus_phaeopunctatus	HQ847042	SH1204342.09FU	Basidiomycota	Agaricomycetes	Agaricales	dung_saprotroph	0	0	0	0	0	0	0	0	0	0	0	0	0	0	0	0	0	0	0	0	0	0	0	0	0	0	0	0	0	0	0	0	0	0	0	0	0	0	0	0
ASV03783	98.7	227	Preussia_flanaganii	AY943061	SH1082255.09FU	Ascomycota	Dothideomycetes	Pleosporales	dung_saprotroph	0	0	0	0	1	0	0	0	0	0	0	0	0	0	0	0	0	0	0	0	0	0	0	0	0	0	0	0	0	0	0	0	0	0	0	0	0	0	0	0
ASV03302	99.2	243	Preussia_persica	GQ292750	SH0999571.09FU	Ascomycota	Dothideomycetes	Pleosporales	dung_saprotroph	0	0	0	0	0	0	0	0	11	2	0	0	0	0	0	0	0	0	0	0	0	10	0	0	0	0	0	0	0	0	0	0	0	0	0	0	0	0	0	0
ASV03453	98.8	243	Preussia_persica	GQ292750	SH0999571.09FU	Ascomycota	Dothideomycetes	Pleosporales	dung_saprotroph	0	0	0	0	0	0	0	0	0	0	0	0	0	0	0	0	0	0	0	0	3	0	0	0	0	0	0	0	0	0	0	0	0	0	0	0	0	0	0	0
ASV05072	99.6	243	Preussia_persica	GQ292750	SH0999571.09FU	Ascomycota	Dothideomycetes	Pleosporales	dung_saprotroph	0	0	0	0	0	0	0	0	0	0	0	0	0	0	0	0	0	0	0	0	0	0	0	0	0	0	0	0	0	0	0	0	0	0	0	0	0	0	0	0
ASV05542	99.2	243	Preussia_persica	GQ292750	SH0999571.09FU	Ascomycota	Dothideomycetes	Pleosporales	dung_saprotroph	0	0	0	0	0	0	0	0	0	0	0	0	0	0	0	0	0	0	0	0	0	0	0	0	0	0	0	0	0	0	0	0	0	0	0	0	0	0	0	0
ASV00053	98.2	224	Preussia_sp	UDB05235319	SH0985816.09FU	Ascomycota	Dothideomycetes	Pleosporales	dung_saprotroph	4	0	0	14	2	10	0	0	0	12	6	0	27	0	8	55	33	62	7	9	2	0	12	0	0	9	6	140	71	39	6	0	36	0	27	5	0	0	0	7
ASV00125	98.7	224	Preussia_sp	UDB05235319	SH0985816.09FU	Ascomycota	Dothideomycetes	Pleosporales	dung_saprotroph	2	0	4	0	0	7	6	0	0	5	3	0	9	0	5	25	8	31	2	1	0	0	3	0	0	0	0	39	24	5	0	0	31	0	15	0	0	0	0	0
ASV00267	96	224	Preussia_sp	UDB05235319	SH0985816.09FU	Ascomycota	Dothideomycetes	Pleosporales	dung_saprotroph	0	0	0	0	0	0	0	0	0	0	0	0	0	0	0	0	0	0	0	0	0	0	0	0	0	0	0	0	0	0	0	0	0	0	4	0	0	0	0	0
ASV00628	97.8	224	Preussia_sp	UDB05235319	SH0985816.09FU	Ascomycota	Dothideomycetes	Pleosporales	dung_saprotroph	0	0	0	0	0	0	0	0	0	0	0	0	0	0	0	0	0	0	0	0	0	0	0	0	0	0	0	0	0	0	0	0	0	0	0	0	0	0	0	0
ASV00632	96.4	224	Preussia_sp	UDB05235319	SH0985816.09FU	Ascomycota	Dothideomycetes	Pleosporales	dung_saprotroph	0	0	0	0	0	0	0	0	0	0	0	0	0	0	0	0	0	0	0	0	0	0	0	0	0	0	0	0	3	0	0	0	0	0	3	0	0	0	0	0
ASV00923	95.1	224	Preussia_sp	UDB05235319	SH0985816.09FU	Ascomycota	Dothideomycetes	Pleosporales	dung_saprotroph	0	0	0	0	0	0	0	0	0	15	4	0	6	2	10	0	4	2	0	0	0	0	0	0	0	0	53	3	3	0	0	0	22	48	104	0	0	0	0	0
ASV00965	97.8	224	Preussia_sp	UDB05235319	SH0985816.09FU	Ascomycota	Dothideomycetes	Pleosporales	dung_saprotroph	0	0	0	0	0	0	0	0	0	0	0	0	0	0	0	0	0	0	0	0	0	0	0	0	0	0	6	0	0	0	0	0	0	0	0	0	0	0	0	0
ASV01557	95.5	224	Preussia_sp	UDB05235319	SH0985816.09FU	Ascomycota	Dothideomycetes	Pleosporales	dung_saprotroph	0	0	0	0	2	0	0	0	0	6	2	0	7	0	0	0	0	0	0	0	2	0	2	0	0	0	23	5	0	0	0	0	15	15	59	0	0	0	0	0
ASV02693	95.5	224	Preussia_sp	UDB05235319	SH0985816.09FU	Ascomycota	Dothideomycetes	Pleosporales	dung_saprotroph	0	0	0	0	0	0	1	0	0	0	0	0	0	0	0	0	0	0	0	0	0	0	0	0	0	0	0	0	1	6	0	0	0	109	0	0	0	0	0	0
ASV03667	95.1	224	Preussia_sp	UDB05235319	SH0985816.09FU	Ascomycota	Dothideomycetes	Pleosporales	dung_saprotroph	0	0	0	0	0	0	0	0	0	0	0	0	0	0	0	0	0	0	0	0	0	0	0	0	0	0	0	0	0	0	0	251	0	0	0	0	0	0	0	0
ASV03771	95.1	224	Preussia_sp	UDB05235319	SH0985816.09FU	Ascomycota	Dothideomycetes	Pleosporales	dung_saprotroph	0	0	0	0	0	0	0	0	0	0	0	0	0	0	0	0	0	0	0	0	0	0	0	0	0	0	0	0	0	0	0	0	43	0	0	0	0	0	0	0
ASV04421	98.2	224	Preussia_sp	UDB05235319	SH0985816.09FU	Ascomycota	Dothideomycetes	Pleosporales	dung_saprotroph	0	0	0	0	0	0	0	0	0	0	0	25	0	0	0	0	0	0	0	0	0	0	0	0	0	0	0	0	0	0	0	59	0	0	0	0	0	6	0	0
ASV04768	95.1	224	Preussia_sp	UDB05235319	SH0985816.09FU	Ascomycota	Dothideomycetes	Pleosporales	dung_saprotroph	0	0	0	0	0	0	0	0	0	0	0	0	0	0	0	0	0	0	0	0	0	0	0	0	0	0	0	0	0	142	0	0	0	0	0	0	0	0	0	0
ASV05471	95.5	224	Preussia_sp	UDB05235319	SH0985816.09FU	Ascomycota	Dothideomycetes	Pleosporales	dung_saprotroph	0	0	0	0	0	0	0	0	0	0	0	0	0	0	0	0	0	0	0	0	0	0	0	0	0	0	0	0	0	0	0	0	0	0	0	0	0	0	0	0
ASV05475	97.3	224	Preussia_sp	UDB05235319	SH0985816.09FU	Ascomycota	Dothideomycetes	Pleosporales	dung_saprotroph	0	0	0	0	0	0	0	0	0	0	0	0	0	0	0	0	0	0	0	0	0	0	0	0	0	0	0	0	0	0	0	0	0	0	0	0	0	0	0	0
ASV05834	99.1	228	Preussia_sp	UDB05231446	SH0958881.09FU	Ascomycota	Dothideomycetes	Pleosporales	dung_saprotroph	0	0	0	0	0	0	0	0	0	0	0	0	0	0	0	0	0	0	0	0	0	0	0	0	0	0	0	0	0	0	0	0	0	0	0	0	0	0	0	0
ASV06206	97.3	224	Preussia_sp	UDB05235319	SH0985816.09FU	Ascomycota	Dothideomycetes	Pleosporales	dung_saprotroph	0	0	0	0	0	0	0	0	0	0	0	0	0	0	0	0	0	0	0	0	0	0	0	0	0	0	0	0	0	0	0	0	0	0	0	0	0	0	0	0
ASV07633	92.9	224	Preussia_sp	UDB05235319	SH0985816.09FU	Ascomycota	Dothideomycetes	Pleosporales	dung_saprotroph	0	0	0	0	0	0	0	0	0	0	0	0	0	0	0	0	0	0	0	0	0	0	0	0	0	0	0	0	0	0	0	0	0	0	0	0	0	0	0	0
ASV08659	93.3	224	Preussia_sp	UDB05235319	SH0985816.09FU	Ascomycota	Dothideomycetes	Pleosporales	dung_saprotroph	0	0	0	0	0	0	0	0	0	0	0	0	0	0	0	0	0	0	0	0	0	0	0	0	0	0	0	0	0	0	0	0	0	0	0	0	0	0	0	0
ASV08734	96	224	Preussia_sp	UDB05235319	SH0985816.09FU	Ascomycota	Dothideomycetes	Pleosporales	dung_saprotroph	0	0	0	0	0	0	0	0	0	0	0	0	0	0	0	0	0	0	0	0	0	0	0	0	0	0	0	0	0	0	0	0	0	0	0	0	0	0	0	0
ASV09852	98.2	228	Preussia_sp	UDB05231446	SH0958881.09FU	Ascomycota	Dothideomycetes	Pleosporales	dung_saprotroph	0	0	0	0	0	0	0	0	0	0	0	0	0	0	0	0	0	0	0	0	0	0	0	0	0	0	0	0	0	0	0	0	0	0	0	0	0	0	0	0
ASV11157	97.8	224	Preussia_sp	UDB05235319	SH0985816.09FU	Ascomycota	Dothideomycetes	Pleosporales	dung_saprotroph	0	0	0	0	0	0	0	0	0	0	0	0	0	0	0	0	0	0	0	0	0	0	0	0	0	0	0	0	0	0	0	0	0	0	0	0	0	0	0	0
ASV11819	99.1	224	Preussia_sp	UDB05235319	SH0985816.09FU	Ascomycota	Dothideomycetes	Pleosporales	dung_saprotroph	0	0	0	0	0	0	0	0	0	0	0	0	0	0	0	0	0	0	0	0	0	0	0	0	0	0	0	0	0	0	0	0	0	0	0	0	0	0	0	0
ASV07971	91	266	Helvella_pedunculata	UDB03342255	SH1111886.09FU	Ascomycota	Pezizomycetes	Pezizales	ectomycorrhizal	0	0	0	0	0	0	0	0	0	0	0	0	0	0	0	0	0	0	0	0	0	0	0	0	0	0	0	0	0	0	0	0	0	0	0	0	0	0	0	0
ASV01943	99.2	259	Inocybe_sp	EU816661	SH0921953.09FU	Basidiomycota	Agaricomycetes	Agaricales	ectomycorrhizal	0	0	0	0	0	0	0	0	0	0	0	0	0	0	0	0	0	0	0	0	0	0	0	0	0	0	0	0	0	0	0	0	0	0	0	0	0	0	0	0
ASV01974	98.6	284	Inocybe_sp	UDB0401485	SH1199541.09FU	Basidiomycota	Agaricomycetes	Agaricales	ectomycorrhizal	0	0	0	0	0	0	0	0	0	0	0	0	0	0	0	0	0	0	0	0	0	0	0	0	0	0	0	0	0	0	0	0	7	0	0	0	0	0	0	0
ASV02080	98.9	284	Inocybe_sp	UDB0401485	SH1199541.09FU	Basidiomycota	Agaricomycetes	Agaricales	ectomycorrhizal	0	0	0	0	0	0	0	0	0	0	0	0	0	0	0	0	0	0	0	0	0	0	0	0	0	0	0	0	0	0	0	0	11	0	0	0	0	0	0	0
ASV02850	99.3	284	Inocybe_sp	UDB0401485	SH1199541.09FU	Basidiomycota	Agaricomycetes	Agaricales	ectomycorrhizal	0	0	0	0	0	0	0	0	0	0	0	0	0	0	0	0	0	0	0	0	0	0	0	0	0	0	0	0	0	0	0	0	11	0	0	0	0	0	0	0
ASV08349	99.6	284	Inocybe_sp	UDB0401485	SH1199541.09FU	Basidiomycota	Agaricomycetes	Agaricales	ectomycorrhizal	0	0	0	0	0	0	0	0	0	0	0	0	0	0	0	0	0	0	0	0	0	0	0	0	0	0	0	0	0	0	0	0	0	0	0	0	0	0	0	0
ASV12165	98.6	285	Inocybe_sp	UDB0401485	SH1199541.09FU	Basidiomycota	Agaricomycetes	Agaricales	ectomycorrhizal	0	0	0	0	0	0	0	0	0	0	0	0	0	0	0	0	0	0	0	0	0	0	0	0	0	0	0	0	0	0	0	0	0	0	0	0	0	0	0	0
ASV02358	99.6	280	Laccaria_sp	UDB0744806	SH1173802.09FU	Basidiomycota	Agaricomycetes	Agaricales	ectomycorrhizal	0	0	0	0	0	0	0	0	0	0	0	0	0	0	0	0	0	0	0	0	0	0	0	0	0	0	0	0	0	0	0	0	0	0	0	0	0	0	0	0
ASV11055	81.5	298	Sebacina_incrustans	UDB0786953	SH1310285.09FU	Basidiomycota	Agaricomycetes	Sebacinales	ectomycorrhizal	0	0	0	0	0	0	0	0	0	0	0	0	0	0	0	0	0	0	0	0	0	0	0	0	0	0	0	0	0	0	0	0	0	0	0	0	0	0	0	0
ASV04961	80.1	277	Sebacina_sp	UDB06853553	SH1232191.09FU	Basidiomycota	Agaricomycetes	Sebacinales	ectomycorrhizal	0	0	0	0	0	0	0	0	0	0	0	0	0	0	0	0	0	0	0	0	0	0	0	0	0	0	0	0	0	0	0	0	3	0	0	0	0	0	0	0
ASV06556	80.2	273	Sebacina_sp	FR852364	SH1295902.09FU	Basidiomycota	Agaricomycetes	Sebacinales	ectomycorrhizal	0	0	0	0	0	0	0	0	0	0	0	0	0	0	0	0	0	0	0	0	0	0	0	0	0	0	0	0	0	0	0	0	0	0	0	0	0	0	0	0
ASV00208	99.3	293	Tomentella_terrestris	UDB05922549	SH0925248.09FU	Basidiomycota	Agaricomycetes	Thelephorales	ectomycorrhizal	0	0	0	0	0	0	0	0	0	0	0	0	0	0	0	0	0	0	0	0	0	0	0	0	0	0	0	0	0	0	0	0	0	0	0	0	0	0	0	0
ASV00556	99.7	293	Tomentella_terrestris	UDB05922549	SH0925248.09FU	Basidiomycota	Agaricomycetes	Thelephorales	ectomycorrhizal	0	0	0	0	0	0	0	0	0	0	0	0	0	0	0	0	0	0	0	0	0	0	0	0	0	0	0	0	0	0	0	0	0	0	0	0	0	0	0	0
ASV02248	93.5	245	Alatosessilispora_bibrachiata	UDB0958660	SH1253648.09FU	Ascomycota	Eurotiomycetes	Chaetothyriales	epiphyte	0	0	0	0	0	0	0	0	0	9	0	0	0	0	0	0	0	0	0	0	0	0	0	0	0	0	0	0	0	0	0	0	0	0	0	0	0	0	0	0
ASV04018	93.1	245	Alatosessilispora_bibrachiata	UDB0958660	SH1253648.09FU	Ascomycota	Eurotiomycetes	Chaetothyriales	epiphyte	0	0	0	0	0	0	0	0	0	0	0	0	0	0	0	0	0	0	0	0	0	0	0	0	0	0	0	0	0	0	0	0	0	0	0	0	0	0	0	0
ASV00369	98.4	245	Alatosessilispora_sp	UDB0958675	SH1287398.09FU	Ascomycota	Eurotiomycetes	Chaetothyriales	epiphyte	0	0	0	0	9	0	0	0	14	0	2	0	6	0	9	0	0	0	0	153	3	0	0	4	0	0	3	162	236	58	3	0	82	0	0	0	0	0	0	416
ASV00690	97.6	245	Alatosessilispora_sp	UDB0958646	SH1253670.09FU	Ascomycota	Eurotiomycetes	Chaetothyriales	epiphyte	0	0	1	0	260	1	0	0	0	0	0	0	0	0	0	0	0	0	0	0	0	0	0	0	0	0	0	0	0	0	0	0	1	0	0	0	0	0	0	374
ASV00699	98	245	Alatosessilispora_sp	UDB0958675	SH1287398.09FU	Ascomycota	Eurotiomycetes	Chaetothyriales	epiphyte	0	0	0	0	13	0	0	0	0	0	0	0	4	0	0	0	0	0	0	37	3	0	0	0	0	0	5	42	128	12	0	0	44	0	0	0	0	0	0	115
ASV01281	97.1	245	Alatosessilispora_sp	UDB0958646	SH1253670.09FU	Ascomycota	Eurotiomycetes	Chaetothyriales	epiphyte	0	0	0	0	152	0	0	0	0	0	0	0	0	0	0	0	0	0	0	0	3	0	0	0	0	0	0	0	0	0	0	0	0	0	0	0	0	0	0	93
ASV02291	98	245	Alatosessilispora_sp	UDB0958646	SH1253670.09FU	Ascomycota	Eurotiomycetes	Chaetothyriales	epiphyte	0	0	0	0	0	0	0	0	0	0	0	0	0	0	0	0	0	0	0	0	0	0	0	0	0	0	0	0	0	0	0	0	0	0	0	0	0	0	0	320
ASV04351	98.4	245	Alatosessilispora_sp	UDB0958675	SH1287398.09FU	Ascomycota	Eurotiomycetes	Chaetothyriales	epiphyte	0	0	0	0	0	0	0	0	0	0	0	0	0	0	0	0	0	0	0	0	0	0	0	0	0	0	0	0	0	0	0	0	0	0	0	0	0	0	0	0
ASV06081	98.4	245	Alatosessilispora_sp	UDB0958675	SH1287398.09FU	Ascomycota	Eurotiomycetes	Chaetothyriales	epiphyte	0	0	0	0	0	0	0	0	0	0	0	2	0	0	0	0	0	0	0	0	0	0	0	0	0	0	0	0	0	0	0	71	0	0	0	0	0	0	0	0
ASV10732	96.7	242	Alatosessilispora_sp	UDB0958646	SH1253670.09FU	Ascomycota	Eurotiomycetes	Chaetothyriales	epiphyte	0	0	0	0	0	0	0	0	0	0	0	0	0	0	0	0	0	0	0	0	0	0	0	0	0	0	0	0	0	0	0	0	0	0	0	0	0	0	0	0
ASV12180	97.9	243	Alatosessilispora_sp	UDB0958646	SH1253670.09FU	Ascomycota	Eurotiomycetes	Chaetothyriales	epiphyte	0	0	0	0	0	0	0	0	0	0	0	0	0	0	0	0	0	0	0	0	0	0	0	0	0	0	0	0	0	0	0	0	0	0	0	0	0	0	0	0
ASV10668	97.9	241	Camptophora_hylomeconis	KC455241	SH1098319.09FU	Ascomycota	Eurotiomycetes	Chaetothyriales	epiphyte	0	0	0	0	0	0	0	0	0	0	0	0	0	0	0	0	0	0	0	0	0	0	0	0	0	0	0	0	0	0	0	0	0	0	0	0	0	0	0	0
ASV01752	94.3	245	Kockovaella_sp	UDB02366042	SH0996974.09FU	Basidiomycota	Tremellomycetes	Tremellales	epiphyte	0	0	0	0	0	0	0	0	0	0	0	0	0	0	0	0	0	0	0	0	0	0	0	0	0	0	0	0	0	0	0	0	0	0	0	0	0	0	0	0
ASV05015	93.9	245	Kockovaella_sp	UDB02366042	SH0996974.09FU	Basidiomycota	Tremellomycetes	Tremellales	epiphyte	0	0	0	0	0	0	0	0	0	0	0	0	0	0	0	0	0	0	0	0	0	0	0	0	0	0	0	0	0	0	0	0	0	0	0	0	0	0	0	0
ASV08429	91.8	245	Kockovaella_sp	UDB02366042	SH0996974.09FU	Basidiomycota	Tremellomycetes	Tremellales	epiphyte	0	0	0	0	0	0	0	0	0	0	0	0	0	0	0	0	0	0	0	0	0	0	0	0	0	0	0	0	0	0	0	0	0	0	0	0	0	0	0	0
ASV06070	99.2	266	Meyerozyma_guilliermondii	EF568003	SH1029393.09FU	Ascomycota	Saccharomycetes	Saccharomycetales	epiphyte	0	0	0	0	0	0	0	0	0	0	0	0	0	0	0	0	0	0	0	0	0	0	0	0	0	0	0	0	0	0	0	0	0	0	0	0	0	0	0	0
ASV03649	99.5	221	Phaeothecoidiella_illinoisensis	GU117897	SH0993790.09FU	Ascomycota	Dothideomycetes	Mycosphaerellales	epiphyte	0	0	0	0	0	0	0	0	0	0	0	0	0	0	0	0	0	0	0	0	0	0	0	0	0	0	0	0	0	0	0	0	18	0	0	0	0	0	0	0
ASV01495	98.7	228	Phaeothecoidiella_missouriensis	MF951286	SH2786409.09FU	Ascomycota	Dothideomycetes	Mycosphaerellales	epiphyte	0	0	0	0	0	0	0	0	0	0	0	0	0	0	0	0	0	0	0	11	0	0	0	0	0	0	0	0	0	0	0	0	20	0	0	0	0	0	0	0
ASV02810	99.1	228	Phaeothecoidiella_missouriensis	MF951286	SH2786409.09FU	Ascomycota	Dothideomycetes	Mycosphaerellales	epiphyte	0	0	0	0	0	0	0	0	0	0	0	0	0	0	0	0	0	0	0	0	0	0	0	0	0	0	0	0	0	0	0	0	0	0	0	0	0	0	0	0
ASV03846	99.6	243	Phyllozyma_linderae	AF444582	SH1001307.09FU	Basidiomycota	Spiculogloeomycetes	Spiculogloeales	epiphyte	0	0	0	0	0	0	0	0	0	0	0	0	0	0	0	0	0	0	0	0	0	0	0	0	0	0	0	0	0	0	0	0	0	0	0	0	0	0	0	0
ASV04275	98.4	243	Phyllozyma_linderae	AF444582	SH1001307.09FU	Basidiomycota	Spiculogloeomycetes	Spiculogloeales	epiphyte	0	0	0	0	5	0	0	0	0	0	0	0	0	0	0	0	0	0	0	0	0	0	0	0	0	0	0	0	0	0	0	0	0	0	0	0	0	0	0	0
ASV05048	97.5	243	Phyllozyma_linderae	AF444582	SH1001307.09FU	Basidiomycota	Spiculogloeomycetes	Spiculogloeales	epiphyte	0	0	0	0	0	0	0	0	0	0	0	0	0	0	0	0	0	0	0	0	0	0	0	0	0	0	0	0	0	0	0	0	0	0	0	0	0	0	0	7
ASV04132	99.6	251	Phyllozyma_sp	UDB0360380	SH1001300.09FU	Basidiomycota	Spiculogloeomycetes	Spiculogloeales	epiphyte	0	0	0	0	0	0	0	0	0	0	0	0	0	0	0	0	0	0	0	0	0	0	0	0	0	0	0	0	0	0	0	0	0	0	0	0	0	0	0	0
ASV07402	100	251	Phyllozyma_sp	UDB0360380	SH1001300.09FU	Basidiomycota	Spiculogloeomycetes	Spiculogloeales	epiphyte	0	0	0	0	0	0	0	0	0	0	0	0	0	0	0	0	0	0	0	0	0	0	0	0	0	0	0	0	0	0	0	0	0	0	0	0	0	0	0	0
ASV10522	94.4	249	Phyllozyma_subbrunnea	AF444549	SH1001299.09FU	Basidiomycota	Spiculogloeomycetes	Spiculogloeales	epiphyte	0	0	0	0	0	0	0	0	0	0	0	0	0	0	0	0	0	0	0	0	0	0	0	0	0	0	0	0	0	0	0	0	0	0	0	0	0	0	0	0
ASV07728	99	293	Ruinenia_clavata	AY364839	SH1210641.09FU	Basidiomycota	Agaricostilbomycetes	Agaricostilbales	epiphyte	0	0	0	0	0	0	0	0	0	0	0	0	0	0	0	0	0	0	0	0	0	0	0	0	0	0	0	0	0	0	0	0	0	0	0	0	0	0	0	0
ASV10402	99.3	293	Ruinenia_clavata	AY364839	SH1210641.09FU	Basidiomycota	Agaricostilbomycetes	Agaricostilbales	epiphyte	0	0	0	0	0	0	0	0	0	0	0	0	0	0	0	0	0	0	0	0	0	0	0	0	0	0	0	0	0	0	0	0	0	0	0	0	0	0	0	0
ASV11811	80.1	312	Ruinenia_pyrrosiae	AB126045	SH1105825.09FU	Basidiomycota	Agaricostilbomycetes	Agaricostilbales	epiphyte	0	0	0	0	0	0	0	0	0	0	0	0	0	0	0	0	0	0	0	0	0	0	0	0	0	0	0	0	0	0	0	0	0	0	0	0	0	0	0	0
ASV10127	88.8	223	Stomiopeltis_sp	UDB07634587	SH1080025.09FU	Ascomycota	Dothideomycetes	Mycosphaerellales	epiphyte	0	0	0	0	0	0	0	0	0	0	0	0	0	0	0	0	0	0	0	0	0	0	0	0	0	0	0	0	0	0	0	0	0	0	0	0	0	0	0	0
ASV08347	96.3	219	Cenangium_acuum	LT158439	SH0982677.09FU	Ascomycota	Leotiomycetes	Helotiales	foliar_endophyte	0	0	0	0	0	0	0	0	0	0	0	0	0	0	0	0	0	0	0	0	0	0	0	0	0	0	0	0	0	0	0	0	0	0	0	0	0	0	0	0
ASV11218	97.8	268	Epichloe_sp	AF385200	SH1111130.09FU	Ascomycota	Sordariomycetes	Hypocreales	foliar_endophyte	0	0	0	0	0	0	0	0	0	0	0	0	0	0	0	0	0	0	0	0	0	0	0	0	0	0	0	0	0	0	0	0	0	0	0	0	0	0	0	0
ASV11637	97.9	237	Gnomoniopsis_fructicola	OK117408	SH1271883.09FU	Ascomycota	Sordariomycetes	Diaporthales	foliar_endophyte	0	0	0	0	0	0	0	0	0	0	0	0	0	0	0	0	0	0	0	0	0	0	0	0	0	0	0	0	0	0	0	0	0	0	0	0	0	0	0	0
ASV09483	100	226	Gnomoniopsis_idaeicola	GU320820	SH1271764.09FU	Ascomycota	Sordariomycetes	Diaporthales	foliar_endophyte	0	0	0	0	0	0	0	0	0	0	0	0	0	0	0	0	0	0	0	0	0	0	0	0	0	0	0	0	0	0	0	0	0	0	0	0	0	0	0	0
ASV04608	99.5	222	Pyrenochaetopsis_leptospora	JF740262	SH0994498.09FU	Ascomycota	Dothideomycetes	Pleosporales	foliar_endophyte	0	0	0	0	0	0	0	0	0	0	0	0	0	0	0	0	0	0	0	0	0	0	0	0	0	0	0	0	0	0	0	0	0	0	0	0	0	0	0	0
ASV09484	95.8	238	Pyrenochaetopsis_tabarestanensis	KF730241	SH2789239.09FU	Ascomycota	Dothideomycetes	Pleosporales	foliar_endophyte	0	0	0	0	0	0	0	0	0	0	0	0	0	0	0	0	0	0	0	0	0	0	0	0	0	0	0	0	0	0	0	0	0	0	0	0	0	0	0	0
ASV08225	98.8	241	Torula_fici	KF443408	SH0977863.09FU	Ascomycota	Dothideomycetes	Pleosporales	foliar_endophyte	0	0	0	0	0	0	0	0	0	0	0	0	0	0	0	0	0	0	0	0	0	0	0	0	0	0	0	1	0	0	0	0	0	0	0	0	0	0	0	0
ASV08770	99.2	241	Torula_fici	KF443408	SH0977863.09FU	Ascomycota	Dothideomycetes	Pleosporales	foliar_endophyte	0	0	0	0	0	0	0	0	0	0	0	0	0	0	0	0	0	0	0	0	0	0	0	0	0	0	0	0	0	0	0	0	0	0	0	0	0	0	0	0
ASV08187	99.2	236	Torula_herbarum	KR873260	SH0977849.09FU	Ascomycota	Dothideomycetes	Pleosporales	foliar_endophyte	0	0	0	0	0	0	0	0	0	0	0	0	0	0	0	0	0	0	0	0	0	0	0	0	0	0	0	0	0	0	0	0	0	0	0	0	0	0	0	0
ASV01985	93.9	264	Trichomerium_cicatricatum	KP174854	SH1287399.09FU	Ascomycota	Eurotiomycetes	Chaetothyriales	foliar_endophyte	0	0	0	0	0	0	0	0	3	0	0	0	10	0	0	0	0	0	0	56	0	0	0	0	0	0	0	78	0	23	0	0	0	0	0	0	0	0	0	173
ASV02311	94.3	264	Trichomerium_cicatricatum	KP174854	SH1287399.09FU	Ascomycota	Eurotiomycetes	Chaetothyriales	foliar_endophyte	0	0	0	0	0	0	0	0	0	0	0	0	0	0	0	0	0	0	0	50	0	0	0	0	0	0	0	68	0	15	0	0	0	0	0	0	0	0	0	145
ASV03959	97.3	263	Trichomerium_cicatricatum	KP174854	SH1287399.09FU	Ascomycota	Eurotiomycetes	Chaetothyriales	foliar_endophyte	0	0	0	0	0	0	0	0	0	0	0	0	0	0	0	0	0	0	0	0	0	0	0	0	0	0	0	0	2	0	0	0	0	0	0	0	0	0	0	0
ASV05501	96.7	244	Trichomerium_dioscoreae	KP004468	SH1287422.09FU	Ascomycota	Eurotiomycetes	Chaetothyriales	foliar_endophyte	0	0	0	0	0	0	0	0	0	0	0	0	0	0	0	0	0	0	0	0	0	0	0	0	0	0	0	0	0	0	0	0	0	0	0	0	0	0	0	0
ASV05622	100	241	Trichomerium_flexuosum	KX348464	SH1253655.09FU	Ascomycota	Eurotiomycetes	Chaetothyriales	foliar_endophyte	0	0	0	0	0	0	0	0	0	0	0	0	0	0	0	0	0	0	0	0	0	0	0	0	0	9	0	0	0	0	0	0	0	0	0	0	0	0	0	0
ASV09420	98.3	241	Trichomerium_flexuosum	KX348464	SH1253655.09FU	Ascomycota	Eurotiomycetes	Chaetothyriales	foliar_endophyte	0	0	0	0	0	0	0	0	0	0	0	0	0	0	0	0	0	0	0	0	0	0	0	0	0	0	0	0	0	0	0	0	0	0	0	0	0	0	0	0
ASV11269	98.8	242	Trichomerium_flexuosum	KX348464	SH1253655.09FU	Ascomycota	Eurotiomycetes	Chaetothyriales	foliar_endophyte	0	0	0	0	0	0	0	0	0	0	0	0	0	0	0	0	0	0	0	0	0	0	0	0	0	0	0	0	0	0	0	0	0	0	0	0	0	0	0	0
ASV03836	93.2	266	Trichomerium_lapideum	KP174850	SH1253658.09FU	Ascomycota	Eurotiomycetes	Chaetothyriales	foliar_endophyte	0	0	0	0	0	0	0	0	0	0	0	0	0	0	0	0	0	0	0	0	0	0	0	0	0	0	0	0	19	0	0	0	0	0	0	0	0	0	0	0
ASV04008	97.7	263	Trichomerium_lapideum	KP174850	SH1253658.09FU	Ascomycota	Eurotiomycetes	Chaetothyriales	foliar_endophyte	0	0	0	0	0	0	0	0	0	0	0	0	0	0	0	0	0	0	0	0	0	0	0	0	0	0	0	0	0	0	0	0	5	0	0	0	0	0	0	0
ASV08461	97.3	263	Trichomerium_lapideum	KP174850	SH1253658.09FU	Ascomycota	Eurotiomycetes	Chaetothyriales	foliar_endophyte	0	0	0	0	0	0	0	0	0	0	0	0	0	0	0	0	0	0	0	0	0	0	0	0	0	6	0	0	0	0	0	0	0	0	0	0	0	0	0	16
ASV00089	100	242	Trichomerium_sp	UDB06629967	SH1287418.09FU	Ascomycota	Eurotiomycetes	Chaetothyriales	foliar_endophyte	0	0	0	0	11	0	0	0	0	6	0	0	0	0	9	0	3	18	0	224	0	0	0	0	7	12	36	240	459	248	24	0	76	0	0	0	0	0	0	12
ASV00200	99.6	242	Trichomerium_sp	UDB06629967	SH1287418.09FU	Ascomycota	Eurotiomycetes	Chaetothyriales	foliar_endophyte	0	0	6	0	9	0	0	4	0	0	4	0	0	0	0	0	0	9	0	82	0	0	0	0	0	2	22	62	236	70	12	0	38	0	0	0	0	0	0	0
ASV02030	99.2	245	Trichomerium_sp	UDB06629952	SH1253646.09FU	Ascomycota	Eurotiomycetes	Chaetothyriales	foliar_endophyte	0	0	0	0	0	0	7	0	0	0	1	0	0	0	0	0	0	0	0	0	0	0	0	0	0	0	4	3	3	0	0	0	0	0	0	0	0	0	0	4
ASV02300	99.2	242	Trichomerium_sp	UDB06629967	SH1287418.09FU	Ascomycota	Eurotiomycetes	Chaetothyriales	foliar_endophyte	0	0	0	0	0	0	0	0	0	0	0	0	0	0	0	0	0	0	0	58	0	0	0	0	0	0	0	47	0	57	0	0	0	0	0	0	0	0	0	9
ASV03218	100	242	Trichomerium_sp	UDB06629967	SH1287418.09FU	Ascomycota	Eurotiomycetes	Chaetothyriales	foliar_endophyte	0	0	0	0	0	0	0	0	0	0	0	0	0	0	0	0	0	0	0	0	0	0	0	0	0	0	0	0	0	0	0	244	0	0	0	0	0	0	0	0
ASV03666	98.8	245	Trichomerium_sp	UDB06629952	SH1253646.09FU	Ascomycota	Eurotiomycetes	Chaetothyriales	foliar_endophyte	0	0	0	0	0	0	0	0	0	0	0	0	0	0	0	0	0	0	0	0	0	0	0	0	0	0	0	0	3	0	0	0	0	0	0	0	0	0	0	0
ASV04234	99.6	242	Trichomerium_sp	UDB06629967	SH1287418.09FU	Ascomycota	Eurotiomycetes	Chaetothyriales	foliar_endophyte	0	0	0	0	0	0	0	0	0	0	0	1	0	0	0	0	0	0	0	0	0	0	0	0	0	0	0	0	0	0	0	155	0	0	0	0	0	0	0	0
ASV06872	98.4	245	Trichomerium_sp	UDB06629952	SH1253646.09FU	Ascomycota	Eurotiomycetes	Chaetothyriales	foliar_endophyte	0	0	0	0	0	0	0	0	0	0	0	0	0	0	0	0	0	0	0	0	0	0	0	0	0	0	0	0	0	0	0	0	0	0	0	0	0	0	0	0
ASV10241	98.8	245	Trichomerium_sp	UDB06629952	SH1253646.09FU	Ascomycota	Eurotiomycetes	Chaetothyriales	foliar_endophyte	0	0	0	0	0	0	0	0	0	0	0	0	0	0	0	0	0	0	0	0	0	0	0	0	0	0	0	0	0	0	0	0	0	0	0	0	0	0	0	0
ASV00061	97.6	245	Trichomerium_syzygii	MT223865	SH2060816.09FU	Ascomycota	Eurotiomycetes	Chaetothyriales	foliar_endophyte	0	0	8	13	32	0	0	3	0	48	10	0	7	0	0	0	0	1	0	78	11	31	1	13	36	80	104	9	48	4	10	0	7	0	0	5	0	0	5	1551
ASV00164	97.1	245	Trichomerium_syzygii	MT223865	SH2060816.09FU	Ascomycota	Eurotiomycetes	Chaetothyriales	foliar_endophyte	0	0	0	0	35	3	6	0	0	23	0	0	0	0	0	0	0	0	0	20	9	0	0	0	16	19	42	5	21	0	2	0	6	0	0	0	0	0	0	513
ASV00832	98.4	245	Trichomerium_syzygii	MT223865	SH2060816.09FU	Ascomycota	Eurotiomycetes	Chaetothyriales	foliar_endophyte	0	0	0	0	23	0	0	0	0	0	0	0	0	0	0	0	0	0	0	28	0	0	0	0	0	0	0	0	4	0	0	0	0	0	0	0	0	0	0	56
ASV01445	96.7	245	Trichomerium_syzygii	MT223865	SH2060816.09FU	Ascomycota	Eurotiomycetes	Chaetothyriales	foliar_endophyte	0	0	0	0	0	0	0	0	0	0	0	0	0	0	0	0	0	0	0	0	0	0	0	0	0	0	0	0	0	0	0	0	1	0	0	0	0	0	0	8
ASV01625	98	245	Trichomerium_syzygii	MT223865	SH2060816.09FU	Ascomycota	Eurotiomycetes	Chaetothyriales	foliar_endophyte	0	0	0	0	12	0	0	0	0	0	0	0	0	0	0	0	0	0	0	8	4	0	0	0	0	0	0	0	3	0	0	0	0	0	0	0	0	0	0	12
ASV01753	97.1	245	Trichomerium_syzygii	MT223865	SH2060816.09FU	Ascomycota	Eurotiomycetes	Chaetothyriales	foliar_endophyte	0	0	0	0	0	0	0	0	0	11	0	0	0	0	0	0	0	0	0	9	0	0	0	0	0	0	0	0	0	0	0	0	0	0	0	0	0	0	0	203
ASV02384	96.7	245	Trichomerium_syzygii	MT223865	SH2060816.09FU	Ascomycota	Eurotiomycetes	Chaetothyriales	foliar_endophyte	0	0	0	0	0	0	0	0	0	9	0	0	0	0	0	0	0	0	0	5	0	0	0	0	0	0	0	0	0	0	0	0	0	0	0	0	0	0	0	165
ASV02385	97.1	245	Trichomerium_syzygii	MT223865	SH2060816.09FU	Ascomycota	Eurotiomycetes	Chaetothyriales	foliar_endophyte	0	0	0	0	0	0	0	0	0	9	0	0	0	0	0	0	0	0	0	6	0	0	0	0	0	0	0	0	0	0	0	0	0	0	0	0	0	0	0	167
ASV02647	96.3	245	Trichomerium_syzygii	MT223865	SH2060816.09FU	Ascomycota	Eurotiomycetes	Chaetothyriales	foliar_endophyte	0	0	0	0	0	0	0	0	0	0	0	0	0	0	0	0	0	0	0	0	0	0	0	0	0	0	0	0	0	0	0	0	0	0	0	0	0	0	0	3
ASV03448	97.6	245	Trichomerium_syzygii	MT223865	SH2060816.09FU	Ascomycota	Eurotiomycetes	Chaetothyriales	foliar_endophyte	0	0	0	0	0	0	0	0	0	0	0	5	0	0	0	0	0	0	0	0	0	0	0	0	0	0	0	0	0	0	0	0	0	0	0	0	0	0	0	0
ASV05399	97.1	245	Trichomerium_syzygii	MT223865	SH2060816.09FU	Ascomycota	Eurotiomycetes	Chaetothyriales	foliar_endophyte	0	0	0	0	0	0	0	0	0	0	0	0	0	0	0	0	0	0	0	0	0	0	0	0	0	0	0	0	0	0	0	0	0	0	0	0	0	0	0	0
ASV05519	97.6	245	Trichomerium_syzygii	MT223865	SH2060816.09FU	Ascomycota	Eurotiomycetes	Chaetothyriales	foliar_endophyte	0	0	0	0	0	0	0	0	0	0	0	0	0	0	0	0	0	0	0	0	0	0	0	0	0	0	0	0	0	0	0	0	0	0	0	0	0	0	0	20
ASV05783	96.3	245	Trichomerium_syzygii	MT223865	SH2060816.09FU	Ascomycota	Eurotiomycetes	Chaetothyriales	foliar_endophyte	0	0	0	0	0	0	0	0	0	1	0	0	0	0	0	0	0	0	0	0	0	0	0	0	0	0	0	0	0	0	0	0	0	0	0	0	0	0	0	36
ASV07977	97.1	245	Trichomerium_syzygii	MT223865	SH2060816.09FU	Ascomycota	Eurotiomycetes	Chaetothyriales	foliar_endophyte	0	0	0	0	0	0	0	0	0	0	0	0	0	0	0	0	0	0	0	0	0	0	0	0	0	0	0	0	0	0	0	0	0	0	0	0	0	0	0	0
ASV09040	97.6	245	Trichomerium_syzygii	MT223865	SH2060816.09FU	Ascomycota	Eurotiomycetes	Chaetothyriales	foliar_endophyte	0	0	0	0	0	0	0	0	0	0	0	0	0	0	0	0	0	0	0	0	0	0	0	0	0	0	0	0	0	0	0	0	0	0	0	0	0	0	0	0
ASV09096	96.7	245	Trichomerium_syzygii	MT223865	SH2060816.09FU	Ascomycota	Eurotiomycetes	Chaetothyriales	foliar_endophyte	0	0	0	0	0	0	0	0	0	0	0	0	0	0	0	0	0	0	0	0	0	0	0	0	0	0	0	0	0	0	0	0	0	0	0	0	0	0	0	0
ASV10160	97.1	245	Trichomerium_syzygii	MT223865	SH2060816.09FU	Ascomycota	Eurotiomycetes	Chaetothyriales	foliar_endophyte	0	0	0	0	0	0	0	0	0	0	0	0	0	0	0	0	0	0	0	0	0	0	0	0	0	0	0	0	0	0	0	0	0	0	0	0	0	0	0	0
ASV04629	99.3	275	Athelia_acrospora	UDB01451804	SH1249801.09FU	Basidiomycota	Agaricomycetes	Atheliales	lichen_parasite	0	0	0	0	0	0	0	0	0	0	0	0	0	0	0	0	0	0	0	0	0	0	0	0	0	0	0	0	0	0	0	0	0	0	0	0	0	0	0	0
ASV06842	99.6	275	Athelia_acrospora	UDB01451804	SH1249801.09FU	Basidiomycota	Agaricomycetes	Atheliales	lichen_parasite	0	0	0	0	0	0	0	0	0	0	0	0	0	0	0	0	0	0	0	0	0	0	0	0	0	0	0	0	0	0	0	0	0	0	0	0	0	0	0	0
ASV09894	98.9	275	Athelia_acrospora	UDB01451804	SH1249801.09FU	Basidiomycota	Agaricomycetes	Atheliales	lichen_parasite	0	0	0	0	0	0	0	0	0	0	0	0	0	0	0	0	0	0	0	0	0	0	0	0	0	0	0	0	0	0	0	0	0	0	0	0	0	0	0	0
ASV10281	98.5	275	Athelia_acrospora	UDB01451804	SH1249801.09FU	Basidiomycota	Agaricomycetes	Atheliales	lichen_parasite	0	0	0	0	0	0	0	0	0	0	0	0	0	0	0	0	0	0	0	0	0	0	0	0	0	0	0	0	0	0	0	0	0	0	0	0	0	0	0	0
ASV02765	99.3	276	Athelia_arachnoidea	UDB01451695	SH1249779.09FU	Basidiomycota	Agaricomycetes	Atheliales	lichen_parasite	0	0	0	0	0	0	0	0	0	0	0	0	0	0	0	0	0	0	0	0	0	0	0	0	0	0	0	0	0	0	0	0	428	0	0	0	0	0	0	0
ASV05669	98.9	276	Athelia_arachnoidea	UDB01451695	SH1249779.09FU	Basidiomycota	Agaricomycetes	Atheliales	lichen_parasite	0	0	0	0	0	0	0	0	0	0	0	0	0	0	0	0	0	0	0	0	0	0	0	0	0	0	0	0	64	0	0	0	0	0	0	0	0	0	0	0
ASV08076	98.6	278	Athelia_sp	UDB01451885	SH1249791.09FU	Basidiomycota	Agaricomycetes	Atheliales	lichen_parasite	0	0	0	0	0	0	0	0	0	0	0	0	0	0	0	0	0	0	0	0	0	0	0	0	0	0	0	0	0	0	0	0	42	0	0	0	0	0	0	0
ASV11622	98.2	278	Athelia_sp	UDB01451885	SH1249791.09FU	Basidiomycota	Agaricomycetes	Atheliales	lichen_parasite	0	0	0	0	0	0	0	0	0	0	0	0	0	0	0	0	0	0	0	0	0	0	0	0	0	0	0	0	0	0	0	0	0	0	0	0	0	0	0	0
ASV11564	97.5	275	Corticifraga_peltigerae	KY462801	SH1143239.09FU	Ascomycota	Lecanoromycetes	Ostropales	lichen_parasite	0	0	0	0	0	0	0	0	0	0	0	0	0	0	0	0	0	0	0	0	0	0	0	0	0	0	0	0	0	0	0	0	0	0	0	0	0	0	0	0
ASV02202	98.2	217	Dactylospora_sp	MZ481930	SH1023750.09FU	Ascomycota	Eurotiomycetes	Sclerococcales	lichen_parasite	0	0	0	0	0	0	0	0	0	0	0	0	0	0	0	0	0	3	0	0	0	0	0	0	0	0	0	0	3	0	0	0	7	0	0	0	0	0	0	0
ASV04041	98.6	217	Dactylospora_sp	MZ481930	SH1023750.09FU	Ascomycota	Eurotiomycetes	Sclerococcales	lichen_parasite	0	0	0	0	0	0	0	0	0	0	0	0	0	0	0	0	0	0	0	0	0	0	0	0	0	0	0	0	0	0	0	0	0	0	0	0	0	0	0	0
ASV04066	97.7	217	Dactylospora_sp	MZ481930	SH1023750.09FU	Ascomycota	Eurotiomycetes	Sclerococcales	lichen_parasite	0	0	0	0	0	0	0	0	0	0	0	0	0	0	0	0	0	0	0	0	0	0	0	0	0	0	0	0	0	0	0	0	0	0	0	0	0	0	0	0
ASV09036	98.7	231	Didymocyrtis_pini	MW732246	SH0942280.09FU	Ascomycota	Dothideomycetes	Pleosporales	lichen_parasite	0	0	0	0	0	0	0	0	0	0	0	0	0	0	0	0	0	0	0	0	0	0	0	0	0	0	0	0	0	0	0	0	0	0	0	0	0	0	0	0
ASV05444	95.8	237	Didymocyrtis_sp	MT262716	SH1076543.09FU	Ascomycota	Dothideomycetes	Pleosporales	lichen_parasite	0	0	0	0	0	0	0	0	0	0	0	0	0	0	0	0	0	0	0	0	0	0	0	0	0	0	0	0	0	0	0	0	0	0	0	0	0	0	0	0
ASV09107	96.2	237	Didymocyrtis_sp	MT262716	SH1076543.09FU	Ascomycota	Dothideomycetes	Pleosporales	lichen_parasite	0	0	0	0	0	0	0	0	0	0	0	0	0	0	0	0	0	0	0	0	0	0	0	0	0	0	0	0	0	0	0	0	0	0	0	0	0	0	0	0
ASV10851	98.2	228	Acarospora_fusca	MT809051	SH0954391.09FU	Ascomycota	Lecanoromycetes	Acarosporales	lichenized	0	0	0	0	0	0	0	0	0	0	0	0	0	0	0	0	0	0	0	0	0	0	0	0	0	0	0	0	0	0	0	0	0	0	0	0	0	0	0	0
ASV04016	97.4	229	Amandinea_punctata	LC669587	SH0913111.09FU	Ascomycota	Lecanoromycetes	Caliciales	lichenized	0	0	0	0	0	0	0	0	0	0	0	0	0	0	0	0	0	0	0	0	0	0	0	0	0	0	0	0	0	26	0	0	0	0	0	0	0	0	0	0
ASV04790	99.2	237	Athallia_cerinella	FJ346538	SH1300486.09FU	Ascomycota	Lecanoromycetes	Teloschistales	lichenized	0	0	0	0	0	0	0	0	0	0	0	0	0	0	0	0	0	0	0	0	0	0	0	0	0	0	0	0	0	0	0	0	0	0	0	0	0	0	0	0
ASV04902	98.7	237	Athallia_cerinella	FJ346538	SH1300486.09FU	Ascomycota	Lecanoromycetes	Teloschistales	lichenized	0	0	0	0	0	0	0	0	0	0	0	0	0	0	0	0	0	0	0	0	0	0	0	0	0	0	0	0	0	0	0	0	0	0	0	0	0	0	0	0
ASV10263	97.9	237	Athallia_cerinella	FJ346538	SH1300486.09FU	Ascomycota	Lecanoromycetes	Teloschistales	lichenized	0	0	0	0	0	0	0	0	0	0	0	0	0	0	0	0	0	0	0	0	0	0	0	0	0	0	0	0	0	0	0	0	0	0	0	0	0	0	0	0
ASV09999	95.6	249	Athallia_holocarpa	MZ244072	SH1300503.09FU	Ascomycota	Lecanoromycetes	Teloschistales	lichenized	0	0	0	0	0	0	0	0	0	0	0	0	0	0	0	0	0	0	0	0	0	0	0	0	0	0	0	0	0	0	0	0	0	0	0	0	0	0	0	0
ASV04512	98.7	223	Caloplaca_obscurella	MH104938	SH1107584.09FU	Ascomycota	Lecanoromycetes	Teloschistales	lichenized	0	0	0	0	0	0	0	0	0	0	0	0	0	0	0	0	0	0	0	0	0	0	0	0	0	0	0	0	0	0	0	0	0	0	0	0	0	0	0	0
ASV07102	97.9	242	Catillaria_nigroclavata	FR799313	SH1163859.09FU	Ascomycota	Lecanoromycetes	Lecanorales	lichenized	0	0	0	0	0	0	0	0	0	0	0	0	0	0	0	0	0	0	0	0	0	0	0	0	0	0	0	0	59	0	0	0	0	0	0	0	0	0	0	0
ASV09295	95.9	241	Catillaria_nigroclavata	FR799313	SH1163859.09FU	Ascomycota	Lecanoromycetes	Lecanorales	lichenized	0	0	0	0	0	0	0	0	0	0	0	0	0	0	0	0	0	0	0	0	0	0	0	0	0	0	0	0	0	0	0	0	18	0	0	0	0	0	0	0
ASV04037	89.5	247	Gyrographa_gyrocarpa	MK812164	SH0996975.09FU	Ascomycota	Arthoniomycetes	Arthoniales	lichenized	0	0	0	0	0	0	0	0	0	0	0	0	0	0	0	0	0	0	0	0	0	0	0	0	0	0	0	5	35	0	0	0	2	0	0	0	0	0	0	0
ASV07337	89.9	247	Gyrographa_gyrocarpa	MK812164	SH0996975.09FU	Ascomycota	Arthoniomycetes	Arthoniales	lichenized	0	0	0	0	0	0	0	0	0	0	0	0	0	0	0	0	0	0	0	0	0	0	0	0	0	0	0	0	28	0	0	0	0	0	0	0	0	0	0	0
ASV08463	89.1	247	Gyrographa_gyrocarpa	MK812164	SH0996975.09FU	Ascomycota	Arthoniomycetes	Arthoniales	lichenized	0	0	0	0	0	0	0	0	0	0	0	0	0	0	0	0	0	0	0	0	0	0	0	0	0	0	0	0	30	0	0	0	0	0	0	0	0	0	0	0
ASV08928	89	245	Gyrographa_gyrocarpa	MK812164	SH0996975.09FU	Ascomycota	Arthoniomycetes	Arthoniales	lichenized	0	0	0	0	0	0	0	0	0	0	0	0	0	0	0	0	0	0	0	0	0	0	0	0	0	0	0	0	0	0	0	0	0	0	0	0	0	0	0	0
ASV09419	93.1	245	Gyrographa_gyrocarpa	MK812164	SH0996975.09FU	Ascomycota	Arthoniomycetes	Arthoniales	lichenized	0	0	0	0	0	0	0	0	0	0	0	0	0	0	0	0	0	0	0	0	0	0	0	0	0	0	0	0	0	0	0	0	0	0	0	0	0	0	0	1
ASV10088	89.5	247	Gyrographa_gyrocarpa	MK812164	SH0996975.09FU	Ascomycota	Arthoniomycetes	Arthoniales	lichenized	0	0	0	0	0	0	0	0	0	0	0	0	0	0	0	0	0	0	0	0	0	0	0	0	0	0	0	0	21	0	0	0	0	0	0	0	0	0	0	0
ASV10206	91.5	247	Gyrographa_sp	UDB03246793	SH0997005.09FU	Ascomycota	Arthoniomycetes	Arthoniales	lichenized	0	0	0	0	0	0	0	0	0	0	0	0	0	0	0	0	0	0	0	0	0	0	0	0	0	0	0	0	0	0	0	0	4	0	0	0	0	0	0	0
ASV07283	80.6	248	Haematomma_ochroleucum	MK812361	SH1196271.09FU	Ascomycota	Lecanoromycetes	Lecanorales	lichenized	0	0	0	0	0	0	0	0	0	0	0	0	0	0	0	0	0	0	0	0	0	0	0	0	0	0	0	0	1	0	0	0	20	0	0	0	0	0	0	0
ASV01600	81.9	227	Heterodermia_subascendens	KU862954	SH0994032.09FU	Ascomycota	Lecanoromycetes	Caliciales	lichenized	0	0	0	0	7	0	0	0	0	0	0	0	0	1	0	3	0	0	0	0	0	0	0	0	0	0	10	0	2	0	0	0	0	0	0	0	2	0	0	0
ASV02500	82.4	227	Heterodermia_subascendens	KU862954	SH0994032.09FU	Ascomycota	Lecanoromycetes	Caliciales	lichenized	0	0	0	0	3	0	0	0	0	0	0	0	0	0	0	0	0	2	0	1	0	0	0	0	0	0	0	3	0	4	0	0	1	0	0	0	0	0	0	3
ASV11315	82.4	227	Heterodermia_subascendens	KU862954	SH0994032.09FU	Ascomycota	Lecanoromycetes	Caliciales	lichenized	0	0	0	0	0	0	0	0	0	0	0	0	0	0	0	0	0	0	0	0	0	0	0	0	0	0	0	0	0	0	0	13	0	0	0	0	0	0	0	0
ASV07312	93.5	231	Hyperphyscia_adglutinata	MZ159593	SH1133932.09FU	Ascomycota	Lecanoromycetes	Caliciales	lichenized	0	0	0	0	0	0	0	0	0	0	0	0	0	0	0	0	0	0	0	0	0	0	0	0	0	0	0	0	0	0	0	0	0	0	0	0	0	0	0	0
ASV10197	92.6	231	Hyperphyscia_adglutinata	MZ159593	SH1133932.09FU	Ascomycota	Lecanoromycetes	Caliciales	lichenized	0	0	0	0	0	0	0	0	0	0	0	0	0	0	0	0	0	0	0	0	0	0	0	0	0	7	0	0	13	0	0	0	0	0	0	0	0	0	0	0
ASV01699	99.6	227	Hypogymnia_physodes	AF141368	SH1290819.09FU	Ascomycota	Lecanoromycetes	Lecanorales	lichenized	0	0	0	0	0	0	0	0	0	0	0	0	0	0	0	0	0	0	0	0	0	0	0	0	0	0	0	0	14	0	3	0	30	0	0	0	0	0	0	3
ASV03096	100	227	Hypogymnia_physodes	AF141368	SH1290819.09FU	Ascomycota	Lecanoromycetes	Lecanorales	lichenized	0	0	0	0	0	0	0	0	0	0	0	0	0	0	0	0	0	0	0	0	0	0	0	0	0	0	0	0	0	0	0	0	0	0	0	0	0	0	0	0
ASV03770	98.7	235	Hypogymnia_tubulosa	HQ680595	SH0920793.09FU	Ascomycota	Lecanoromycetes	Lecanorales	lichenized	0	0	0	0	0	0	0	0	0	0	0	0	0	0	0	0	0	0	0	0	0	0	0	0	0	0	0	0	0	4	0	0	0	0	0	0	0	0	0	0
ASV01856	99.1	226	Lecania_cyrtella	UDB082473	SH0920609.09FU	Ascomycota	Lecanoromycetes	Lecanorales	lichenized	0	0	0	0	0	0	0	0	0	0	0	0	0	14	0	2	0	5	0	2	0	0	0	0	15	8	9	0	0	12	0	0	0	0	3	0	0	0	0	0
ASV03130	99.6	226	Lecania_cyrtella	UDB082473	SH0920609.09FU	Ascomycota	Lecanoromycetes	Lecanorales	lichenized	0	0	0	0	0	0	2	0	0	0	0	0	0	0	0	0	0	4	0	0	0	0	0	1	3	0	0	0	4	0	0	0	0	0	0	0	0	0	0	0
ASV03189	98.7	226	Lecania_cyrtella	UDB082473	SH0920609.09FU	Ascomycota	Lecanoromycetes	Lecanorales	lichenized	0	0	0	0	0	3	0	0	0	0	0	0	0	0	7	0	0	0	0	0	0	0	0	0	2	0	0	0	0	0	0	0	0	0	0	0	0	0	0	0
ASV04980	98.7	226	Lecania_cyrtella	UDB082473	SH0920609.09FU	Ascomycota	Lecanoromycetes	Lecanorales	lichenized	0	0	0	0	0	0	0	0	0	0	0	0	0	0	0	0	0	0	0	0	0	0	0	3	0	0	0	0	0	0	0	0	0	8	0	0	0	0	0	0
ASV05419	99.6	225	Lecania_cyrtella	UDB082473	SH0920609.09FU	Ascomycota	Lecanoromycetes	Lecanorales	lichenized	0	0	0	0	0	0	0	0	0	0	0	0	0	0	0	0	0	0	0	0	0	0	0	0	0	0	0	0	0	0	0	0	0	0	0	0	0	0	0	0
ASV06526	99.1	226	Lecania_cyrtella	UDB082473	SH0920609.09FU	Ascomycota	Lecanoromycetes	Lecanorales	lichenized	0	0	0	0	0	0	0	0	0	0	0	0	0	0	0	0	0	0	0	0	0	0	0	0	0	2	0	0	0	0	0	0	3	0	0	0	0	0	0	0
ASV11122	98.2	226	Lecania_cyrtella	UDB082473	SH0920609.09FU	Ascomycota	Lecanoromycetes	Lecanorales	lichenized	0	0	0	0	0	0	0	0	0	0	0	0	0	0	0	0	0	0	0	0	0	0	0	0	0	0	0	0	0	0	0	0	0	0	0	0	3	0	0	0
ASV01477	99.1	226	Lecania_naegelii	UDB02741691	SH0975446.09FU	Ascomycota	Lecanoromycetes	Lecanorales	lichenized	0	0	0	0	0	0	0	0	0	0	0	0	0	0	0	0	1	0	0	0	0	0	0	0	0	2	0	0	9	39	0	0	0	0	0	2	0	0	0	0
ASV01845	98.7	225	Lecania_naegelii	UDB02741718	SH0975442.09FU	Ascomycota	Lecanoromycetes	Lecanorales	lichenized	0	0	0	0	0	0	0	0	0	2	0	0	0	0	0	0	0	0	0	0	0	0	0	4	8	0	0	0	7	0	1	0	9	0	0	0	0	0	0	0
ASV02425	99.6	226	Lecania_naegelii	UDB02741691	SH0975446.09FU	Ascomycota	Lecanoromycetes	Lecanorales	lichenized	0	0	0	0	1	0	0	0	0	0	0	0	0	0	0	0	0	0	0	0	0	0	0	0	0	0	3	0	0	11	1	0	0	0	0	0	0	0	0	0
ASV02644	99.1	225	Lecania_naegelii	UDB02741718	SH0975442.09FU	Ascomycota	Lecanoromycetes	Lecanorales	lichenized	0	0	0	0	0	0	0	0	0	0	0	0	0	0	0	0	2	0	0	0	0	0	0	0	0	0	0	0	3	0	0	0	7	0	2	8	0	0	0	0
ASV02876	98.7	226	Lecania_naegelii	UDB02741691	SH0975446.09FU	Ascomycota	Lecanoromycetes	Lecanorales	lichenized	0	0	0	0	0	0	0	0	0	0	0	0	0	0	0	0	0	0	0	0	0	0	0	0	5	0	0	0	0	0	0	0	0	0	0	0	0	0	0	0
ASV02934	98.7	226	Lecania_naegelii	UDB02741691	SH0975446.09FU	Ascomycota	Lecanoromycetes	Lecanorales	lichenized	0	0	0	0	0	0	0	0	0	0	0	0	0	0	0	0	0	0	0	5	0	0	0	0	6	0	0	0	8	0	0	0	1	0	0	0	0	0	0	0
ASV03035	99.1	225	Lecania_naegelii	UDB02741718	SH0975442.09FU	Ascomycota	Lecanoromycetes	Lecanorales	lichenized	0	0	0	0	0	0	0	0	0	0	0	0	1	0	0	0	0	3	0	0	0	0	0	0	0	0	0	0	0	3	0	0	0	0	0	0	0	0	0	0
ASV04007	99.1	226	Lecania_naegelii	UDB02741691	SH0975446.09FU	Ascomycota	Lecanoromycetes	Lecanorales	lichenized	0	0	0	0	0	0	0	0	0	0	0	0	0	0	0	0	0	0	0	0	0	0	0	0	0	0	0	0	1	0	0	0	0	0	0	2	0	0	0	0
ASV04103	99.1	226	Lecania_naegelii	UDB02741691	SH0975446.09FU	Ascomycota	Lecanoromycetes	Lecanorales	lichenized	1	0	0	0	0	0	0	0	0	0	0	0	0	0	0	0	0	0	0	0	0	0	0	0	0	0	0	0	7	0	0	0	0	0	0	0	0	0	0	0
ASV04108	98.7	226	Lecania_naegelii	UDB02741691	SH0975446.09FU	Ascomycota	Lecanoromycetes	Lecanorales	lichenized	0	0	0	0	0	0	0	0	0	0	0	0	0	0	0	0	0	0	0	0	0	0	0	0	0	0	0	0	0	0	0	0	0	0	0	0	0	0	0	0
ASV04153	99.6	225	Lecania_naegelii	UDB02741718	SH0975442.09FU	Ascomycota	Lecanoromycetes	Lecanorales	lichenized	0	0	0	0	0	0	0	0	0	0	0	0	0	0	0	0	0	0	0	0	0	0	0	0	0	0	0	0	1	0	0	0	0	0	0	5	0	0	0	4
ASV05487	98.7	226	Lecania_naegelii	UDB02741691	SH0975446.09FU	Ascomycota	Lecanoromycetes	Lecanorales	lichenized	0	0	0	0	0	0	0	0	0	0	0	0	0	0	0	0	0	0	0	0	0	0	0	0	0	0	0	0	0	0	0	0	0	0	0	0	0	0	0	0
ASV05516	98.2	225	Lecania_naegelii	UDB02741718	SH0975442.09FU	Ascomycota	Lecanoromycetes	Lecanorales	lichenized	0	0	0	0	0	0	0	0	0	0	0	0	0	0	0	0	0	0	0	0	0	0	0	0	0	0	0	0	0	4	0	0	0	0	0	0	0	0	0	0
ASV05518	98.7	225	Lecania_naegelii	UDB02741718	SH0975442.09FU	Ascomycota	Lecanoromycetes	Lecanorales	lichenized	0	0	0	0	0	0	0	0	0	0	0	0	0	0	0	0	0	0	0	0	0	0	0	0	0	0	0	0	0	0	0	0	0	0	0	30	0	0	0	0
ASV05845	98.2	226	Lecania_naegelii	UDB02741691	SH0975446.09FU	Ascomycota	Lecanoromycetes	Lecanorales	lichenized	0	0	0	0	0	0	0	0	0	0	0	0	0	0	0	0	0	0	0	0	0	0	0	0	0	0	0	0	0	0	0	0	0	0	0	0	0	0	0	0
ASV06174	98.2	226	Lecania_naegelii	UDB02741691	SH0975446.09FU	Ascomycota	Lecanoromycetes	Lecanorales	lichenized	0	0	0	0	0	0	0	0	0	0	0	0	0	0	0	0	0	0	0	0	0	0	0	0	0	0	0	0	0	0	0	0	0	0	0	0	0	0	0	0
ASV08628	99.1	226	Lecania_naegelii	UDB02741691	SH0975446.09FU	Ascomycota	Lecanoromycetes	Lecanorales	lichenized	0	0	0	0	0	0	0	0	0	0	0	0	0	0	0	0	0	0	0	0	0	0	0	0	0	0	0	0	0	0	0	35	0	0	0	0	0	0	0	0
ASV09520	98.2	226	Lecania_naegelii	UDB02741691	SH0975446.09FU	Ascomycota	Lecanoromycetes	Lecanorales	lichenized	0	0	0	0	0	0	0	0	0	0	0	0	0	0	0	0	0	0	0	0	0	0	0	0	0	0	0	0	0	0	0	0	0	0	0	0	0	0	0	0
ASV10275	98.2	226	Lecania_naegelii	UDB02741691	SH0975446.09FU	Ascomycota	Lecanoromycetes	Lecanorales	lichenized	0	0	0	0	0	0	0	0	0	0	0	0	0	0	0	0	0	0	0	0	0	0	0	0	0	0	0	0	0	0	0	0	0	0	0	0	0	0	0	0
ASV06034	98.7	225	Lecanora_albellula	MT938989	SH0981988.09FU	Ascomycota	Lecanoromycetes	Lecanorales	lichenized	0	0	0	0	0	0	0	0	0	0	0	0	0	0	0	0	0	0	0	0	0	0	0	0	0	0	0	0	0	0	21	0	0	0	0	0	0	0	0	0
ASV08980	98.2	225	Lecanora_albellula	MT938989	SH0981988.09FU	Ascomycota	Lecanoromycetes	Lecanorales	lichenized	0	0	0	0	0	0	0	0	0	0	0	0	0	0	0	0	0	0	0	0	0	0	0	0	0	0	0	8	0	0	0	0	0	0	0	0	0	0	0	0
ASV09341	99.1	225	Lecanora_albellula	MT938989	SH0981988.09FU	Ascomycota	Lecanoromycetes	Lecanorales	lichenized	0	0	0	0	0	0	0	0	0	0	0	0	0	0	0	0	0	0	0	0	0	0	0	0	0	0	0	0	0	0	0	0	0	0	0	0	0	0	0	0
ASV10128	99.6	225	Lecanora_albellula	MT938989	SH0981988.09FU	Ascomycota	Lecanoromycetes	Lecanorales	lichenized	0	0	0	0	0	0	0	0	0	0	0	0	0	0	0	0	0	0	0	0	0	0	0	0	0	0	0	0	0	0	0	0	0	0	0	0	0	0	0	0
ASV11518	99.1	225	Lecanora_albellula	MT938989	SH0981988.09FU	Ascomycota	Lecanoromycetes	Lecanorales	lichenized	0	0	0	0	0	0	0	0	0	0	0	0	0	0	0	0	0	0	0	0	0	0	0	0	0	0	0	0	12	0	0	0	0	0	0	0	0	0	0	0
ASV11136	99.1	231	Lecanora_dispersa	JQ993734	SH1261126.09FU	Ascomycota	Lecanoromycetes	Lecanorales	lichenized	0	0	0	0	0	0	0	0	0	0	0	0	0	0	0	0	0	0	0	0	0	0	0	0	0	0	0	0	0	0	0	0	0	0	0	0	0	0	0	0
ASV02468	97.8	223	Lecanora_parasymmicta	MW832793	SH0914304.09FU	Ascomycota	Lecanoromycetes	Lecanorales	lichenized	0	0	0	0	0	0	0	0	0	0	0	0	0	0	0	0	0	0	0	0	0	0	0	0	0	0	0	1	0	0	0	0	0	0	0	0	0	0	0	0
ASV07148	97.3	223	Lecanora_parasymmicta	MW832793	SH0914304.09FU	Ascomycota	Lecanoromycetes	Lecanorales	lichenized	0	0	0	0	0	0	0	0	0	0	0	0	0	0	0	0	0	0	0	0	0	0	0	0	0	0	0	1	0	0	0	0	0	0	0	0	0	0	0	0
ASV11201	97.8	223	Lecanora_parasymmicta	MW832793	SH0914304.09FU	Ascomycota	Lecanoromycetes	Lecanorales	lichenized	0	0	0	0	0	0	0	0	0	0	0	0	0	0	0	0	0	0	0	0	0	0	0	0	0	0	0	0	0	0	0	0	0	0	0	0	0	0	0	0
ASV02262	85.4	246	Leimonis_erratica	AY756475	SH1203133.09FU	Ascomycota	Lecanoromycetes	Lecanorales	lichenized	0	0	0	0	0	0	0	0	0	0	0	0	0	0	0	0	0	0	0	5	0	0	0	0	0	0	0	0	115	0	0	0	15	0	0	0	0	0	0	0
ASV02769	84.9	245	Leimonis_erratica	AY756475	SH1203133.09FU	Ascomycota	Lecanoromycetes	Lecanorales	lichenized	0	0	0	0	0	0	0	0	0	0	0	0	0	0	0	0	0	0	0	0	0	0	0	0	0	0	0	0	184	4	5	0	18	0	0	0	0	0	0	0
ASV03999	85.3	245	Leimonis_erratica	AY756475	SH1203133.09FU	Ascomycota	Lecanoromycetes	Lecanorales	lichenized	0	0	0	0	0	0	0	0	0	0	0	0	0	0	0	0	0	0	0	0	0	0	0	0	0	0	0	21	92	0	0	0	0	0	0	0	0	0	0	0
ASV08330	84.1	245	Leimonis_erratica	AY756475	SH1203133.09FU	Ascomycota	Lecanoromycetes	Lecanorales	lichenized	0	0	0	0	0	0	0	0	0	0	0	0	0	0	0	0	0	0	0	0	0	0	0	0	0	0	0	0	0	0	0	0	0	0	0	0	0	0	0	0
ASV03828	85.7	245	Mobergia_calculiformis	AF224359	SH0903276.09FU	Ascomycota	Lecanoromycetes	Caliciales	lichenized	0	0	0	0	0	0	0	0	0	0	0	0	0	0	0	0	0	0	0	0	0	0	0	0	0	0	0	0	0	0	0	0	0	0	0	0	0	0	0	0
ASV04184	85.7	245	Mobergia_calculiformis	AF224359	SH0903276.09FU	Ascomycota	Lecanoromycetes	Caliciales	lichenized	0	0	0	0	0	0	0	0	0	0	0	0	0	0	0	0	0	0	0	0	0	0	0	0	0	0	0	0	0	0	0	0	0	0	0	0	0	0	0	0
ASV05605	87.1	248	Mobergia_calculiformis	AF224359	SH0903276.09FU	Ascomycota	Lecanoromycetes	Caliciales	lichenized	0	0	0	0	0	0	0	0	0	0	0	0	0	0	0	0	0	0	0	0	0	0	0	0	0	0	0	0	0	0	0	0	0	0	0	0	0	0	0	0
ASV07094	87	247	Mobergia_calculiformis	AF224359	SH0903276.09FU	Ascomycota	Lecanoromycetes	Caliciales	lichenized	0	0	0	0	0	0	0	0	0	0	0	0	0	0	0	0	0	59	0	0	0	0	0	0	0	0	0	0	0	0	0	0	0	0	0	0	0	0	0	0
ASV07627	86.3	248	Mobergia_calculiformis	AF224359	SH0903276.09FU	Ascomycota	Lecanoromycetes	Caliciales	lichenized	0	0	0	0	0	0	0	0	0	0	0	0	0	0	0	0	0	0	0	0	0	0	0	0	0	0	0	0	0	0	0	0	0	0	0	0	0	0	0	0
ASV08319	86.1	245	Mobergia_calculiformis	AF224359	SH0903276.09FU	Ascomycota	Lecanoromycetes	Caliciales	lichenized	0	0	0	0	0	0	0	0	0	0	0	0	0	0	0	0	0	0	0	0	0	0	0	0	0	0	0	0	0	0	0	0	0	0	0	0	0	0	0	0
ASV11499	87.4	247	Mobergia_calculiformis	AF224359	SH0903276.09FU	Ascomycota	Lecanoromycetes	Caliciales	lichenized	0	0	0	0	0	0	0	0	0	0	0	0	0	0	0	0	0	12	0	0	0	0	0	0	0	0	0	0	0	0	0	0	0	0	0	0	0	0	0	0
ASV04783	89	237	Myriolecis_sp	MZ922155	SH1261074.09FU	Ascomycota	Lecanoromycetes	Lecanorales	lichenized	0	0	0	0	0	0	0	0	0	0	0	0	0	0	0	0	0	0	0	0	0	0	0	0	0	0	0	9	0	0	61	0	0	0	0	0	0	0	0	0
ASV06462	89.5	237	Myriolecis_sp	MZ922155	SH1261074.09FU	Ascomycota	Lecanoromycetes	Lecanorales	lichenized	0	0	0	0	0	0	0	0	0	0	0	0	0	0	0	0	0	0	0	0	0	0	0	0	0	0	0	2	0	0	33	0	0	0	0	0	0	0	0	0
ASV09220	89	237	Myriolecis_sp	MZ922155	SH1261074.09FU	Ascomycota	Lecanoromycetes	Lecanorales	lichenized	0	0	0	0	0	0	0	0	0	0	0	0	0	0	0	0	0	0	0	0	0	0	0	0	0	0	0	0	0	0	0	0	0	0	0	0	0	0	0	0
ASV10346	96.7	214	Myriolecis_zosterae	MZ922164	SH1261228.09FU	Ascomycota	Lecanoromycetes	Lecanorales	lichenized	0	0	0	0	0	0	0	0	0	0	0	0	0	0	0	0	0	0	0	0	0	0	0	0	19	0	0	0	0	0	0	0	0	0	0	0	0	0	0	0
ASV12018	96.3	214	Myriolecis_zosterae	MZ922164	SH1261228.09FU	Ascomycota	Lecanoromycetes	Lecanorales	lichenized	0	0	0	0	0	0	0	0	0	0	0	0	0	0	0	0	0	0	0	0	0	0	0	0	0	0	0	0	0	0	0	0	0	0	0	0	0	0	0	0
ASV03700	99.6	225	Parmelia_sulcata	EU788027	SH0921147.09FU	Ascomycota	Lecanoromycetes	Lecanorales	lichenized	0	0	0	0	0	0	0	0	0	0	0	0	0	0	0	0	0	0	0	0	0	0	0	0	0	0	0	0	0	0	0	0	0	0	0	0	0	0	0	0
ASV07943	100	225	Parmelia_sulcata	EU788027	SH0921147.09FU	Ascomycota	Lecanoromycetes	Lecanorales	lichenized	0	0	0	0	0	0	0	0	0	0	0	0	0	0	0	0	0	0	0	0	0	0	0	0	0	0	0	0	0	0	10	0	1	0	0	0	0	0	0	0
ASV04677	86.8	219	Pectenia_sp	UDB03756521	SH1012664.09FU	Ascomycota	Lecanoromycetes	Peltigerales	lichenized	0	0	0	0	21	0	0	0	0	0	0	0	0	0	0	0	0	0	0	0	0	0	0	0	0	0	0	0	8	0	4	0	0	0	0	0	0	0	0	0
ASV06264	87.2	219	Pectenia_sp	UDB03756521	SH1012664.09FU	Ascomycota	Lecanoromycetes	Peltigerales	lichenized	0	0	0	0	16	0	0	0	1	0	0	0	0	0	0	0	0	0	0	0	0	0	0	0	0	0	0	0	0	0	0	0	1	0	0	0	0	0	0	0
ASV07098	99.5	215	Pectenia_sp	UDB063931	SH1012716.09FU	Ascomycota	Lecanoromycetes	Peltigerales	lichenized	0	0	0	0	0	0	0	0	0	0	0	0	0	0	0	0	0	0	0	0	0	0	0	0	1	0	0	0	0	0	0	0	4	0	0	0	0	0	0	0
ASV10099	88.2	220	Pectenia_sp	UDB03756521	SH1012664.09FU	Ascomycota	Lecanoromycetes	Peltigerales	lichenized	0	0	0	0	0	0	0	0	0	0	0	0	0	0	0	0	0	0	0	0	0	0	0	0	0	0	0	0	0	0	0	0	0	0	0	0	0	0	0	0
ASV10945	88.2	220	Pectenia_sp	UDB03756521	SH1012664.09FU	Ascomycota	Lecanoromycetes	Peltigerales	lichenized	0	0	0	0	0	0	0	0	0	0	0	0	0	0	0	0	0	0	0	0	0	0	0	0	0	0	0	0	0	0	0	0	0	0	0	0	0	0	0	3
ASV11486	86.8	219	Pectenia_sp	UDB03756521	SH1012664.09FU	Ascomycota	Lecanoromycetes	Peltigerales	lichenized	0	0	0	0	0	0	0	0	2	0	0	0	0	0	0	0	0	0	0	0	0	0	0	0	0	0	0	6	0	0	0	0	0	0	0	0	0	0	0	4
ASV11366	99.2	251	Phaeophyscia_ciliata	FR799263	SH0934160.09FU	Ascomycota	Lecanoromycetes	Caliciales	lichenized	0	0	0	0	0	0	0	0	0	0	0	0	0	0	0	0	0	0	0	0	0	0	0	0	0	0	0	0	0	0	0	0	0	0	0	0	0	0	0	0
ASV01335	99.6	251	Phylliscum_sp	UDB04577965	SH0942576.09FU	Ascomycota	Lichinomycetes	Lichinales	lichenized	0	0	0	0	0	0	0	0	0	0	0	0	0	0	0	37	0	0	0	0	0	0	0	0	8	0	0	0	0	0	1	0	397	4	0	0	0	0	0	8
ASV01760	99.2	251	Phylliscum_sp	UDB04577965	SH0942576.09FU	Ascomycota	Lichinomycetes	Lichinales	lichenized	0	1	0	0	0	0	0	0	0	0	0	0	0	0	0	0	0	0	0	0	0	0	0	0	0	0	15	0	0	33	0	0	0	0	16	2	0	0	0	0
ASV02232	99.2	251	Phylliscum_sp	UDB04577965	SH0942576.09FU	Ascomycota	Lichinomycetes	Lichinales	lichenized	0	0	0	1	0	0	0	0	0	0	0	0	0	0	0	13	0	0	0	0	0	0	0	0	3	0	0	0	0	0	0	0	213	0	0	0	0	0	0	0
ASV02480	98.4	251	Phylliscum_sp	UDB04577965	SH0942576.09FU	Ascomycota	Lichinomycetes	Lichinales	lichenized	0	0	0	0	9	0	0	0	0	4	0	0	0	0	14	0	16	6	0	0	0	0	3	2	0	0	0	0	22	0	0	0	0	0	0	0	0	0	0	0
ASV02723	97.2	251	Phylliscum_sp	UDB04577965	SH0942576.09FU	Ascomycota	Lichinomycetes	Lichinales	lichenized	0	0	0	0	0	0	0	0	0	0	10	0	19	0	0	0	0	0	0	3	0	0	0	0	0	0	0	167	0	0	0	0	0	0	0	0	0	0	0	0
ASV02737	98.8	251	Phylliscum_sp	UDB04577965	SH0942576.09FU	Ascomycota	Lichinomycetes	Lichinales	lichenized	0	0	0	0	0	0	0	0	0	0	0	0	0	0	0	0	0	0	0	0	0	0	0	0	0	0	0	0	0	7	0	0	0	0	8	0	0	0	0	0
ASV03141	96.4	251	Phylliscum_sp	UDB04577965	SH0942576.09FU	Ascomycota	Lichinomycetes	Lichinales	lichenized	0	0	0	0	0	0	0	0	0	0	21	0	65	0	0	0	0	0	0	16	0	0	0	0	0	0	0	214	0	0	0	0	0	0	0	0	0	0	0	0
ASV03513	98.8	251	Phylliscum_sp	UDB04577965	SH0942576.09FU	Ascomycota	Lichinomycetes	Lichinales	lichenized	0	0	0	0	0	0	0	0	0	0	0	0	0	0	0	0	0	0	0	0	0	0	0	0	0	0	0	0	0	0	0	0	0	0	0	0	0	0	0	24
ASV03994	98	251	Phylliscum_sp	UDB04577965	SH0942576.09FU	Ascomycota	Lichinomycetes	Lichinales	lichenized	0	0	0	0	10	0	0	0	0	0	0	0	0	0	6	0	0	0	0	0	0	0	0	0	0	0	0	0	12	0	0	0	0	0	0	0	0	0	0	0
ASV05059	97.6	251	Phylliscum_sp	UDB04577965	SH0942576.09FU	Ascomycota	Lichinomycetes	Lichinales	lichenized	0	0	0	0	0	0	0	0	0	11	0	0	0	0	0	0	0	0	0	0	0	0	0	4	0	0	0	0	0	0	0	0	0	0	0	0	0	0	0	0
ASV05141	96.8	251	Phylliscum_sp	UDB04577965	SH0942576.09FU	Ascomycota	Lichinomycetes	Lichinales	lichenized	0	0	0	0	0	0	0	0	0	0	6	0	7	0	0	0	0	0	0	0	0	0	0	0	0	0	0	26	0	0	0	0	0	0	0	0	0	0	0	0
ASV06271	98.4	251	Phylliscum_sp	UDB04577965	SH0942576.09FU	Ascomycota	Lichinomycetes	Lichinales	lichenized	0	0	0	0	0	0	0	0	0	0	0	0	0	0	0	0	0	0	0	0	0	0	0	0	0	0	0	0	0	52	0	0	0	0	0	5	0	0	0	0
ASV07448	99.2	251	Phylliscum_sp	UDB04577965	SH0942576.09FU	Ascomycota	Lichinomycetes	Lichinales	lichenized	0	0	0	0	0	0	0	0	0	0	0	0	0	0	0	0	0	0	0	0	0	0	0	0	0	0	0	0	0	0	0	48	0	0	0	0	0	4	0	0
ASV11286	96.8	251	Phylliscum_sp	UDB04577965	SH0942576.09FU	Ascomycota	Lichinomycetes	Lichinales	lichenized	0	0	0	0	0	0	0	0	0	0	0	13	0	0	0	0	0	0	0	0	0	0	0	0	0	0	0	0	0	0	0	0	0	0	0	0	0	0	0	0
ASV05078	86.3	226	Physcia_dubia	KP747676	SH0903208.09FU	Ascomycota	Lecanoromycetes	Caliciales	lichenized	0	0	0	0	0	0	0	0	0	0	0	0	0	0	0	0	0	0	0	0	0	0	0	0	0	0	0	1	10	20	12	0	6	0	0	0	0	0	0	0
ASV06725	85.8	226	Physcia_dubia	KP747676	SH0903208.09FU	Ascomycota	Lecanoromycetes	Caliciales	lichenized	0	0	0	0	0	0	0	0	0	0	0	0	0	0	0	0	0	0	0	0	0	0	0	0	0	0	0	0	4	0	3	0	6	0	0	0	0	0	0	0
ASV07149	86.7	226	Physcia_dubia	KP747676	SH0903208.09FU	Ascomycota	Lecanoromycetes	Caliciales	lichenized	0	0	0	0	0	0	0	0	0	0	0	0	0	0	0	0	0	0	0	0	0	0	0	0	0	0	0	0	4	0	0	0	8	0	0	0	0	0	0	0
ASV07604	86.3	226	Physcia_dubia	KP747676	SH0903208.09FU	Ascomycota	Lecanoromycetes	Caliciales	lichenized	0	0	0	0	0	0	0	0	0	0	0	0	0	0	0	0	0	17	0	0	0	0	0	0	0	0	0	0	0	0	0	0	21	0	0	0	0	0	0	0
ASV10266	85	226	Physcia_dubia	KP747676	SH0903208.09FU	Ascomycota	Lecanoromycetes	Caliciales	lichenized	0	0	0	0	0	0	0	0	0	0	0	0	0	0	0	0	0	0	0	0	0	0	0	0	0	0	0	0	0	0	0	0	0	0	0	0	0	0	0	0
ASV10483	86.3	226	Physcia_dubia	KP747676	SH0903208.09FU	Ascomycota	Lecanoromycetes	Caliciales	lichenized	0	0	0	0	0	0	0	0	0	0	0	0	0	0	0	0	0	0	0	0	0	0	0	0	0	0	0	0	0	0	0	16	0	0	0	0	0	0	0	0
ASV11981	85.4	226	Physcia_dubia	KP747676	SH0903208.09FU	Ascomycota	Lecanoromycetes	Caliciales	lichenized	0	0	0	0	0	0	0	0	0	0	0	0	0	0	0	0	0	0	0	0	0	0	0	0	0	0	0	0	10	0	0	0	0	0	0	0	0	0	0	0
ASV00945	95.7	231	Physcia_sp	AY860568	SH0903234.09FU	Ascomycota	Lecanoromycetes	Caliciales	lichenized	0	0	0	0	0	0	0	0	0	0	0	0	0	0	0	0	0	2	0	0	0	0	0	0	0	0	0	20	313	41	13	0	410	0	0	0	0	0	0	0
ASV01467	96.1	231	Physcia_sp	AY860568	SH0903234.09FU	Ascomycota	Lecanoromycetes	Caliciales	lichenized	0	0	0	0	0	0	0	0	0	0	0	0	0	0	0	0	2	0	0	0	0	0	0	0	0	0	0	0	180	14	12	0	227	0	0	0	0	0	0	0
ASV03476	94.8	233	Physcia_sp	AY860568	SH0903234.09FU	Ascomycota	Lecanoromycetes	Caliciales	lichenized	0	0	0	0	0	0	0	0	0	0	0	0	0	0	0	0	0	0	0	0	0	0	0	0	0	0	0	0	0	0	0	0	0	0	0	0	0	0	0	0
ASV03624	95.7	231	Physcia_sp	AY860568	SH0903234.09FU	Ascomycota	Lecanoromycetes	Caliciales	lichenized	0	0	0	0	0	0	0	0	0	0	0	0	0	0	0	0	0	0	0	0	0	0	0	0	0	0	0	0	0	0	0	42	0	0	0	0	0	0	0	0
ASV05582	97	233	Physcia_sp	UDB04579208	SH0903332.09FU	Ascomycota	Lecanoromycetes	Caliciales	lichenized	0	0	0	0	0	0	0	0	0	0	0	0	0	0	0	0	0	0	0	0	0	0	0	0	0	0	0	0	0	0	0	0	0	0	0	0	0	0	0	0
ASV06761	95.2	231	Physcia_sp	AY860568	SH0903234.09FU	Ascomycota	Lecanoromycetes	Caliciales	lichenized	0	0	0	0	0	0	0	0	0	0	0	0	0	0	0	0	0	0	0	0	0	0	0	0	0	0	0	0	0	0	0	0	0	0	0	0	0	0	0	0
ASV07747	96.1	231	Physcia_sp	AY860568	SH0903234.09FU	Ascomycota	Lecanoromycetes	Caliciales	lichenized	0	0	0	0	0	0	0	0	0	0	0	0	0	0	0	0	0	0	0	0	0	0	0	0	0	0	0	0	0	0	0	47	0	0	0	0	0	0	0	0
ASV08107	95.2	231	Physcia_sp	AY860568	SH0903234.09FU	Ascomycota	Lecanoromycetes	Caliciales	lichenized	0	0	0	0	0	0	0	0	0	0	0	0	0	0	0	0	0	0	0	0	0	0	0	0	0	0	0	0	0	0	0	0	0	0	0	0	0	0	0	0
ASV00182	95.4	241	Physcia_stellaris	MZ243957	SH0903284.09FU	Ascomycota	Lecanoromycetes	Caliciales	lichenized	3	0	0	0	24	0	0	0	12	0	0	0	0	0	19	0	0	718	0	50	10	0	0	1	16	17	13	110	1743	741	312	0	1789	0	4	7	0	0	0	7
ASV00287	95	241	Physcia_stellaris	MZ243957	SH0903284.09FU	Ascomycota	Lecanoromycetes	Caliciales	lichenized	0	0	0	0	68	0	0	2	6	0	2	0	7	0	0	0	0	16	0	19	0	0	0	0	19	0	0	89	563	133	148	0	1570	4	0	3	0	0	1	6
ASV00339	95.9	241	Physcia_stellaris	MZ243957	SH0903284.09FU	Ascomycota	Lecanoromycetes	Caliciales	lichenized	0	0	0	0	6	2	0	0	3	0	0	0	0	3	0	0	0	419	0	14	3	0	1	0	0	9	9	48	882	211	182	0	983	0	0	2	0	0	0	0
ASV00489	95.4	241	Physcia_stellaris	MZ243957	SH0903284.09FU	Ascomycota	Lecanoromycetes	Caliciales	lichenized	0	0	0	0	32	0	0	0	0	3	0	0	0	0	0	0	0	14	0	4	0	0	0	0	0	0	0	26	345	32	113	0	1021	0	0	0	0	0	0	0
ASV00722	95	241	Physcia_stellaris	MZ243957	SH0903284.09FU	Ascomycota	Lecanoromycetes	Caliciales	lichenized	0	0	0	0	0	0	0	0	7	0	0	0	0	0	0	0	88	15	0	0	5	0	0	0	0	4	0	7	673	158	120	0	570	0	0	0	0	0	0	0
ASV01153	95.4	241	Physcia_stellaris	MZ243957	SH0903284.09FU	Ascomycota	Lecanoromycetes	Caliciales	lichenized	0	0	0	0	0	5	0	0	1	0	0	0	0	0	0	0	22	12	0	0	4	0	0	0	0	3	0	7	358	41	78	0	366	0	0	0	0	0	0	0
ASV01395	95.4	241	Physcia_stellaris	MZ243957	SH0903284.09FU	Ascomycota	Lecanoromycetes	Caliciales	lichenized	0	0	0	0	0	0	0	0	0	0	0	10	0	0	0	0	0	0	0	0	0	0	0	0	0	0	0	0	0	0	0	937	0	0	0	0	0	0	0	0
ASV01492	94.6	241	Physcia_stellaris	MZ243957	SH0903284.09FU	Ascomycota	Lecanoromycetes	Caliciales	lichenized	0	0	0	0	3	0	0	0	0	0	0	0	0	0	0	0	2	0	0	0	0	0	0	0	1	0	3	13	87	348	0	0	82	0	0	0	0	0	0	0
ASV01711	95.9	241	Physcia_stellaris	MZ243957	SH0903284.09FU	Ascomycota	Lecanoromycetes	Caliciales	lichenized	0	0	0	0	0	0	0	0	0	0	0	0	0	0	0	0	0	0	0	0	0	0	0	0	0	0	0	0	0	0	0	959	0	0	0	0	0	0	0	0
ASV01747	95	241	Physcia_stellaris	MZ243957	SH0903284.09FU	Ascomycota	Lecanoromycetes	Caliciales	lichenized	0	0	0	0	0	0	0	0	0	0	0	0	0	0	0	0	0	0	0	0	0	0	0	0	0	0	0	0	184	20	8	0	33	0	0	0	0	0	0	0
ASV02104	95	241	Physcia_stellaris	MZ243957	SH0903284.09FU	Ascomycota	Lecanoromycetes	Caliciales	lichenized	0	0	0	0	0	0	0	0	0	0	0	0	0	0	0	0	0	0	0	0	0	0	0	0	0	0	0	0	0	178	42	0	0	0	0	0	0	0	0	0
ASV02400	96.3	241	Physcia_stellaris	MZ243957	SH0903284.09FU	Ascomycota	Lecanoromycetes	Caliciales	lichenized	0	0	0	0	0	0	0	0	0	0	0	0	0	0	2	0	0	0	0	0	0	0	0	0	0	0	0	136	57	0	42	0	0	0	0	0	0	0	0	0
ASV02662	95.4	241	Physcia_stellaris	MZ243957	SH0903284.09FU	Ascomycota	Lecanoromycetes	Caliciales	lichenized	0	0	0	0	0	0	0	0	0	0	0	0	0	0	0	0	0	0	0	0	0	0	0	0	0	0	0	0	99	8	4	0	27	0	0	0	0	0	0	0
ASV02675	88	241	Physcia_stellaris	MZ243957	SH0903284.09FU	Ascomycota	Lecanoromycetes	Caliciales	lichenized	0	0	0	0	0	0	0	0	0	0	0	0	0	0	0	0	0	0	0	0	0	0	0	0	0	0	0	0	0	0	9	0	0	0	0	0	0	0	0	0
ASV02740	94.6	241	Physcia_stellaris	MZ243957	SH0903284.09FU	Ascomycota	Lecanoromycetes	Caliciales	lichenized	0	0	0	0	0	0	0	0	0	0	0	0	0	0	0	0	0	0	0	0	0	0	0	0	0	0	0	0	0	0	0	409	0	0	0	0	0	0	0	0
ASV02860	95	241	Physcia_stellaris	MZ243957	SH0903284.09FU	Ascomycota	Lecanoromycetes	Caliciales	lichenized	0	0	0	0	0	0	0	0	0	0	0	0	0	0	0	0	0	0	0	0	0	0	0	0	0	0	0	0	0	0	0	404	0	0	0	0	0	0	0	0
ASV02930	96.7	240	Physcia_stellaris	MZ243957	SH0903284.09FU	Ascomycota	Lecanoromycetes	Caliciales	lichenized	0	0	0	0	0	0	0	0	0	0	0	0	0	0	0	0	0	0	0	0	0	0	0	0	0	0	0	0	0	0	0	0	385	0	0	0	0	0	0	0
ASV03041	95	241	Physcia_stellaris	MZ243957	SH0903284.09FU	Ascomycota	Lecanoromycetes	Caliciales	lichenized	0	0	0	0	1	0	0	0	0	0	0	0	0	1	0	0	1	0	0	0	0	0	0	0	0	0	4	1	0	109	0	0	48	0	0	0	0	0	0	0
ASV03062	95	241	Physcia_stellaris	MZ243957	SH0903284.09FU	Ascomycota	Lecanoromycetes	Caliciales	lichenized	0	0	0	0	0	0	0	0	0	0	0	0	0	0	0	0	0	0	0	0	0	0	0	0	0	0	0	0	0	0	0	357	0	0	0	0	0	0	0	0
ASV03331	94.6	241	Physcia_stellaris	MZ243957	SH0903284.09FU	Ascomycota	Lecanoromycetes	Caliciales	lichenized	0	0	0	0	0	0	0	0	4	0	3	0	0	0	0	0	0	0	0	9	0	0	0	0	0	0	0	24	0	99	0	0	0	0	0	4	0	0	0	8
ASV03862	95	241	Physcia_stellaris	MZ243957	SH0903284.09FU	Ascomycota	Lecanoromycetes	Caliciales	lichenized	0	0	0	0	0	0	0	0	0	0	0	0	0	0	0	0	0	0	0	0	0	0	0	0	0	0	0	0	0	0	0	227	0	0	0	0	0	0	0	0
ASV04227	95.4	241	Physcia_stellaris	MZ243957	SH0903284.09FU	Ascomycota	Lecanoromycetes	Caliciales	lichenized	0	0	0	0	0	0	0	0	0	0	0	0	0	0	0	0	0	0	0	0	0	0	0	0	0	0	0	0	0	0	0	0	0	0	0	0	0	0	0	0
ASV04410	93.8	241	Physcia_stellaris	MZ243957	SH0903284.09FU	Ascomycota	Lecanoromycetes	Caliciales	lichenized	0	0	0	0	0	0	0	0	0	0	3	0	0	0	0	0	0	0	0	0	0	0	0	0	0	0	0	13	0	136	0	0	0	0	0	0	0	0	0	0
ASV04681	94.2	241	Physcia_stellaris	MZ243957	SH0903284.09FU	Ascomycota	Lecanoromycetes	Caliciales	lichenized	0	0	0	0	0	0	0	0	0	0	0	0	0	0	0	0	0	0	0	6	0	0	0	0	0	0	0	9	0	6	0	0	0	0	0	0	0	0	1	0
ASV04858	95	241	Physcia_stellaris	MZ243957	SH0903284.09FU	Ascomycota	Lecanoromycetes	Caliciales	lichenized	2	0	0	0	0	0	0	0	0	0	0	0	0	0	0	0	0	0	0	7	0	0	0	0	0	0	0	10	0	35	0	0	0	0	0	0	0	0	0	0
ASV05109	88.4	241	Physcia_stellaris	MZ243957	SH0903284.09FU	Ascomycota	Lecanoromycetes	Caliciales	lichenized	0	0	0	0	0	0	0	0	0	0	0	0	0	0	0	0	0	0	0	0	0	0	0	0	0	0	0	0	0	0	0	0	0	0	1	0	0	0	0	0
ASV05115	95.9	241	Physcia_stellaris	MZ243957	SH0903284.09FU	Ascomycota	Lecanoromycetes	Caliciales	lichenized	0	0	0	0	0	0	0	0	0	0	0	0	0	0	0	0	0	0	0	0	0	0	0	0	0	0	0	0	0	0	0	0	0	0	0	0	0	0	0	0
ASV06677	94.2	241	Physcia_stellaris	MZ243957	SH0903284.09FU	Ascomycota	Lecanoromycetes	Caliciales	lichenized	0	0	0	0	0	0	0	0	0	0	0	0	0	0	0	0	0	0	0	0	0	0	0	0	0	0	0	0	0	68	0	0	0	0	0	0	0	0	0	0
ASV06727	88	241	Physcia_stellaris	MZ243957	SH0903284.09FU	Ascomycota	Lecanoromycetes	Caliciales	lichenized	0	0	0	0	0	0	0	0	0	0	0	0	0	0	0	0	0	53	0	0	0	0	0	0	0	0	0	0	0	0	0	0	0	0	0	0	0	0	0	0
ASV06754	97.5	242	Physcia_stellaris	MZ243957	SH0903284.09FU	Ascomycota	Lecanoromycetes	Caliciales	lichenized	0	0	0	0	0	0	0	0	0	0	0	0	0	0	0	0	0	0	0	0	0	0	0	0	0	0	0	0	0	0	0	0	0	0	0	0	0	0	0	0
ASV08135	94.2	241	Physcia_stellaris	MZ243957	SH0903284.09FU	Ascomycota	Lecanoromycetes	Caliciales	lichenized	0	0	0	0	0	0	0	0	4	0	0	0	0	0	0	0	0	0	0	0	0	0	0	0	0	0	0	2	0	24	0	0	0	0	0	0	0	0	0	0
ASV08146	96.7	241	Physcia_stellaris	MZ243957	SH0903284.09FU	Ascomycota	Lecanoromycetes	Caliciales	lichenized	0	0	0	0	0	0	0	0	0	0	0	0	0	0	0	0	0	0	0	0	0	0	0	0	0	0	0	0	41	0	0	0	0	0	0	0	0	0	0	0
ASV08548	95.4	241	Physcia_stellaris	MZ243957	SH0903284.09FU	Ascomycota	Lecanoromycetes	Caliciales	lichenized	0	0	0	0	0	0	0	0	0	0	0	0	0	0	0	0	0	0	0	0	0	0	0	0	0	0	0	36	0	0	0	0	0	0	0	0	0	0	0	0
ASV08747	89.2	241	Physcia_stellaris	MZ243957	SH0903284.09FU	Ascomycota	Lecanoromycetes	Caliciales	lichenized	0	0	0	0	0	0	0	0	0	0	0	0	0	0	0	0	0	0	0	0	0	0	0	0	0	0	0	0	0	0	0	0	0	0	0	0	0	0	0	0
ASV08841	88.4	241	Physcia_stellaris	MZ243957	SH0903284.09FU	Ascomycota	Lecanoromycetes	Caliciales	lichenized	0	0	0	0	0	0	0	0	0	0	0	0	0	0	0	0	0	0	0	0	0	0	0	0	0	0	0	0	0	0	0	0	0	0	0	0	0	0	0	0
ASV08983	95.9	241	Physcia_stellaris	MZ243957	SH0903284.09FU	Ascomycota	Lecanoromycetes	Caliciales	lichenized	0	0	0	0	0	0	0	0	0	0	0	0	0	0	0	0	0	0	0	0	0	0	0	0	0	0	0	0	0	0	0	31	0	0	0	0	0	0	0	0
ASV09239	89.2	241	Physcia_stellaris	MZ243957	SH0903284.09FU	Ascomycota	Lecanoromycetes	Caliciales	lichenized	0	0	0	0	0	0	0	0	0	0	0	0	0	0	0	0	0	0	0	0	0	0	0	0	0	0	0	0	0	0	0	0	0	0	0	0	0	0	0	0
ASV09412	95.4	241	Physcia_stellaris	MZ243957	SH0903284.09FU	Ascomycota	Lecanoromycetes	Caliciales	lichenized	0	0	0	0	0	0	0	0	0	0	0	0	0	0	0	0	0	0	0	0	0	0	0	0	0	0	0	0	0	0	0	27	0	0	0	0	0	0	0	0
ASV09599	96.3	241	Physcia_stellaris	MZ243957	SH0903284.09FU	Ascomycota	Lecanoromycetes	Caliciales	lichenized	0	0	0	0	0	0	0	0	0	0	0	0	25	0	0	0	0	0	0	0	0	0	0	0	0	0	0	0	0	0	0	0	0	0	0	0	0	0	0	0
ASV09600	96.3	241	Physcia_stellaris	MZ243957	SH0903284.09FU	Ascomycota	Lecanoromycetes	Caliciales	lichenized	0	0	0	0	0	0	0	0	0	0	0	0	0	0	3	0	0	0	0	0	0	0	0	0	0	0	0	0	0	0	0	0	0	0	0	0	0	0	0	0
ASV09619	95	241	Physcia_stellaris	MZ243957	SH0903284.09FU	Ascomycota	Lecanoromycetes	Caliciales	lichenized	0	0	0	0	0	0	0	0	0	0	0	0	0	0	0	0	0	0	0	0	0	0	0	0	0	0	0	0	0	0	0	25	0	0	0	0	0	0	0	0
ASV09642	94.2	241	Physcia_stellaris	MZ243957	SH0903284.09FU	Ascomycota	Lecanoromycetes	Caliciales	lichenized	0	0	0	0	0	0	0	0	0	0	0	0	0	0	0	0	0	0	0	0	0	0	0	0	0	0	0	0	0	0	0	0	0	0	0	0	0	0	0	0
ASV10079	96.3	241	Physcia_stellaris	MZ243957	SH0903284.09FU	Ascomycota	Lecanoromycetes	Caliciales	lichenized	0	0	0	0	0	0	0	0	0	0	0	21	0	0	0	0	0	0	0	0	0	0	0	0	0	0	0	0	0	0	0	0	0	0	0	0	0	0	0	0
ASV10125	88	241	Physcia_stellaris	MZ243957	SH0903284.09FU	Ascomycota	Lecanoromycetes	Caliciales	lichenized	0	0	0	0	0	0	0	0	0	0	0	0	0	0	0	0	0	0	0	0	0	0	0	0	0	0	0	0	0	0	0	0	0	0	0	0	0	0	0	0
ASV10276	89.6	241	Physcia_stellaris	MZ243957	SH0903284.09FU	Ascomycota	Lecanoromycetes	Caliciales	lichenized	0	0	0	0	0	0	0	0	0	0	0	0	0	0	0	0	0	0	0	0	0	0	0	0	0	0	0	0	0	0	0	0	0	0	0	0	0	0	0	0
ASV10576	96.3	240	Physcia_stellaris	MZ243957	SH0903284.09FU	Ascomycota	Lecanoromycetes	Caliciales	lichenized	0	0	0	0	0	0	0	0	0	0	0	0	0	0	0	0	0	0	0	0	0	0	0	0	0	0	0	0	0	0	0	0	0	0	0	0	0	0	0	0
ASV10768	96.7	241	Physcia_stellaris	MZ243957	SH0903284.09FU	Ascomycota	Lecanoromycetes	Caliciales	lichenized	0	0	0	0	0	0	0	0	0	0	0	0	0	0	0	0	0	0	0	0	0	0	0	0	0	0	0	0	16	0	0	0	0	0	0	0	0	0	0	0
ASV10773	95	241	Physcia_stellaris	MZ243957	SH0903284.09FU	Ascomycota	Lecanoromycetes	Caliciales	lichenized	0	0	0	0	0	0	0	0	0	0	0	0	0	0	0	0	0	0	0	0	0	0	0	0	0	0	0	0	0	0	0	16	0	0	0	0	0	0	0	0
ASV10793	87.6	241	Physcia_stellaris	MZ243957	SH0903284.09FU	Ascomycota	Lecanoromycetes	Caliciales	lichenized	0	0	0	0	0	0	0	0	0	0	0	0	0	0	0	0	0	0	0	0	0	0	0	0	0	0	0	0	0	0	0	0	0	0	0	0	0	0	0	0
ASV11638	95	240	Physcia_stellaris	MZ243957	SH0903284.09FU	Ascomycota	Lecanoromycetes	Caliciales	lichenized	0	0	0	0	0	0	0	0	0	0	0	0	0	0	0	0	0	0	0	0	0	0	0	0	0	0	0	0	0	0	0	0	0	0	0	0	0	0	0	0
ASV11741	95.4	241	Physcia_stellaris	MZ243957	SH0903284.09FU	Ascomycota	Lecanoromycetes	Caliciales	lichenized	0	0	0	0	0	0	0	0	0	0	0	0	0	0	0	0	0	0	0	0	0	0	0	0	0	0	0	0	0	0	0	11	0	0	0	0	0	0	0	0
ASV11825	96.3	241	Physcia_stellaris	MZ243957	SH0903284.09FU	Ascomycota	Lecanoromycetes	Caliciales	lichenized	0	0	0	0	0	0	0	0	0	0	0	0	0	0	0	0	0	0	0	0	0	0	0	0	0	0	0	0	0	0	0	0	0	0	0	0	0	0	0	0
ASV12079	87.1	241	Physcia_stellaris	MZ243957	SH0903284.09FU	Ascomycota	Lecanoromycetes	Caliciales	lichenized	0	0	0	0	0	0	0	0	0	0	0	0	0	0	0	0	0	0	0	0	0	0	0	0	0	0	0	0	0	0	0	0	0	0	0	0	0	0	0	0
ASV10696	99.1	228	Placynthiella_oligotropha	UDB04698314	SH0972460.09FU	Ascomycota	Lecanoromycetes	Trapeliales	lichenized	0	0	0	0	0	0	0	0	0	0	0	0	0	0	0	0	0	0	0	0	0	0	0	0	0	0	0	0	0	0	0	0	0	0	0	0	0	0	0	0
ASV05062	84.2	253	Ramalina_lacera	MH714508	SH1074882.09FU	Ascomycota	Lecanoromycetes	Lecanorales	lichenized	0	0	0	0	0	0	0	0	0	0	0	0	0	0	0	0	0	7	0	0	0	0	0	0	0	0	0	1	32	1	0	0	0	0	0	0	0	0	0	0
ASV01065	91.6	249	Rhizoplaca_occulta	HM577307	SH1261167.09FU	Ascomycota	Lecanoromycetes	Lecanorales	lichenized	0	0	0	0	0	0	0	0	0	0	0	0	0	0	0	0	0	0	0	0	0	0	0	0	0	0	0	0	0	0	2	0	12	0	0	0	0	0	0	0
ASV01723	92	249	Rhizoplaca_occulta	HM577307	SH1261167.09FU	Ascomycota	Lecanoromycetes	Lecanorales	lichenized	0	0	0	0	0	0	0	0	0	0	0	0	0	0	0	0	0	0	0	0	0	0	0	0	0	0	0	0	0	0	0	0	8	0	0	0	0	0	0	0
ASV03768	88.5	244	Rhizoplaca_occulta	HM577307	SH1261167.09FU	Ascomycota	Lecanoromycetes	Lecanorales	lichenized	0	0	0	0	0	0	0	0	0	0	0	0	0	0	0	0	0	0	0	0	0	0	0	0	0	0	0	0	0	0	0	0	0	0	0	0	0	0	0	0
ASV04611	90.6	244	Rhizoplaca_occulta	HM577307	SH1261167.09FU	Ascomycota	Lecanoromycetes	Lecanorales	lichenized	0	0	0	0	0	0	0	0	0	0	0	0	0	0	0	0	0	0	0	0	0	0	0	0	0	0	0	0	0	0	10	0	0	0	0	0	0	0	0	0
ASV07580	89.8	244	Rhizoplaca_occulta	HM577307	SH1261167.09FU	Ascomycota	Lecanoromycetes	Lecanorales	lichenized	0	0	0	0	0	0	0	0	0	0	0	0	0	0	0	0	0	0	0	0	0	0	0	0	0	0	0	0	0	0	0	0	0	0	0	0	0	0	0	0
ASV09221	90.6	244	Rhizoplaca_occulta	HM577307	SH1261167.09FU	Ascomycota	Lecanoromycetes	Lecanorales	lichenized	0	0	0	0	0	0	0	0	0	0	0	0	0	0	0	0	0	0	0	0	0	0	0	0	0	0	0	0	0	0	0	0	0	0	0	0	0	0	0	0
ASV10011	90.9	243	Rhizoplaca_parilis	HM577308	SH1261210.09FU	Ascomycota	Lecanoromycetes	Lecanorales	lichenized	0	0	0	0	0	0	0	0	0	0	0	0	0	0	0	0	0	0	0	0	0	0	0	0	0	0	0	0	0	0	0	0	0	0	0	0	0	0	0	0
ASV10144	91.4	243	Rhizoplaca_parilis	HM577308	SH1261210.09FU	Ascomycota	Lecanoromycetes	Lecanorales	lichenized	0	0	0	0	0	0	0	0	0	0	0	0	0	0	0	0	0	0	0	0	0	0	0	0	0	0	0	0	0	0	0	0	0	0	0	0	0	0	0	0
ASV02923	89.4	245	Rhizoplaca_porteri	HM577327	SH1261143.09FU	Ascomycota	Lecanoromycetes	Lecanorales	lichenized	0	0	0	0	0	0	0	0	0	0	0	0	0	0	0	0	0	0	0	0	0	0	0	0	0	0	0	0	0	0	0	0	0	0	0	0	0	0	0	0
ASV02791	89.3	244	Rhizoplaca_shushanii	HM577282	SH1261150.09FU	Ascomycota	Lecanoromycetes	Lecanorales	lichenized	0	0	0	0	0	0	0	0	0	0	0	0	0	0	0	0	0	0	0	104	0	0	0	0	0	0	0	62	0	5	0	0	0	0	0	0	0	0	0	0
ASV04508	89.8	244	Rhizoplaca_shushanii	HM577282	SH1261150.09FU	Ascomycota	Lecanoromycetes	Lecanorales	lichenized	0	0	0	0	0	0	0	0	0	0	0	0	0	0	0	0	0	0	0	39	0	0	0	0	0	0	0	22	0	5	0	0	0	0	0	0	0	0	0	0
ASV04682	89.7	243	Rhizoplaca_shushanii	HM577282	SH1261150.09FU	Ascomycota	Lecanoromycetes	Lecanorales	lichenized	0	0	0	0	0	0	0	0	0	0	0	0	0	0	0	0	0	0	0	0	0	0	0	0	0	0	0	0	0	0	0	0	0	0	0	5	0	0	0	0
ASV09325	88.9	244	Rhizoplaca_shushanii	HM577282	SH1261150.09FU	Ascomycota	Lecanoromycetes	Lecanorales	lichenized	0	0	0	0	0	0	0	0	0	0	0	0	0	0	0	0	0	0	0	0	0	0	0	0	0	0	0	0	0	0	0	0	0	0	0	0	0	0	0	0
ASV11739	88.9	244	Rhizoplaca_shushanii	HM577282	SH1261150.09FU	Ascomycota	Lecanoromycetes	Lecanorales	lichenized	0	0	0	0	0	0	0	0	0	0	0	0	0	0	0	0	0	0	0	0	0	0	0	0	0	0	0	3	0	0	0	0	0	0	0	0	0	0	0	0
ASV11992	88.6	245	Rhizoplaca_shushanii	HM577282	SH1261150.09FU	Ascomycota	Lecanoromycetes	Lecanorales	lichenized	0	0	0	0	0	0	0	0	0	0	0	0	0	0	0	0	0	0	0	0	0	0	0	0	0	0	0	0	0	0	0	0	0	0	0	0	5	0	0	0
ASV06734	85.6	222	Rhizoplaca_sp	UDB06485436	SH0942697.09FU	Ascomycota	Lecanoromycetes	Lecanorales	lichenized	0	0	0	0	0	0	0	0	0	0	0	0	0	0	0	0	0	0	0	0	0	0	0	0	2	0	0	0	0	0	0	0	22	0	0	0	0	0	0	0
ASV00015	99.6	231	Rinodina_pyrina	AF540549	SH0903235.09FU	Ascomycota	Lecanoromycetes	Caliciales	lichenized	2	0	0	11	114	10	0	0	28	8	16	0	29	27	56	22	50	3194	9	411	11	1	4	6	210	104	48	61	1693	1194	1405	1	585	9	72	33	9	0	15	17
ASV00029	100	231	Rinodina_pyrina	AF540549	SH0903235.09FU	Ascomycota	Lecanoromycetes	Caliciales	lichenized	2	0	5	0	74	0	3	0	12	0	4	0	15	7	11	12	10	1975	0	136	8	0	0	3	52	35	14	31	951	389	729	0	321	0	53	7	5	0	0	5
ASV00475	98.7	231	Rinodina_pyrina	AF540549	SH0903235.09FU	Ascomycota	Lecanoromycetes	Caliciales	lichenized	0	0	0	0	0	8	0	0	15	0	11	0	8	16	0	0	0	0	3	175	0	2	0	9	0	0	0	28	0	509	0	0	0	0	0	19	9	0	0	7
ASV00689	99.1	231	Rinodina_pyrina	AF540549	SH0903235.09FU	Ascomycota	Lecanoromycetes	Caliciales	lichenized	0	0	0	0	0	0	0	0	0	0	0	0	0	0	0	0	0	0	0	0	0	0	0	0	0	0	0	0	0	52	0	0	0	0	0	0	0	0	0	0
ASV00810	99.6	231	Rinodina_pyrina	AF540549	SH0903235.09FU	Ascomycota	Lecanoromycetes	Caliciales	lichenized	0	0	0	0	0	0	0	0	0	0	0	36	0	0	0	0	0	2	0	0	0	0	0	0	0	0	0	0	0	0	0	2634	0	0	0	0	0	36	0	0
ASV01126	99.1	231	Rinodina_pyrina	AF540549	SH0903235.09FU	Ascomycota	Lecanoromycetes	Caliciales	lichenized	1	0	0	0	0	0	0	0	1	6	5	0	6	0	0	0	0	0	2	60	0	0	0	5	0	0	0	11	0	144	0	0	0	0	0	4	0	0	2	4
ASV02091	99.6	231	Rinodina_pyrina	AF540549	SH0903235.09FU	Ascomycota	Lecanoromycetes	Caliciales	lichenized	0	0	0	0	0	0	0	0	0	0	0	0	0	0	0	0	0	0	0	0	0	0	0	0	0	22	0	0	0	0	0	0	0	0	0	0	0	0	0	0
ASV02252	99.1	231	Rinodina_pyrina	AF540549	SH0903235.09FU	Ascomycota	Lecanoromycetes	Caliciales	lichenized	0	0	0	0	0	0	0	0	0	0	0	0	0	0	0	0	0	0	0	0	0	0	0	0	0	0	0	0	37	0	0	0	0	0	0	0	0	0	0	0
ASV02728	98.7	231	Rinodina_pyrina	AF540549	SH0903235.09FU	Ascomycota	Lecanoromycetes	Caliciales	lichenized	0	0	0	0	0	0	0	0	0	0	0	0	0	0	0	0	0	0	0	0	0	0	0	0	0	0	0	0	0	0	0	0	0	0	0	0	0	0	0	0
ASV03274	98.7	231	Rinodina_pyrina	AF540549	SH0903235.09FU	Ascomycota	Lecanoromycetes	Caliciales	lichenized	0	0	0	0	0	0	0	0	0	0	0	0	0	0	0	0	8	0	0	0	0	0	0	0	28	0	0	0	0	0	0	0	0	0	0	0	0	0	0	0
ASV03935	99.1	231	Rinodina_pyrina	AF540549	SH0903235.09FU	Ascomycota	Lecanoromycetes	Caliciales	lichenized	0	0	0	0	0	0	0	0	0	0	0	0	0	0	0	0	0	0	0	0	0	0	0	0	0	0	0	0	0	0	0	0	0	0	0	0	0	0	0	0
ASV06621	99.1	231	Rinodina_pyrina	AF540549	SH0903235.09FU	Ascomycota	Lecanoromycetes	Caliciales	lichenized	0	0	0	0	0	0	0	0	0	0	0	0	0	0	0	0	0	0	0	0	0	0	0	0	0	0	0	0	0	0	0	0	0	0	0	0	0	0	0	0
ASV06785	96.5	231	Rinodina_pyrina	AF540549	SH0903235.09FU	Ascomycota	Lecanoromycetes	Caliciales	lichenized	0	0	0	0	0	0	0	0	0	0	0	0	0	0	0	0	0	0	0	0	0	0	0	0	0	0	0	0	0	0	0	0	0	0	0	0	0	0	0	0
ASV09009	98.7	231	Rinodina_pyrina	AF540549	SH0903235.09FU	Ascomycota	Lecanoromycetes	Caliciales	lichenized	0	0	0	0	0	0	0	0	0	0	0	0	0	0	0	0	0	0	0	0	0	0	0	0	0	0	0	0	0	0	0	0	0	0	0	0	0	0	0	0
ASV10345	89.4	227	Rinodina_sp	UDB06665440	SH0903279.09FU	Ascomycota	Lecanoromycetes	Caliciales	lichenized	0	0	0	0	0	0	0	0	0	0	0	0	0	0	0	0	0	0	0	0	0	0	0	0	0	0	0	0	0	0	0	0	0	0	0	0	0	0	0	0
ASV01158	97.8	224	Scoliciosporum_umbrinum	UDB06703567	SH0943050.09FU	Ascomycota	Lecanoromycetes	Lecanorales	lichenized	0	0	0	0	0	0	0	0	0	0	0	0	0	0	0	0	0	0	0	3	0	0	0	0	3	0	0	33	172	14	14	0	331	0	0	0	0	0	0	0
ASV01910	98.2	224	Scoliciosporum_umbrinum	UDB06703567	SH0943050.09FU	Ascomycota	Lecanoromycetes	Lecanorales	lichenized	0	0	0	0	0	0	0	0	0	0	0	0	0	0	0	0	0	0	0	0	0	0	0	0	0	0	0	8	81	0	4	0	184	0	0	0	0	0	0	0
ASV03455	97.8	224	Scoliciosporum_umbrinum	UDB06703567	SH0943050.09FU	Ascomycota	Lecanoromycetes	Lecanorales	lichenized	0	0	0	0	0	0	0	0	0	0	0	0	0	0	0	0	0	0	0	0	0	0	0	0	0	0	0	0	0	0	0	243	0	0	0	0	0	0	0	0
ASV04525	96.9	224	Scoliciosporum_umbrinum	UDB06703567	SH0943050.09FU	Ascomycota	Lecanoromycetes	Lecanorales	lichenized	0	0	0	0	0	0	0	0	0	0	0	0	0	0	0	0	0	0	0	0	0	0	0	0	0	0	0	32	0	24	0	0	0	0	0	0	0	0	0	0
ASV08224	95.1	224	Scoliciosporum_umbrinum	UDB0819010	SH0943052.09FU	Ascomycota	Lecanoromycetes	Lecanorales	lichenized	0	0	0	0	0	0	0	0	0	0	0	0	0	0	0	0	0	0	0	0	0	0	0	0	0	0	0	40	0	0	0	0	0	0	0	0	0	0	0	0
ASV09620	93.8	226	Scoliciosporum_umbrinum	UDB0819010	SH0943052.09FU	Ascomycota	Lecanoromycetes	Lecanorales	lichenized	0	0	0	0	0	0	0	0	0	0	0	0	0	0	0	0	0	0	0	0	0	0	0	0	0	0	0	0	0	0	0	0	25	0	0	0	0	0	0	0
ASV05187	90.7	226	Trapeliopsis_sp	UDB06316763	SH0972452.09FU	Ascomycota	Lecanoromycetes	Trapeliales	lichenized	0	0	0	0	0	0	0	0	0	0	0	0	0	0	0	0	0	0	0	0	0	0	0	0	0	0	0	0	0	13	0	0	0	0	0	0	0	0	0	0
ASV11071	90.3	226	Trapeliopsis_sp	UDB06316763	SH0972452.09FU	Ascomycota	Lecanoromycetes	Trapeliales	lichenized	0	0	0	0	0	0	0	0	0	0	0	0	0	0	0	0	0	0	0	0	0	0	0	0	0	0	0	0	0	0	0	0	0	0	0	0	0	0	0	0
ASV11313	91.2	226	Trapeliopsis_sp	UDB06316763	SH0972452.09FU	Ascomycota	Lecanoromycetes	Trapeliales	lichenized	0	0	0	0	0	0	0	0	0	0	0	0	0	0	0	0	0	0	0	0	0	0	0	0	0	0	0	0	0	0	0	13	0	0	0	0	0	0	0	0
ASV09527	80.7	228	Trimmatothelopsis_smaragdula	EU870646	SH0954374.09FU	Ascomycota	Lecanoromycetes	Acarosporales	lichenized	0	0	0	0	0	0	0	0	0	0	0	0	0	0	0	0	0	0	0	0	0	0	0	0	0	0	0	0	0	0	0	0	0	0	0	0	0	0	0	0
ASV05095	89.2	240	Usnea_esperantiana	KM369387	SH0921143.09FU	Ascomycota	Lecanoromycetes	Lecanorales	lichenized	0	0	0	0	0	0	0	0	0	0	0	0	0	0	0	0	0	0	0	0	0	0	0	0	0	0	0	0	0	0	0	0	0	0	0	0	0	0	0	0
ASV05878	96.7	214	Verrucaria_muralis	EU010261	SH1304834.09FU	Ascomycota	Eurotiomycetes	Verrucariales	lichenized	0	0	0	0	0	0	0	0	0	0	0	0	0	0	0	0	0	0	0	0	0	0	0	0	0	0	0	0	0	0	0	0	0	0	0	0	0	0	0	0
ASV01939	99.6	228	Xanthoria_parietina	KC179410	SH0982131.09FU	Ascomycota	Lecanoromycetes	Teloschistales	lichenized	2	0	0	0	0	2	0	1	0	0	0	0	11	27	0	0	8	21	0	9	1	0	0	2	0	0	0	4	9	29	0	0	0	0	0	2	0	0	0	0
ASV03610	100	228	Xanthoria_parietina	KC179410	SH0982131.09FU	Ascomycota	Lecanoromycetes	Teloschistales	lichenized	0	0	0	0	0	0	0	0	0	6	0	0	0	0	0	5	0	20	0	0	0	0	0	0	0	0	0	0	0	0	3	0	0	0	12	0	0	0	0	0
ASV08483	98.7	228	Xanthoria_parietina	KC179410	SH0982131.09FU	Ascomycota	Lecanoromycetes	Teloschistales	lichenized	0	0	0	0	0	0	0	0	0	0	0	0	0	0	0	0	0	0	0	0	0	0	0	0	0	0	0	0	0	0	0	0	0	0	0	0	0	0	0	0
ASV09053	99.6	244	Alfaria_sp	UDB0963496	SH1078355.09FU	Ascomycota	Sordariomycetes	Hypocreales	litter_saprotroph	0	0	0	0	0	0	0	0	0	0	0	0	0	0	0	0	0	0	0	0	0	0	0	0	0	0	0	0	0	0	0	0	0	0	0	0	0	0	0	0
ASV11467	99.2	244	Alfaria_sp	UDB0963496	SH1078355.09FU	Ascomycota	Sordariomycetes	Hypocreales	litter_saprotroph	0	0	0	0	0	0	0	0	0	0	0	0	0	0	0	0	0	0	0	0	0	0	0	0	0	0	0	0	0	0	0	0	0	0	0	0	0	0	0	0
ASV05804	97.3	223	Apenidiella_sp	UDB0231375	SH0995446.09FU	Ascomycota	Dothideomycetes	Mycosphaerellales	litter_saprotroph	0	0	0	0	0	0	0	0	0	0	0	0	0	0	0	0	0	0	0	0	0	0	0	0	0	0	0	0	0	0	0	0	0	0	0	0	0	0	0	0
ASV07112	99.1	223	Apenidiella_sp	UDB0231375	SH0995446.09FU	Ascomycota	Dothideomycetes	Mycosphaerellales	litter_saprotroph	0	0	0	0	0	0	0	0	0	0	0	0	0	0	0	0	0	0	0	0	0	0	0	0	0	0	0	0	0	0	0	0	0	0	0	0	0	0	0	0
ASV08931	97.3	224	Apenidiella_sp	UDB086753	SH0995450.09FU	Ascomycota	Dothideomycetes	Mycosphaerellales	litter_saprotroph	0	0	0	0	0	0	0	0	0	0	0	0	0	0	0	0	0	0	0	0	0	0	0	0	0	0	0	0	0	0	0	0	0	0	0	0	0	0	0	0
ASV05136	99.1	222	Articulospora_sp	UDB01318803	SH0960946.09FU	Ascomycota	Leotiomycetes	Helotiales	litter_saprotroph	0	0	0	0	0	0	0	0	0	0	0	0	0	0	0	0	0	0	0	0	0	0	0	0	0	0	0	0	0	0	0	0	0	0	0	0	0	0	0	0
ASV07273	93	230	Ascobolus_furfuraceus	KC922141	SH1309780.09FU	Ascomycota	Pezizomycetes	Pezizales	litter_saprotroph	0	0	0	0	0	0	0	0	0	0	0	0	0	0	0	0	0	0	0	0	0	0	0	0	0	0	0	0	0	0	0	0	0	0	0	0	0	0	0	0
ASV11231	98.3	229	Ascobolus_sp	UDB01328104	SH1309779.09FU	Ascomycota	Pezizomycetes	Pezizales	litter_saprotroph	0	0	0	0	0	0	0	0	0	0	0	0	0	0	0	0	0	0	0	0	0	0	0	0	0	0	0	0	0	0	0	0	0	0	0	0	0	0	0	0
ASV07931	91.6	225	Austroafricana_parva	EU301086	SH1084420.09FU	Ascomycota	Dothideomycetes	Mycosphaerellales	litter_saprotroph	0	0	0	0	0	0	0	0	0	0	0	0	0	0	0	0	0	0	0	0	2	0	0	0	0	0	0	0	0	0	0	0	0	0	0	0	0	0	0	0
ASV10388	91.6	225	Austroafricana_parva	EU301086	SH1084420.09FU	Ascomycota	Dothideomycetes	Mycosphaerellales	litter_saprotroph	0	0	0	0	0	0	0	0	0	0	0	0	0	0	0	0	0	0	0	0	0	0	0	0	0	0	0	0	0	0	0	0	0	0	0	0	0	0	0	0
ASV10725	99.6	279	Baeospora_myosura	UDB011251	SH1044662.09FU	Basidiomycota	Agaricomycetes	Agaricales	litter_saprotroph	0	0	0	0	0	0	0	0	0	0	0	0	0	0	0	0	0	0	0	0	0	0	0	0	0	0	0	0	0	0	0	0	0	0	0	0	0	0	0	0
ASV06772	99.3	281	Bannoa_sp	UDB05377364	SH0942200.09FU	Basidiomycota	Cystobasidiomycetes	Erythrobasidiales	litter_saprotroph	0	0	0	0	0	0	0	0	0	0	0	0	0	23	0	0	0	0	0	0	0	0	0	0	0	0	10	0	0	0	0	0	0	0	0	0	0	0	0	0
ASV11752	98.2	281	Bannoa_sp	UDB05377364	SH0942200.09FU	Basidiomycota	Cystobasidiomycetes	Erythrobasidiales	litter_saprotroph	0	0	0	0	0	0	0	0	0	0	0	0	0	0	0	0	0	0	0	0	0	0	0	0	0	0	0	0	0	0	0	0	0	0	0	0	0	0	0	0
ASV07969	94.5	218	Brunnipila_palearum	UDB0244168	SH0982473.09FU	Ascomycota	Leotiomycetes	Helotiales	litter_saprotroph	0	0	0	0	0	0	0	0	0	0	0	0	0	0	0	0	0	0	0	0	0	0	0	0	0	0	0	0	0	0	0	0	0	0	0	0	0	0	0	0
ASV06452	96.2	236	Capnobotryella_renispora	AY220612	SH0991894.09FU	Ascomycota	Dothideomycetes	Mycosphaerellales	litter_saprotroph	0	0	0	0	4	0	0	0	0	0	0	0	0	0	0	0	0	0	0	0	0	0	0	0	0	0	0	0	0	0	0	0	0	0	0	0	0	0	0	0
ASV08157	96.6	236	Capnobotryella_renispora	AY220612	SH0991894.09FU	Ascomycota	Dothideomycetes	Mycosphaerellales	litter_saprotroph	0	0	0	0	0	0	0	0	0	0	0	0	0	0	0	0	0	0	0	0	0	0	0	0	0	0	0	0	0	0	0	0	0	0	0	0	0	0	0	0
ASV09114	97	237	Capnobotryella_renispora	AY220612	SH0991894.09FU	Ascomycota	Dothideomycetes	Mycosphaerellales	litter_saprotroph	0	0	0	0	0	0	0	0	0	0	0	0	0	0	0	0	0	0	0	0	0	0	0	0	0	0	0	0	0	0	0	0	0	0	0	0	0	0	0	0
ASV01242	96.8	220	Capnobotryella_sp	UDB0498844	SH0993974.09FU	Ascomycota	Dothideomycetes	Mycosphaerellales	litter_saprotroph	0	0	0	0	6	0	0	0	0	0	0	0	0	0	0	0	0	8	0	0	0	0	3	0	0	0	0	0	2	0	0	0	8	3	0	0	0	0	0	0
ASV01275	96.8	220	Capnobotryella_sp	UDB0498844	SH0993974.09FU	Ascomycota	Dothideomycetes	Mycosphaerellales	litter_saprotroph	0	0	0	0	0	0	0	0	0	3	0	0	0	0	0	0	0	6	0	0	0	0	0	6	0	0	0	0	2	8	6	0	0	1	20	0	0	0	1	0
ASV01952	96.4	220	Capnobotryella_sp	UDB0498844	SH0993974.09FU	Ascomycota	Dothideomycetes	Mycosphaerellales	litter_saprotroph	0	0	0	0	0	0	0	0	0	0	0	0	7	0	0	0	0	3	0	0	0	0	0	0	0	0	0	0	8	0	0	0	0	17	0	0	0	0	0	4
ASV01966	97.3	220	Capnobotryella_sp	UDB0498844	SH0993974.09FU	Ascomycota	Dothideomycetes	Mycosphaerellales	litter_saprotroph	0	0	0	0	0	0	0	0	0	0	0	0	0	0	0	0	0	1	0	0	0	0	0	3	0	0	0	0	8	0	0	0	0	1	14	0	0	0	0	0
ASV01997	97.3	220	Capnobotryella_sp	UDB0498844	SH0993974.09FU	Ascomycota	Dothideomycetes	Mycosphaerellales	litter_saprotroph	0	0	0	0	0	2	0	0	0	0	0	0	0	0	0	0	0	3	0	0	0	0	0	0	0	0	0	0	0	0	0	0	4	0	0	0	0	0	0	0
ASV03287	96.8	220	Capnobotryella_sp	UDB0498844	SH0993974.09FU	Ascomycota	Dothideomycetes	Mycosphaerellales	litter_saprotroph	0	0	0	0	0	0	0	0	0	0	0	0	0	0	0	0	0	2	0	0	0	0	0	0	0	0	0	0	4	0	0	0	2	3	0	0	0	0	0	0
ASV09296	97.3	220	Capnobotryella_sp	UDB0498844	SH0993974.09FU	Ascomycota	Dothideomycetes	Mycosphaerellales	litter_saprotroph	0	0	0	0	0	0	0	0	0	0	0	0	0	0	0	0	0	0	0	0	5	0	0	0	0	0	0	0	0	0	0	0	0	0	0	0	0	0	0	0
ASV09660	98.2	218	Capnobotryella_sp	UDB0498844	SH0993974.09FU	Ascomycota	Dothideomycetes	Mycosphaerellales	litter_saprotroph	0	0	0	0	0	0	0	0	0	0	0	0	0	0	0	0	0	0	0	0	0	0	0	0	0	0	0	0	0	0	0	0	0	0	0	0	0	0	0	0
ASV10076	97.7	220	Capnobotryella_sp	UDB0498844	SH0993974.09FU	Ascomycota	Dothideomycetes	Mycosphaerellales	litter_saprotroph	0	0	0	0	0	0	0	0	1	0	0	0	0	0	0	0	0	0	0	0	5	0	0	0	0	0	0	0	0	0	0	0	0	0	0	0	0	0	0	0
ASV10655	98.6	218	Capnobotryella_sp	UDB0498844	SH0993974.09FU	Ascomycota	Dothideomycetes	Mycosphaerellales	litter_saprotroph	0	0	0	0	0	0	0	0	0	0	0	0	0	0	0	0	0	0	0	0	0	0	0	0	0	0	0	0	0	0	0	0	0	0	0	0	0	0	0	0
ASV11794	96.4	220	Capnobotryella_sp	UDB0498844	SH0993974.09FU	Ascomycota	Dothideomycetes	Mycosphaerellales	litter_saprotroph	0	0	0	0	0	0	0	0	0	0	0	0	0	0	0	0	0	0	0	0	0	0	0	0	0	0	0	0	0	0	0	0	0	0	0	0	0	0	0	0
ASV11957	96.8	220	Capnobotryella_sp	UDB0498844	SH0993974.09FU	Ascomycota	Dothideomycetes	Mycosphaerellales	litter_saprotroph	0	0	0	0	0	0	0	0	0	0	0	5	0	0	0	0	0	0	0	0	0	0	0	0	0	0	0	0	0	0	0	0	0	0	0	0	0	0	0	0
ASV12057	99.5	218	Capnobotryella_sp	UDB0498844	SH0993974.09FU	Ascomycota	Dothideomycetes	Mycosphaerellales	litter_saprotroph	0	0	0	0	0	0	0	0	0	0	0	0	0	0	0	0	0	0	0	0	0	0	0	0	0	0	0	0	0	0	0	0	0	0	0	0	0	0	0	0
ASV02671	96.2	236	Ceramothyrium_carniolicum	KC455237	SH1073817.09FU	Ascomycota	Eurotiomycetes	Chaetothyriales	litter_saprotroph	0	0	0	0	0	0	0	0	0	0	0	0	0	0	0	0	0	0	0	0	0	0	0	0	0	0	0	0	0	0	0	0	0	0	0	0	0	0	0	0
ASV04876	95.8	236	Ceramothyrium_carniolicum	KC455237	SH1073817.09FU	Ascomycota	Eurotiomycetes	Chaetothyriales	litter_saprotroph	0	0	0	0	0	0	0	0	0	0	0	0	0	0	0	0	0	0	0	0	0	0	0	0	0	0	0	0	0	0	0	0	0	0	0	0	0	0	0	0
ASV05796	96.6	235	Ceramothyrium_carniolicum	KC455237	SH1073817.09FU	Ascomycota	Eurotiomycetes	Chaetothyriales	litter_saprotroph	0	0	0	0	0	0	0	0	0	0	0	0	0	0	0	0	0	0	0	0	0	0	0	0	0	0	0	0	0	0	0	0	0	0	0	0	0	0	0	0
ASV05816	96.2	235	Ceramothyrium_carniolicum	KC455237	SH1073817.09FU	Ascomycota	Eurotiomycetes	Chaetothyriales	litter_saprotroph	0	0	0	0	0	0	0	0	0	0	0	0	0	0	0	0	0	0	0	0	0	0	0	0	0	0	0	0	0	0	0	0	1	0	0	0	0	0	0	0
ASV10883	99.6	228	Chaetomium_globosum	KT214565	SH2143447.09FU	Ascomycota	Sordariomycetes	Sordariales	litter_saprotroph	0	0	0	0	0	0	0	0	0	0	0	0	0	0	0	0	0	0	0	0	0	0	0	0	0	0	0	0	0	0	0	0	0	0	0	0	0	0	0	0
ASV09347	99.1	230	Chaetomium_sp	UDB0226295	SH0952027.09FU	Ascomycota	Sordariomycetes	Sordariales	litter_saprotroph	0	0	0	0	0	0	0	0	0	0	0	0	0	0	0	0	0	0	0	0	0	0	0	0	0	0	0	0	0	0	0	0	0	0	0	0	0	0	0	0
ASV06439	92.4	291	Chaetospermum_sp	UDB01749970	SH0933556.09FU	Basidiomycota	Agaricomycetes	Sebacinales	litter_saprotroph	0	0	0	0	0	0	0	0	0	0	0	0	0	0	0	0	0	0	0	0	0	0	0	0	0	0	0	0	0	0	0	0	0	0	0	0	0	0	0	0
ASV06519	88.7	284	Chaetospermum_sp	UDB0700086	SH0933567.09FU	Basidiomycota	Agaricomycetes	Sebacinales	litter_saprotroph	0	0	0	0	0	0	0	0	0	0	0	0	0	0	0	0	0	0	0	0	0	0	0	0	0	0	0	0	0	0	0	0	0	0	0	0	0	0	0	0
ASV06626	96	276	Chaetospermum_sp	UDB0188328	SH0933565.09FU	Basidiomycota	Agaricomycetes	Sebacinales	litter_saprotroph	0	0	0	0	0	0	0	0	0	0	0	0	0	0	0	0	0	0	0	0	0	0	0	0	0	0	0	0	0	0	0	0	0	0	0	0	0	0	0	0
ASV08038	88.3	283	Chaetospermum_sp	GU083151	SH1438133.09FU	Basidiomycota	Agaricomycetes	Sebacinales	litter_saprotroph	0	0	0	0	0	0	0	0	0	0	0	0	0	0	0	0	0	0	0	0	0	0	0	0	0	0	0	0	0	0	0	0	0	0	0	0	0	0	0	0
ASV08192	89.4	283	Chaetospermum_sp	GU083151	SH1438133.09FU	Basidiomycota	Agaricomycetes	Sebacinales	litter_saprotroph	0	0	0	0	0	0	0	0	0	0	0	0	0	0	0	0	0	0	0	0	0	0	0	0	0	0	0	0	0	0	0	0	0	0	0	0	0	0	0	0
ASV08520	89	283	Chaetospermum_sp	GU083151	SH1438133.09FU	Basidiomycota	Agaricomycetes	Sebacinales	litter_saprotroph	0	0	0	0	0	0	0	0	0	0	0	0	0	0	0	0	0	0	0	0	0	0	0	0	0	0	0	0	0	0	0	0	0	0	0	0	0	0	0	0
ASV08932	88.7	283	Chaetospermum_sp	GU083151	SH1438133.09FU	Basidiomycota	Agaricomycetes	Sebacinales	litter_saprotroph	0	0	0	0	0	0	0	0	0	0	0	0	0	0	0	0	0	0	0	0	0	0	0	0	0	0	0	0	0	0	0	0	0	0	0	0	0	0	0	0
ASV09910	99.7	288	Chaetospermum_sp	UDB01749970	SH0933556.09FU	Basidiomycota	Agaricomycetes	Sebacinales	litter_saprotroph	0	0	0	0	0	0	0	0	0	0	0	0	0	0	0	0	0	0	0	0	0	0	0	0	0	0	0	0	0	0	0	0	0	0	0	0	0	0	0	0
ASV10414	94.4	285	Chaetospermum_sp	GU083186	SH0933564.09FU	Basidiomycota	Agaricomycetes	Sebacinales	litter_saprotroph	0	0	0	0	0	0	0	0	0	0	0	0	0	0	0	0	0	0	0	0	0	0	0	0	0	0	0	0	0	0	0	0	0	0	0	0	0	0	0	0
ASV11030	96.5	284	Chaetospermum_sp	UDB0700086	SH0933567.09FU	Basidiomycota	Agaricomycetes	Sebacinales	litter_saprotroph	0	0	0	0	0	0	0	0	0	0	0	0	0	0	0	0	0	0	0	0	0	0	0	0	0	0	0	0	0	0	0	0	0	0	0	0	0	0	0	0
ASV06841	100	220	Chloridium_submersum	MN860551	SH0979741.09FU	Ascomycota	Sordariomycetes	Chaetosphaeriales	litter_saprotroph	0	0	0	0	0	0	0	0	0	0	0	0	0	0	0	0	0	0	0	0	0	0	0	0	0	0	0	0	0	0	0	0	0	0	0	0	0	0	0	0
ASV00983	99.6	223	Cladosporium_aphidis	JN906978	SH2100368.09FU	Ascomycota	Dothideomycetes	Capnodiales	litter_saprotroph	0	0	0	0	0	0	0	0	0	0	0	0	0	28	0	0	0	0	326	0	0	0	0	7	0	0	0	0	0	0	0	0	0	0	0	0	0	0	0	0
ASV00346	99.6	223	Cladosporium_austrohemisphaericum	KT600382	SH4360035.09FU	Ascomycota	Dothideomycetes	Capnodiales	litter_saprotroph	0	0	0	11	79	0	3	0	9	0	7	0	0	6	0	0	0	0	90	0	6	0	0	0	6	11	4	0	0	0	0	0	11	0	0	0	0	0	0	8
ASV00692	100	223	Cladosporium_austrohemisphaericum	KT600382	SH4360035.09FU	Ascomycota	Dothideomycetes	Capnodiales	litter_saprotroph	0	0	3	11	50	0	0	0	5	0	0	0	0	0	0	0	0	0	42	0	0	0	0	0	0	0	0	0	0	0	0	0	2	0	0	0	0	0	0	4
ASV06609	99.6	223	Cladosporium_austrohemisphaericum	KT600382	SH4360035.09FU	Ascomycota	Dothideomycetes	Capnodiales	litter_saprotroph	0	0	0	0	0	0	0	0	0	0	0	0	0	0	0	0	0	0	0	0	0	0	0	0	0	0	0	0	0	0	0	0	0	0	0	0	0	0	0	0
ASV07565	99.1	223	Cladosporium_austrohemisphaericum	KT600382	SH4360035.09FU	Ascomycota	Dothideomycetes	Capnodiales	litter_saprotroph	0	0	0	0	0	0	0	0	0	0	0	0	0	0	0	0	0	0	0	0	0	0	0	0	0	0	0	0	0	0	0	0	0	0	0	0	0	0	0	0
ASV00002	99.6	223	Cladosporium_herbarum	EF679363	SH1081689.09FU	Ascomycota	Dothideomycetes	Capnodiales	litter_saprotroph	437	756	55	95	668	450	493	989	1587	310	1515	0	756	3042	1503	1527	782	1176	190	451	3547	81	698	65	148	481	221	55	184	93	152	0	114	2661	910	223	128	0	1385	115
ASV00009	100	223	Cladosporium_herbarum	EF679363	SH1081689.09FU	Ascomycota	Dothideomycetes	Capnodiales	litter_saprotroph	128	220	28	33	375	146	141	379	469	92	427	0	256	996	483	524	250	710	58	147	2260	29	222	22	42	159	75	16	114	28	97	0	67	836	502	65	48	0	494	43
ASV00368	99.6	223	Cladosporium_herbarum	EF679363	SH1081689.09FU	Ascomycota	Dothideomycetes	Capnodiales	litter_saprotroph	0	0	0	0	0	0	0	0	0	0	0	2646	0	0	0	0	0	0	0	0	0	0	0	0	0	0	0	0	0	0	0	117	0	0	0	0	0	223	0	0
ASV00621	100	223	Cladosporium_herbarum	EF679363	SH1081689.09FU	Ascomycota	Dothideomycetes	Capnodiales	litter_saprotroph	0	0	0	0	0	0	0	0	0	0	0	1396	0	0	0	0	0	0	0	0	0	0	0	0	0	0	0	0	0	0	0	76	0	0	0	0	0	99	0	0
ASV01751	99.1	223	Cladosporium_herbarum	EF679363	SH1081689.09FU	Ascomycota	Dothideomycetes	Capnodiales	litter_saprotroph	6	0	0	0	0	10	10	17	19	0	34	0	8	47	0	0	0	0	0	8	0	2	10	0	0	0	0	0	0	3	0	0	0	42	0	4	0	0	35	0
ASV02013	98.2	223	Cladosporium_herbarum	EF679363	SH1081689.09FU	Ascomycota	Dothideomycetes	Capnodiales	litter_saprotroph	0	0	0	0	0	0	0	0	0	0	0	0	0	0	0	0	0	0	0	0	0	0	0	0	0	0	0	0	0	0	0	0	0	0	0	0	0	0	0	0
ASV02146	97.3	223	Cladosporium_herbarum	EF679363	SH1081689.09FU	Ascomycota	Dothideomycetes	Capnodiales	litter_saprotroph	0	0	0	0	0	0	0	0	0	0	0	0	0	0	55	0	0	0	0	0	0	0	0	0	0	0	0	0	0	0	0	0	0	0	0	0	0	0	0	0
ASV02692	99.6	223	Cladosporium_herbarum	EF679363	SH1081689.09FU	Ascomycota	Dothideomycetes	Capnodiales	litter_saprotroph	0	0	0	0	0	0	0	0	0	0	0	0	0	0	0	0	0	0	0	0	0	0	0	0	0	0	0	0	0	0	0	0	0	0	0	0	0	0	0	0
ASV02733	96.4	223	Cladosporium_herbarum	EF679363	SH1081689.09FU	Ascomycota	Dothideomycetes	Capnodiales	litter_saprotroph	0	0	0	0	0	0	0	0	0	0	0	0	0	0	0	0	0	0	0	0	0	0	0	0	0	0	0	0	0	0	0	0	0	0	0	0	0	0	0	0
ASV02775	99.6	223	Cladosporium_herbarum	EF679363	SH1081689.09FU	Ascomycota	Dothideomycetes	Capnodiales	litter_saprotroph	0	0	0	0	0	0	0	0	0	0	0	0	0	0	17	144	66	0	0	0	0	0	0	0	0	0	0	0	0	0	0	0	0	0	0	0	0	0	0	0
ASV03145	98.2	223	Cladosporium_herbarum	EF679363	SH1081689.09FU	Ascomycota	Dothideomycetes	Capnodiales	litter_saprotroph	0	0	0	0	0	0	0	0	0	0	0	0	0	0	0	0	0	0	0	0	0	0	0	0	0	0	0	0	0	0	0	0	0	0	0	0	0	0	0	0
ASV03236	97.3	223	Cladosporium_herbarum	EF679363	SH1081689.09FU	Ascomycota	Dothideomycetes	Capnodiales	litter_saprotroph	0	0	0	0	0	0	0	0	0	0	0	0	0	0	320	0	0	0	0	0	0	0	0	0	0	0	0	0	0	0	0	0	0	0	0	0	0	0	0	0
ASV03432	99.6	223	Cladosporium_herbarum	EF679363	SH1081689.09FU	Ascomycota	Dothideomycetes	Capnodiales	litter_saprotroph	0	0	0	0	0	0	0	0	0	0	0	0	0	0	0	0	0	0	0	0	0	0	0	0	0	0	0	0	0	0	0	0	0	0	0	0	0	0	0	0
ASV03485	99.1	223	Cladosporium_herbarum	EF679363	SH1081689.09FU	Ascomycota	Dothideomycetes	Capnodiales	litter_saprotroph	0	0	0	0	0	0	0	0	0	0	0	0	0	0	0	0	0	0	0	0	0	0	0	0	0	0	0	0	0	0	0	0	0	0	0	0	0	0	0	0
ASV03494	97.3	223	Cladosporium_herbarum	EF679363	SH1081689.09FU	Ascomycota	Dothideomycetes	Capnodiales	litter_saprotroph	0	0	0	0	0	0	0	0	0	0	0	0	0	0	0	0	0	0	0	0	0	0	0	0	0	0	0	0	0	0	0	0	0	0	0	0	0	0	0	0
ASV03505	96.9	223	Cladosporium_herbarum	EF679363	SH1081689.09FU	Ascomycota	Dothideomycetes	Capnodiales	litter_saprotroph	0	0	0	0	0	0	0	0	0	0	0	0	0	0	0	0	0	1	0	0	0	0	0	0	0	0	0	0	0	0	0	0	0	0	0	0	0	0	0	0
ASV03895	96	223	Cladosporium_herbarum	EF679363	SH1081689.09FU	Ascomycota	Dothideomycetes	Capnodiales	litter_saprotroph	0	0	0	0	0	0	0	0	0	0	0	0	0	0	0	0	0	0	0	0	0	0	0	0	0	0	0	0	0	0	0	0	0	0	0	0	0	0	0	0
ASV04273	98.7	223	Cladosporium_herbarum	EF679363	SH1081689.09FU	Ascomycota	Dothideomycetes	Capnodiales	litter_saprotroph	0	0	0	0	0	0	0	0	0	0	0	0	0	0	0	0	0	0	0	0	0	0	0	0	0	0	0	0	0	0	0	0	0	0	0	0	0	0	0	0
ASV04832	99.1	223	Cladosporium_herbarum	EF679363	SH1081689.09FU	Ascomycota	Dothideomycetes	Capnodiales	litter_saprotroph	5	0	0	0	0	1	4	6	5	0	18	0	4	8	0	0	0	0	0	0	0	0	0	0	0	0	0	0	0	0	0	0	0	15	0	0	0	0	10	0
ASV05252	96.4	223	Cladosporium_herbarum	EF679363	SH1081689.09FU	Ascomycota	Dothideomycetes	Capnodiales	litter_saprotroph	0	0	0	0	0	0	0	0	0	0	0	0	0	0	0	0	0	0	0	0	0	0	0	0	0	0	0	0	0	0	0	0	0	0	0	0	0	0	0	0
ASV05751	99.1	223	Cladosporium_herbarum	EF679363	SH1081689.09FU	Ascomycota	Dothideomycetes	Capnodiales	litter_saprotroph	0	0	0	0	0	0	0	0	0	0	0	0	0	0	0	0	0	0	0	0	0	0	0	0	0	0	0	0	0	0	0	0	0	0	0	0	0	0	0	0
ASV06161	96.9	223	Cladosporium_herbarum	EF679363	SH1081689.09FU	Ascomycota	Dothideomycetes	Capnodiales	litter_saprotroph	0	0	0	0	0	0	0	0	0	0	0	0	0	0	0	0	0	0	0	0	0	0	0	0	0	0	0	0	0	0	0	0	0	0	0	0	0	0	0	0
ASV06400	98.7	223	Cladosporium_herbarum	EF679363	SH1081689.09FU	Ascomycota	Dothideomycetes	Capnodiales	litter_saprotroph	0	0	0	0	0	0	0	0	0	0	0	0	0	0	0	0	0	0	0	0	0	0	0	0	0	0	0	0	0	0	0	0	0	0	0	0	0	0	0	0
ASV06929	99.1	223	Cladosporium_herbarum	EF679363	SH1081689.09FU	Ascomycota	Dothideomycetes	Capnodiales	litter_saprotroph	0	0	0	0	0	0	0	0	0	0	0	0	0	0	0	0	0	0	0	0	0	0	0	0	0	0	0	0	0	0	0	0	0	0	0	0	0	0	0	0
ASV07786	99.1	223	Cladosporium_herbarum	EF679363	SH1081689.09FU	Ascomycota	Dothideomycetes	Capnodiales	litter_saprotroph	0	0	0	0	0	0	0	0	0	0	0	0	0	0	0	0	0	0	0	0	0	0	0	0	0	0	0	0	0	0	0	0	0	0	0	0	0	0	0	0
ASV08270	99.1	223	Cladosporium_herbarum	EF679363	SH1081689.09FU	Ascomycota	Dothideomycetes	Capnodiales	litter_saprotroph	0	0	0	0	0	0	0	0	0	0	0	0	0	0	0	0	0	0	0	0	0	0	0	0	0	0	0	0	0	0	0	0	0	0	0	0	0	0	0	0
ASV08691	99.1	223	Cladosporium_herbarum	EF679363	SH1081689.09FU	Ascomycota	Dothideomycetes	Capnodiales	litter_saprotroph	0	0	0	0	0	0	0	0	0	0	0	0	0	0	0	0	0	0	0	0	0	0	0	0	0	0	0	0	0	0	0	0	0	0	0	0	0	0	0	0
ASV08779	97.8	223	Cladosporium_herbarum	EF679363	SH1081689.09FU	Ascomycota	Dothideomycetes	Capnodiales	litter_saprotroph	0	0	0	0	0	0	0	0	0	0	0	0	0	0	0	0	0	0	0	0	0	0	0	0	0	0	0	0	0	0	0	0	0	0	0	0	0	0	0	0
ASV08783	98.7	223	Cladosporium_herbarum	EF679363	SH1081689.09FU	Ascomycota	Dothideomycetes	Capnodiales	litter_saprotroph	0	0	0	0	0	0	0	0	0	0	0	0	0	0	0	0	0	0	0	0	0	0	0	0	0	0	0	0	0	0	0	0	0	0	0	0	0	0	0	0
ASV09020	99.1	223	Cladosporium_herbarum	EF679363	SH1081689.09FU	Ascomycota	Dothideomycetes	Capnodiales	litter_saprotroph	0	0	0	0	0	0	0	0	0	0	0	0	0	0	0	0	0	0	0	0	0	0	0	0	0	0	0	0	0	0	0	0	0	0	0	0	0	0	0	0
ASV09696	98.7	223	Cladosporium_herbarum	EF679363	SH1081689.09FU	Ascomycota	Dothideomycetes	Capnodiales	litter_saprotroph	0	0	0	0	0	0	0	0	0	0	0	0	0	0	0	0	0	0	0	0	0	0	0	0	0	0	0	0	0	0	0	0	0	0	0	0	0	0	0	0
ASV09806	98.2	223	Cladosporium_herbarum	EF679363	SH1081689.09FU	Ascomycota	Dothideomycetes	Capnodiales	litter_saprotroph	0	0	0	0	0	0	0	0	0	0	0	0	0	0	0	0	0	0	0	0	0	0	0	0	0	0	0	0	0	0	0	0	0	0	0	0	0	0	0	0
ASV11832	97.3	223	Cladosporium_herbarum	EF679363	SH1081689.09FU	Ascomycota	Dothideomycetes	Capnodiales	litter_saprotroph	0	0	0	0	0	0	0	0	0	0	0	0	0	0	0	0	0	0	0	0	0	0	0	0	0	0	0	0	0	0	0	0	0	0	0	0	0	0	0	0
ASV00004	99.5	222	Cladosporium_sp	UDB0750550	SH1161647.09FU	Ascomycota	Dothideomycetes	Capnodiales	litter_saprotroph	1432	6875	611	1545	945	1216	942	300	1527	614	1765	0	336	5717	577	1970	1022	538	1589	199	6828	398	661	546	962	5313	490	89	189	146	106	0	100	6874	4253	453	3993	0	9039	157
ASV00076	99.5	222	Cladosporium_sp	UDB0750550	SH1161647.09FU	Ascomycota	Dothideomycetes	Capnodiales	litter_saprotroph	0	0	0	0	1	0	0	0	0	0	0	3529	0	0	0	0	0	0	0	0	0	0	0	0	0	0	0	0	0	0	0	222	0	0	0	0	0	6562	0	0
ASV00159	100	222	Cladosporium_sp	UDB0750550	SH1161647.09FU	Ascomycota	Dothideomycetes	Capnodiales	litter_saprotroph	0	0	0	0	0	0	0	0	0	0	0	1872	0	0	0	0	0	0	0	0	0	0	0	0	0	0	0	0	0	0	0	141	0	0	0	0	0	3334	0	0
ASV00580	99.5	222	Cladosporium_sp	UDB0750550	SH1161647.09FU	Ascomycota	Dothideomycetes	Capnodiales	litter_saprotroph	73	0	0	0	0	66	52	16	79	50	117	0	0	301	0	0	0	0	84	20	0	0	31	32	0	0	0	10	0	0	0	0	0	352	0	23	216	0	553	0
ASV00986	92.8	222	Cladosporium_sp	UDB0750550	SH1161647.09FU	Ascomycota	Dothideomycetes	Capnodiales	litter_saprotroph	0	2152	0	0	0	0	0	0	0	0	0	0	0	0	0	0	0	0	0	0	0	0	0	0	0	0	0	0	0	0	0	0	0	0	0	0	0	0	0	0
ASV01122	99.1	222	Cladosporium_sp	UDB0750550	SH1161647.09FU	Ascomycota	Dothideomycetes	Capnodiales	litter_saprotroph	24	0	0	0	0	19	20	2	26	10	34	0	7	114	0	0	0	0	24	6	0	7	11	18	6	0	0	0	0	3	0	0	0	118	0	8	85	0	162	0
ASV01459	92.8	222	Cladosporium_sp	UDB0750550	SH1161647.09FU	Ascomycota	Dothideomycetes	Capnodiales	litter_saprotroph	0	0	0	0	0	0	0	0	0	0	0	0	0	0	0	0	0	0	0	0	0	0	0	0	0	1230	0	0	0	0	0	0	0	0	0	0	0	0	0	0
ASV01548	98.6	222	Cladosporium_sp	UDB0750550	SH1161647.09FU	Ascomycota	Dothideomycetes	Capnodiales	litter_saprotroph	0	171	22	46	0	0	0	0	0	0	0	0	0	0	12	130	34	0	0	0	0	0	0	0	37	196	44	0	0	0	0	0	0	0	0	0	0	0	0	0
ASV01682	98.6	222	Cladosporium_sp	UDB0750550	SH1161647.09FU	Ascomycota	Dothideomycetes	Capnodiales	litter_saprotroph	0	15	82	44	0	0	0	0	0	0	0	0	0	0	0	0	81	0	0	0	0	0	0	0	59	11	0	0	0	0	0	0	0	0	0	0	0	0	0	0
ASV01908	98.6	222	Cladosporium_sp	UDB0750550	SH1161647.09FU	Ascomycota	Dothideomycetes	Capnodiales	litter_saprotroph	0	87	39	39	0	0	0	0	0	0	0	0	0	0	0	0	34	0	0	0	0	0	0	0	53	78	40	0	0	0	0	0	0	0	0	0	0	0	0	0
ASV02139	94.6	222	Cladosporium_sp	UDB0750550	SH1161647.09FU	Ascomycota	Dothideomycetes	Capnodiales	litter_saprotroph	0	0	0	0	0	0	0	0	0	0	0	0	0	0	0	0	0	0	0	0	0	0	0	0	0	662	0	0	0	0	0	0	0	0	0	0	0	0	0	0
ASV02158	99.1	222	Cladosporium_sp	UDB0750550	SH1161647.09FU	Ascomycota	Dothideomycetes	Capnodiales	litter_saprotroph	0	0	0	0	0	0	0	0	0	0	0	0	0	0	0	0	0	0	0	0	0	0	0	0	0	0	0	0	0	0	0	0	0	0	0	0	0	0	0	0
ASV02367	99.5	222	Cladosporium_sp	UDB0750550	SH1161647.09FU	Ascomycota	Dothideomycetes	Capnodiales	litter_saprotroph	13	0	0	0	0	3	3	1	4	3	9	0	0	40	0	0	0	0	13	1	0	2	3	0	0	0	0	0	0	3	0	0	0	32	0	0	21	0	38	0
ASV02759	95.5	222	Cladosporium_sp	UDB0750550	SH1161647.09FU	Ascomycota	Dothideomycetes	Capnodiales	litter_saprotroph	0	429	0	0	0	0	0	0	0	0	0	0	0	0	0	0	0	0	0	0	0	0	0	0	0	0	0	0	0	0	0	0	0	0	0	0	0	0	0	0
ASV02781	91.4	222	Cladosporium_sp	UDB0750550	SH1161647.09FU	Ascomycota	Dothideomycetes	Capnodiales	litter_saprotroph	0	0	0	424	0	0	0	0	0	0	0	0	0	0	0	0	0	0	0	0	0	0	0	0	0	0	0	0	0	0	0	0	0	0	0	0	0	0	0	0
ASV03015	91.9	222	Cladosporium_sp	UDB0750550	SH1161647.09FU	Ascomycota	Dothideomycetes	Capnodiales	litter_saprotroph	0	0	0	0	0	0	0	0	0	0	0	0	0	0	0	0	0	0	0	0	0	0	0	0	0	0	0	0	0	0	0	0	0	0	0	0	0	0	0	0
ASV03139	99.1	222	Cladosporium_sp	UDB0750550	SH1161647.09FU	Ascomycota	Dothideomycetes	Capnodiales	litter_saprotroph	0	0	0	0	0	0	0	0	0	0	0	0	0	0	0	0	0	0	0	0	0	0	0	0	0	0	0	0	0	0	0	0	0	0	0	0	0	0	0	0
ASV03157	98.6	222	Cladosporium_sp	UDB0750550	SH1161647.09FU	Ascomycota	Dothideomycetes	Capnodiales	litter_saprotroph	0	5	13	10	0	0	0	0	0	0	0	0	0	0	0	0	9	0	0	0	0	0	0	0	14	10	57	0	0	0	0	0	0	0	0	0	0	0	0	0
ASV03635	89.6	222	Cladosporium_sp	UDB0750550	SH1161647.09FU	Ascomycota	Dothideomycetes	Capnodiales	litter_saprotroph	0	0	0	0	0	0	0	0	0	0	0	0	0	0	0	0	0	0	0	0	0	0	0	0	256	0	0	0	0	0	0	0	0	0	0	0	0	0	0	0
ASV04188	92.8	222	Cladosporium_sp	UDB0750550	SH1161647.09FU	Ascomycota	Dothideomycetes	Capnodiales	litter_saprotroph	0	195	0	0	0	0	0	0	0	0	0	0	0	0	0	0	0	0	0	0	0	0	0	0	0	0	0	0	0	0	0	0	0	0	0	0	0	0	0	0
ASV04519	98.2	222	Cladosporium_sp	UDB0750550	SH1161647.09FU	Ascomycota	Dothideomycetes	Capnodiales	litter_saprotroph	0	166	0	0	0	0	0	0	0	0	0	0	0	0	0	0	0	0	0	0	0	0	0	0	0	0	0	0	0	0	0	0	0	0	0	0	0	0	0	0
ASV04770	99.1	222	Cladosporium_sp	UDB0750550	SH1161647.09FU	Ascomycota	Dothideomycetes	Capnodiales	litter_saprotroph	0	0	0	0	0	0	0	0	0	0	0	0	0	0	0	0	0	0	0	0	0	0	0	0	0	0	0	0	0	0	0	0	0	0	0	0	0	0	0	0
ASV05655	99.1	222	Cladosporium_sp	UDB0750550	SH1161647.09FU	Ascomycota	Dothideomycetes	Capnodiales	litter_saprotroph	0	0	0	0	0	0	0	0	0	0	0	0	0	0	0	0	0	0	0	0	0	0	0	0	0	0	0	0	0	0	0	0	0	0	0	0	0	0	0	0
ASV06321	99.1	222	Cladosporium_sp	UDB0750550	SH1161647.09FU	Ascomycota	Dothideomycetes	Capnodiales	litter_saprotroph	0	0	0	0	0	0	0	0	0	0	0	0	0	0	0	0	0	0	0	0	0	0	0	0	0	0	0	0	0	0	0	0	0	0	0	0	0	0	0	0
ASV07033	98.2	222	Cladosporium_sp	UDB0750550	SH1161647.09FU	Ascomycota	Dothideomycetes	Capnodiales	litter_saprotroph	0	60	0	0	0	0	0	0	0	0	0	0	0	0	0	0	0	0	0	0	0	0	0	0	0	0	0	0	0	0	0	0	0	0	0	0	0	0	0	0
ASV07059	99.1	222	Cladosporium_sp	UDB0750550	SH1161647.09FU	Ascomycota	Dothideomycetes	Capnodiales	litter_saprotroph	0	0	0	0	0	0	0	0	0	0	0	0	0	0	0	0	0	0	0	0	0	0	0	0	0	0	0	0	0	0	0	0	0	0	0	0	0	0	0	0
ASV07081	99.1	222	Cladosporium_sp	UDB0750550	SH1161647.09FU	Ascomycota	Dothideomycetes	Capnodiales	litter_saprotroph	0	0	0	0	0	0	0	0	0	0	0	0	0	0	0	0	0	0	0	0	0	0	0	0	0	0	0	0	0	0	0	0	0	0	0	0	0	0	0	0
ASV07087	93.7	222	Cladosporium_sp	UDB0750550	SH1161647.09FU	Ascomycota	Dothideomycetes	Capnodiales	litter_saprotroph	0	59	0	0	0	0	0	0	0	0	0	0	0	0	0	0	0	0	0	0	0	0	0	0	0	0	0	0	0	0	0	0	0	0	0	0	0	0	0	0
ASV07422	99.5	222	Cladosporium_sp	UDB0750550	SH1161647.09FU	Ascomycota	Dothideomycetes	Capnodiales	litter_saprotroph	0	0	0	0	0	0	0	0	0	0	0	0	0	0	0	0	0	0	0	0	0	0	0	0	0	0	0	0	0	0	0	0	0	0	0	0	0	0	0	0
ASV07524	99.1	222	Cladosporium_sp	UDB0750550	SH1161647.09FU	Ascomycota	Dothideomycetes	Capnodiales	litter_saprotroph	0	0	0	0	0	0	0	0	0	0	0	0	0	0	0	0	0	0	0	0	0	0	0	0	0	0	0	0	0	0	0	0	0	0	0	0	0	0	0	0
ASV08518	99.1	222	Cladosporium_sp	UDB0750550	SH1161647.09FU	Ascomycota	Dothideomycetes	Capnodiales	litter_saprotroph	0	0	0	0	0	0	0	0	0	0	0	0	0	0	0	0	0	0	0	0	0	0	0	0	0	0	0	0	0	0	0	0	0	0	0	0	0	0	0	0
ASV08523	99.1	222	Cladosporium_sp	UDB0750550	SH1161647.09FU	Ascomycota	Dothideomycetes	Capnodiales	litter_saprotroph	0	0	0	0	0	0	0	0	0	0	0	0	0	0	0	0	0	0	0	0	0	0	0	0	0	0	0	0	0	0	0	0	0	0	0	0	0	0	0	0
ASV08594	99.1	222	Cladosporium_sp	UDB0750550	SH1161647.09FU	Ascomycota	Dothideomycetes	Capnodiales	litter_saprotroph	0	0	0	0	0	0	0	0	0	0	0	0	0	0	0	0	0	0	0	0	0	0	0	0	0	0	0	0	0	0	0	0	0	0	0	0	0	0	0	0
ASV09047	98.6	222	Cladosporium_sp	UDB0750550	SH1161647.09FU	Ascomycota	Dothideomycetes	Capnodiales	litter_saprotroph	0	0	0	0	0	0	0	0	0	0	0	0	0	0	0	0	0	0	0	0	0	0	0	0	0	0	0	0	0	0	0	0	0	0	0	0	0	0	0	0
ASV09163	99.1	222	Cladosporium_sp	UDB0750550	SH1161647.09FU	Ascomycota	Dothideomycetes	Capnodiales	litter_saprotroph	0	0	0	0	0	0	0	0	0	0	0	0	0	0	0	0	0	0	0	0	0	0	0	0	0	0	0	0	0	0	0	0	0	0	0	0	0	0	0	0
ASV09267	98.6	222	Cladosporium_sp	UDB0750550	SH1161647.09FU	Ascomycota	Dothideomycetes	Capnodiales	litter_saprotroph	0	0	0	0	0	0	0	0	0	0	0	0	0	0	0	0	0	0	0	0	0	0	0	0	0	0	0	0	0	0	0	0	0	0	0	0	0	0	0	0
ASV09588	99.5	222	Cladosporium_sp	UDB0750550	SH1161647.09FU	Ascomycota	Dothideomycetes	Capnodiales	litter_saprotroph	0	0	0	0	0	0	0	0	0	0	0	0	0	0	0	0	0	0	0	0	0	0	0	0	0	0	0	0	0	0	0	0	0	0	0	0	0	0	0	0
ASV04454	99.6	233	Cladosporium_sphaerospermum	DQ780343	SH4358594.09FU	Ascomycota	Dothideomycetes	Capnodiales	litter_saprotroph	0	0	0	0	0	1	0	0	0	0	0	0	0	0	0	0	0	0	0	0	0	0	0	0	0	0	0	0	0	0	0	0	0	0	0	0	0	0	0	0
ASV01644	97.5	240	Cladosporium_tenuissimum	KU821452	SH1081563.09FU	Ascomycota	Dothideomycetes	Capnodiales	litter_saprotroph	0	102	40	58	0	0	0	0	0	0	0	0	0	0	37	94	74	0	0	0	0	0	0	0	54	137	0	0	0	0	0	0	0	0	0	0	0	0	0	0
ASV03188	97.9	240	Cladosporium_tenuissimum	KU821452	SH1081563.09FU	Ascomycota	Dothideomycetes	Capnodiales	litter_saprotroph	10	0	0	0	0	3	0	4	4	5	8	0	0	22	0	0	0	0	6	0	0	0	2	3	0	0	0	0	0	0	0	0	0	39	0	2	16	0	32	0
ASV11599	98.5	269	Clitopilus_baronii	UDB03871663	SH1264039.09FU	Basidiomycota	Agaricomycetes	Agaricales	litter_saprotroph	0	0	0	0	0	0	0	0	0	0	0	0	0	0	0	0	0	0	0	0	0	0	0	0	0	0	0	0	0	0	0	0	0	0	0	0	0	0	0	0
ASV11627	97.4	268	Clitopilus_sp	UDB03905715	SH1264001.09FU	Basidiomycota	Agaricomycetes	Agaricales	litter_saprotroph	0	0	0	0	0	0	0	0	0	0	0	0	0	0	0	0	0	0	0	0	0	0	0	0	0	0	0	0	0	0	0	0	0	0	0	0	0	0	0	0
ASV02577	98.6	218	Colpoma_quercinum	MZ078547	SH0994917.09FU	Ascomycota	Leotiomycetes	Rhytismatales	litter_saprotroph	0	0	0	0	0	0	0	0	0	0	0	0	0	0	0	0	0	0	0	0	0	0	0	0	0	0	0	0	0	0	0	0	0	0	0	0	0	0	0	0
ASV03345	99.1	218	Colpoma_quercinum	MZ078547	SH0994917.09FU	Ascomycota	Leotiomycetes	Rhytismatales	litter_saprotroph	0	0	0	0	0	0	0	0	0	0	0	0	0	0	0	0	0	0	0	0	0	0	0	0	0	0	0	0	0	0	0	0	0	0	0	0	0	0	0	0
ASV04840	97.7	218	Colpoma_quercinum	MZ078547	SH0994917.09FU	Ascomycota	Leotiomycetes	Rhytismatales	litter_saprotroph	0	0	0	0	0	0	0	0	0	0	0	0	0	0	0	0	0	0	0	0	0	0	0	0	0	0	0	0	0	0	0	0	0	0	0	0	0	0	0	0
ASV06392	98.2	218	Colpoma_quercinum	MZ078547	SH0994917.09FU	Ascomycota	Leotiomycetes	Rhytismatales	litter_saprotroph	0	0	0	0	0	0	0	0	0	0	0	0	0	0	0	0	0	0	0	0	0	0	0	0	0	0	0	0	0	0	0	0	0	0	0	0	0	0	0	0
ASV06444	96.8	218	Colpoma_quercinum	MZ078547	SH0994917.09FU	Ascomycota	Leotiomycetes	Rhytismatales	litter_saprotroph	0	0	0	0	0	0	0	0	0	0	0	0	0	0	0	0	0	0	0	0	0	0	0	0	0	0	0	0	0	0	0	0	0	0	0	0	0	0	0	0
ASV06586	98.2	218	Colpoma_quercinum	MZ078547	SH0994917.09FU	Ascomycota	Leotiomycetes	Rhytismatales	litter_saprotroph	0	0	0	0	0	0	0	0	0	0	0	0	0	0	0	0	0	0	0	0	0	0	0	0	0	0	0	0	0	0	0	0	0	0	0	0	0	0	0	0
ASV06628	92.3	220	Colpoma_quercinum	MZ078547	SH0994917.09FU	Ascomycota	Leotiomycetes	Rhytismatales	litter_saprotroph	0	0	0	0	0	0	0	0	0	0	0	0	0	0	0	0	0	0	0	0	0	0	0	0	0	0	0	0	0	0	0	0	0	0	0	0	0	0	0	0
ASV07173	99.1	218	Colpoma_quercinum	MZ078547	SH0994917.09FU	Ascomycota	Leotiomycetes	Rhytismatales	litter_saprotroph	0	0	0	0	0	0	0	0	0	0	0	0	0	0	0	0	0	0	0	0	0	0	0	0	0	0	0	0	0	0	0	0	0	0	0	0	0	0	0	0
ASV08053	98.2	218	Colpoma_quercinum	MZ078547	SH0994917.09FU	Ascomycota	Leotiomycetes	Rhytismatales	litter_saprotroph	0	0	0	0	0	0	0	0	0	0	0	0	0	0	0	0	0	0	0	0	0	0	0	0	0	0	0	0	0	0	0	0	0	0	0	0	0	0	0	0
ASV08201	92.7	220	Colpoma_quercinum	MZ078547	SH0994917.09FU	Ascomycota	Leotiomycetes	Rhytismatales	litter_saprotroph	0	0	0	0	0	0	0	0	0	0	0	0	0	0	0	0	0	0	0	0	0	0	0	0	0	0	0	0	0	0	0	0	0	0	0	0	0	0	0	0
ASV08864	91.8	220	Colpoma_quercinum	MZ078547	SH0994917.09FU	Ascomycota	Leotiomycetes	Rhytismatales	litter_saprotroph	0	0	0	0	0	0	0	0	0	0	0	0	0	0	0	0	0	0	0	0	0	0	0	0	0	0	0	0	0	0	0	0	0	0	0	0	0	0	0	0
ASV10555	92.3	220	Colpoma_quercinum	MZ078547	SH0994917.09FU	Ascomycota	Leotiomycetes	Rhytismatales	litter_saprotroph	0	0	0	0	0	0	0	0	0	0	0	0	0	0	0	0	0	0	0	0	0	0	0	0	0	0	0	0	0	0	0	0	0	0	0	0	0	0	0	0
ASV11881	91.8	220	Colpoma_quercinum	MZ078547	SH0994917.09FU	Ascomycota	Leotiomycetes	Rhytismatales	litter_saprotroph	0	0	0	0	0	0	0	0	0	0	0	0	0	0	0	0	0	0	0	0	0	0	0	0	0	0	0	0	0	0	0	0	0	0	0	0	0	0	0	0
ASV12105	98.2	218	Colpoma_quercinum	MZ078547	SH0994917.09FU	Ascomycota	Leotiomycetes	Rhytismatales	litter_saprotroph	0	0	0	0	0	0	0	0	0	0	0	0	0	0	0	0	0	0	0	0	0	0	0	0	0	0	0	0	0	0	0	0	0	0	0	0	0	0	0	0
ASV12119	92.3	220	Colpoma_quercinum	MZ078547	SH0994917.09FU	Ascomycota	Leotiomycetes	Rhytismatales	litter_saprotroph	0	0	0	0	0	0	0	0	0	0	0	0	0	0	0	0	0	0	0	0	0	0	0	0	0	0	0	0	0	0	0	0	0	0	0	0	0	0	0	0
ASV04789	99.3	285	Coronicium_sp	UDB04203767	SH1287824.09FU	Basidiomycota	Agaricomycetes	Agaricales	litter_saprotroph	0	0	0	0	0	0	0	0	0	0	0	0	0	0	0	0	0	0	0	0	0	0	0	0	0	0	0	0	0	0	0	0	0	0	0	0	0	0	0	0
ASV00899	97.3	219	Crocicreas_sp	UDB04466173	SH0988498.09FU	Ascomycota	Leotiomycetes	Helotiales	litter_saprotroph	0	0	0	0	0	0	0	0	0	0	0	0	0	0	4	9	0	0	0	0	13	0	4	100	0	0	0	0	0	0	0	0	0	0	0	0	0	0	0	0
ASV01718	97.7	219	Crocicreas_sp	UDB04466173	SH0988498.09FU	Ascomycota	Leotiomycetes	Helotiales	litter_saprotroph	0	0	0	0	0	0	0	0	0	0	0	0	0	0	0	0	0	0	0	0	0	0	0	0	0	0	0	0	0	0	0	0	0	0	0	0	0	0	0	0
ASV04538	96.8	219	Crocicreas_sp	UDB04466173	SH0988498.09FU	Ascomycota	Leotiomycetes	Helotiales	litter_saprotroph	0	0	0	0	0	0	0	0	0	0	0	0	0	0	0	0	0	0	0	0	0	0	0	0	0	0	0	0	0	0	0	0	0	0	0	0	0	0	0	0
ASV06441	98.6	219	Crocicreas_sp	UDB04466173	SH0988498.09FU	Ascomycota	Leotiomycetes	Helotiales	litter_saprotroph	0	0	0	0	0	0	0	0	0	0	0	0	0	0	0	0	0	0	0	0	0	0	0	0	0	0	0	0	0	0	0	0	0	0	0	0	0	0	0	0
ASV07707	94.5	219	Crocicreas_sp	UDB04465578	SH0975886.09FU	Ascomycota	Leotiomycetes	Helotiales	litter_saprotroph	0	0	0	0	0	0	0	0	0	0	0	0	0	0	0	0	0	0	0	0	0	0	0	0	0	0	0	0	0	0	0	0	0	0	0	0	0	0	0	0
ASV08196	97.7	219	Crocicreas_sp	UDB04466173	SH0988498.09FU	Ascomycota	Leotiomycetes	Helotiales	litter_saprotroph	0	0	0	0	0	0	0	0	0	0	0	0	0	0	0	0	0	0	0	0	0	0	0	0	0	0	0	0	0	0	0	0	0	0	0	0	0	0	0	0
ASV09122	96.8	219	Crocicreas_sp	UDB04466173	SH0988498.09FU	Ascomycota	Leotiomycetes	Helotiales	litter_saprotroph	0	0	0	0	0	0	0	0	0	0	0	0	0	0	0	0	0	0	0	0	0	0	0	0	0	0	0	0	0	0	0	0	0	0	0	0	0	0	0	0
ASV10377	97.7	219	Crocicreas_sp	UDB04466173	SH0988498.09FU	Ascomycota	Leotiomycetes	Helotiales	litter_saprotroph	0	0	0	0	0	0	0	0	0	0	0	0	0	0	0	0	0	0	0	0	0	0	0	0	0	0	0	0	0	0	0	0	0	0	0	0	0	0	0	0
ASV01622	97.4	227	Cyathicula_culmicola	FJ005121	SH1088023.09FU	Ascomycota	Leotiomycetes	Helotiales	litter_saprotroph	0	0	0	0	0	0	0	0	0	3	0	0	0	0	0	0	0	0	0	0	0	0	0	0	0	0	37	0	0	0	0	0	0	0	0	0	0	0	0	0
ASV02911	97.8	227	Cyathicula_culmicola	FJ005121	SH1088023.09FU	Ascomycota	Leotiomycetes	Helotiales	litter_saprotroph	0	0	0	0	0	0	0	0	0	0	0	0	0	0	0	0	0	0	0	0	0	0	0	0	0	0	22	0	0	0	0	0	0	0	0	0	0	0	0	0
ASV07697	97.4	227	Cyathicula_culmicola	FJ005121	SH1088023.09FU	Ascomycota	Leotiomycetes	Helotiales	litter_saprotroph	0	0	0	0	0	0	0	0	0	0	0	0	0	0	0	0	0	0	0	0	0	0	0	0	0	0	0	0	0	0	0	0	0	0	0	0	0	0	0	0
ASV10033	96.5	227	Cyathicula_culmicola	FJ005121	SH1088023.09FU	Ascomycota	Leotiomycetes	Helotiales	litter_saprotroph	0	0	0	0	0	0	0	0	0	0	0	0	0	0	0	0	0	0	0	0	0	0	0	0	0	0	0	0	0	0	0	0	0	0	0	0	0	0	0	0
ASV10279	96.9	227	Cyathicula_culmicola	FJ005121	SH1088023.09FU	Ascomycota	Leotiomycetes	Helotiales	litter_saprotroph	0	0	0	0	0	0	0	0	0	0	0	0	0	0	0	0	0	0	0	0	0	0	0	0	0	0	0	0	0	0	0	0	0	0	0	0	0	0	0	0
ASV11211	96.9	227	Cyathicula_culmicola	FJ005121	SH1088023.09FU	Ascomycota	Leotiomycetes	Helotiales	litter_saprotroph	0	0	0	0	0	0	0	0	0	0	0	0	0	0	0	0	0	0	0	0	0	0	0	0	0	0	0	0	0	0	0	0	0	0	0	0	0	0	0	0
ASV02804	100	234	Cyphellophora_clematidis	MK442577	SH1418973.09FU	Ascomycota	Eurotiomycetes	Chaetothyriales	litter_saprotroph	0	0	0	0	0	0	0	0	0	0	2	0	0	0	0	0	0	0	0	0	0	0	0	5	14	6	6	0	0	0	0	0	0	0	0	0	0	0	2	0
ASV08097	80.6	253	Cyphellophora_europaea	JQ766443	SH1233245.09FU	Ascomycota	Eurotiomycetes	Chaetothyriales	litter_saprotroph	0	0	0	0	0	0	0	0	0	0	0	0	0	0	0	0	0	0	0	0	0	0	0	0	0	0	0	0	0	0	0	0	0	0	0	0	0	0	0	0
ASV08923	80.6	253	Cyphellophora_europaea	JQ766443	SH1233245.09FU	Ascomycota	Eurotiomycetes	Chaetothyriales	litter_saprotroph	0	0	0	0	0	0	0	0	0	0	0	0	0	0	0	0	0	0	0	0	0	0	0	0	0	0	0	0	0	0	0	0	0	0	0	0	0	0	0	0
ASV02256	99.6	241	Cyphellophora_livistonae	KC005774	SH1205942.09FU	Ascomycota	Eurotiomycetes	Chaetothyriales	litter_saprotroph	0	0	0	0	6	0	0	0	0	0	0	0	0	0	0	0	0	0	0	0	0	0	0	0	0	0	0	0	0	0	0	0	0	0	0	0	0	0	0	14
ASV04323	99.2	241	Cyphellophora_livistonae	KC005774	SH1205942.09FU	Ascomycota	Eurotiomycetes	Chaetothyriales	litter_saprotroph	0	0	0	0	0	0	0	0	0	0	0	0	0	0	0	0	0	0	0	0	0	0	0	0	0	0	0	0	0	0	0	0	0	0	0	0	0	0	0	19
ASV06871	98.8	241	Cyphellophora_livistonae	KC005774	SH1205942.09FU	Ascomycota	Eurotiomycetes	Chaetothyriales	litter_saprotroph	0	0	0	0	0	0	0	0	0	0	0	0	0	0	0	0	0	0	0	0	0	0	0	0	0	0	0	0	0	0	0	0	0	0	0	0	0	0	0	0
ASV07508	98.8	241	Cyphellophora_livistonae	KC005774	SH1205942.09FU	Ascomycota	Eurotiomycetes	Chaetothyriales	litter_saprotroph	0	0	0	0	0	0	0	0	0	0	0	0	0	0	0	0	0	0	0	0	0	0	0	0	0	0	0	0	0	0	0	0	0	0	0	0	0	0	0	0
ASV09743	99.2	241	Cyphellophora_livistonae	KC005774	SH1205942.09FU	Ascomycota	Eurotiomycetes	Chaetothyriales	litter_saprotroph	0	0	0	0	0	0	0	0	0	0	0	0	0	0	0	0	0	0	0	0	0	0	0	0	0	0	0	0	0	0	0	0	0	0	0	0	0	0	0	0
ASV02025	99.6	260	Cyphellophora_sessilis	EU514700	SH1205923.09FU	Ascomycota	Eurotiomycetes	Chaetothyriales	litter_saprotroph	0	0	0	0	0	0	0	0	0	0	0	0	0	0	0	0	0	0	0	0	0	0	0	0	0	0	0	3	0	0	0	0	1	0	0	0	0	0	0	35
ASV03676	99.6	260	Cyphellophora_sessilis	EU514700	SH1205923.09FU	Ascomycota	Eurotiomycetes	Chaetothyriales	litter_saprotroph	0	0	0	0	0	0	0	0	0	0	0	0	0	0	0	0	0	0	0	0	0	0	0	0	8	4	0	0	0	0	0	0	0	0	0	0	0	0	0	4
ASV03969	99.2	260	Cyphellophora_sessilis	EU514700	SH1205923.09FU	Ascomycota	Eurotiomycetes	Chaetothyriales	litter_saprotroph	0	0	0	0	6	0	0	0	0	0	0	0	0	0	0	0	0	1	0	0	0	0	0	0	0	0	0	0	0	0	0	0	0	0	0	0	0	0	0	0
ASV05316	99.2	260	Cyphellophora_sessilis	EU514700	SH1205923.09FU	Ascomycota	Eurotiomycetes	Chaetothyriales	litter_saprotroph	0	0	0	0	0	0	0	0	0	0	0	0	0	0	0	0	0	0	0	6	0	2	0	0	0	0	0	0	0	0	0	0	0	0	0	0	0	0	0	11
ASV05891	100	260	Cyphellophora_sessilis	EU514700	SH1205923.09FU	Ascomycota	Eurotiomycetes	Chaetothyriales	litter_saprotroph	0	0	0	0	0	0	0	0	0	0	0	0	0	0	0	0	0	0	0	0	0	0	0	0	0	0	2	6	0	0	0	0	0	0	0	0	0	0	0	10
ASV05964	99.2	260	Cyphellophora_sessilis	EU514700	SH1205923.09FU	Ascomycota	Eurotiomycetes	Chaetothyriales	litter_saprotroph	0	0	0	0	0	0	0	0	0	0	0	0	0	0	0	0	0	0	0	0	0	0	0	0	0	0	3	0	0	0	0	0	4	0	0	0	0	0	0	0
ASV08388	98.8	260	Cyphellophora_sessilis	EU514700	SH1205923.09FU	Ascomycota	Eurotiomycetes	Chaetothyriales	litter_saprotroph	0	0	0	0	0	0	0	0	0	0	0	0	0	0	0	0	0	0	0	0	0	0	0	0	0	0	0	0	0	0	0	0	0	6	0	0	0	0	0	0
ASV09536	98.8	260	Cyphellophora_sessilis	EU514700	SH1205923.09FU	Ascomycota	Eurotiomycetes	Chaetothyriales	litter_saprotroph	0	0	0	0	0	0	0	0	0	0	0	0	0	0	0	0	0	0	0	0	0	0	0	0	0	0	0	0	0	0	0	0	0	0	0	0	0	0	0	0
ASV01374	97.4	233	Cyphellophora_sp	UDB04512153	SH0922339.09FU	Ascomycota	Eurotiomycetes	Chaetothyriales	litter_saprotroph	0	0	0	0	1	0	0	0	0	0	0	0	0	0	0	0	0	0	0	0	0	0	0	24	381	31	0	0	0	0	0	0	0	0	0	0	0	0	0	0
ASV02339	99.6	244	Cyphellophora_sp	UDB04511784	SH1233310.09FU	Ascomycota	Eurotiomycetes	Chaetothyriales	litter_saprotroph	0	0	0	0	0	0	0	0	0	0	0	0	0	0	0	0	0	0	0	0	0	0	0	0	0	0	0	0	0	0	0	0	0	0	0	0	0	0	0	0
ASV02699	97	233	Cyphellophora_sp	UDB04512153	SH0922339.09FU	Ascomycota	Eurotiomycetes	Chaetothyriales	litter_saprotroph	0	0	0	0	0	0	0	0	0	0	0	0	0	0	0	0	0	0	0	0	0	0	0	0	97	13	3	0	0	0	0	0	0	0	0	0	0	0	0	0
ASV02910	97.9	233	Cyphellophora_sp	UDB04512153	SH0922339.09FU	Ascomycota	Eurotiomycetes	Chaetothyriales	litter_saprotroph	0	0	0	0	0	3	0	0	0	0	0	0	0	0	0	0	0	0	0	0	0	0	0	74	9	0	0	0	0	0	0	0	0	0	3	0	0	0	0	0
ASV03238	99.2	248	Cyphellophora_sp	UDB04510953	SH1233377.09FU	Ascomycota	Eurotiomycetes	Chaetothyriales	litter_saprotroph	0	0	0	0	0	0	0	0	0	0	0	0	0	0	0	0	0	0	0	0	0	0	0	0	0	0	0	0	0	0	0	0	0	0	0	0	0	0	0	0
ASV03507	99.2	248	Cyphellophora_sp	UDB04510953	SH1233377.09FU	Ascomycota	Eurotiomycetes	Chaetothyriales	litter_saprotroph	0	0	0	0	2	0	0	0	0	10	0	0	0	0	0	0	0	0	0	0	5	0	0	0	0	0	5	0	0	0	0	0	0	0	0	0	0	0	0	0
ASV04511	99.2	244	Cyphellophora_sp	UDB04511784	SH1233310.09FU	Ascomycota	Eurotiomycetes	Chaetothyriales	litter_saprotroph	0	0	0	0	0	0	0	0	0	0	0	0	0	0	0	0	0	0	0	0	0	0	0	0	0	0	0	0	0	0	0	0	0	0	0	0	0	0	0	0
ASV05285	98.8	248	Cyphellophora_sp	UDB04510953	SH1233377.09FU	Ascomycota	Eurotiomycetes	Chaetothyriales	litter_saprotroph	0	0	0	0	0	0	0	0	0	2	0	0	0	0	0	0	0	0	0	0	7	0	0	0	0	1	0	0	0	0	0	0	0	0	0	0	0	0	0	0
ASV05459	89.3	233	Cyphellophora_sp	UDB04512153	SH0922339.09FU	Ascomycota	Eurotiomycetes	Chaetothyriales	litter_saprotroph	0	0	0	0	0	0	0	0	0	0	0	0	0	0	0	0	0	0	0	0	0	0	0	0	110	0	0	0	0	0	0	0	0	0	0	0	0	0	0	0
ASV06023	97.4	233	Cyphellophora_sp	UDB04512153	SH0922339.09FU	Ascomycota	Eurotiomycetes	Chaetothyriales	litter_saprotroph	0	0	0	0	0	0	0	0	0	0	0	0	0	0	0	0	0	0	6	0	3	0	0	0	0	0	0	0	0	0	0	0	0	0	0	0	0	0	0	0
ASV06210	98.8	248	Cyphellophora_sp	UDB04510953	SH1233377.09FU	Ascomycota	Eurotiomycetes	Chaetothyriales	litter_saprotroph	0	0	0	0	0	0	0	0	0	0	0	0	0	0	0	0	0	0	0	0	0	0	0	0	0	0	0	0	0	0	0	0	0	0	0	0	0	0	0	0
ASV06346	99.6	254	Cyphellophora_sp	UDB04512149	SH1071543.09FU	Ascomycota	Eurotiomycetes	Chaetothyriales	litter_saprotroph	0	0	0	0	0	0	0	0	0	0	0	0	0	0	0	0	0	0	0	0	0	0	0	0	0	0	0	0	0	0	0	0	0	0	0	0	0	0	0	0
ASV06385	96.7	244	Cyphellophora_sp	UDB04513348	SH0900148.09FU	Ascomycota	Eurotiomycetes	Chaetothyriales	litter_saprotroph	0	0	0	0	0	0	0	0	0	0	0	0	0	0	0	0	0	0	0	0	0	0	0	0	0	0	0	0	0	0	0	0	0	0	0	0	0	0	0	0
ASV07252	95.5	244	Cyphellophora_sp	UDB04513348	SH0900148.09FU	Ascomycota	Eurotiomycetes	Chaetothyriales	litter_saprotroph	0	0	0	0	0	0	0	0	0	0	0	0	0	0	0	0	0	0	0	0	0	0	0	0	0	0	0	0	0	0	0	0	0	0	0	0	0	0	0	0
ASV08055	98.8	248	Cyphellophora_sp	UDB04510953	SH1233377.09FU	Ascomycota	Eurotiomycetes	Chaetothyriales	litter_saprotroph	0	0	0	0	0	0	0	0	0	0	0	0	0	0	0	0	0	0	0	0	0	0	0	0	0	0	0	0	0	0	0	0	0	0	0	0	0	0	0	0
ASV08906	99.2	244	Cyphellophora_sp	UDB04511784	SH1233310.09FU	Ascomycota	Eurotiomycetes	Chaetothyriales	litter_saprotroph	0	0	0	0	0	0	0	0	0	0	0	0	0	0	0	0	0	0	0	0	0	0	0	0	0	0	0	0	0	0	0	0	0	0	0	0	0	0	0	0
ASV09076	97	233	Cyphellophora_sp	UDB04512153	SH0922339.09FU	Ascomycota	Eurotiomycetes	Chaetothyriales	litter_saprotroph	0	0	0	0	0	0	0	0	0	0	0	0	0	0	0	0	0	0	0	0	0	0	0	30	0	0	0	0	0	0	0	0	0	0	0	0	0	0	0	0
ASV09214	98.8	254	Cyphellophora_sp	UDB04512149	SH1071543.09FU	Ascomycota	Eurotiomycetes	Chaetothyriales	litter_saprotroph	0	0	0	0	0	0	0	0	0	0	0	0	0	0	0	0	0	0	0	0	0	0	0	0	0	0	0	0	0	0	0	0	0	0	0	0	0	0	0	0
ASV09233	98.8	244	Cyphellophora_sp	UDB04511784	SH1233310.09FU	Ascomycota	Eurotiomycetes	Chaetothyriales	litter_saprotroph	0	0	0	0	0	0	0	0	0	0	0	0	0	0	0	0	0	0	0	0	0	0	0	0	0	0	0	0	0	0	0	0	0	0	0	0	0	0	0	0
ASV09961	99.2	245	Cyphellophora_sp	UDB04511784	SH1233310.09FU	Ascomycota	Eurotiomycetes	Chaetothyriales	litter_saprotroph	0	0	0	0	0	0	0	0	0	0	0	0	0	0	0	0	0	0	0	0	0	0	0	0	0	0	0	0	0	0	0	0	0	0	0	0	0	0	0	0
ASV11482	98.8	248	Cyphellophora_sp	UDB04510953	SH1233377.09FU	Ascomycota	Eurotiomycetes	Chaetothyriales	litter_saprotroph	8	0	0	0	0	0	0	0	0	0	0	0	0	0	0	0	0	0	0	4	0	0	0	0	0	0	0	0	0	0	0	0	0	0	0	0	0	0	0	0
ASV08284	95.8	260	Cyphellophora_vermispora	GU225947	SH1953586.09FU	Ascomycota	Eurotiomycetes	Chaetothyriales	litter_saprotroph	0	0	0	0	0	0	0	0	0	0	0	0	0	0	0	0	0	0	0	0	0	0	0	0	0	0	0	0	0	0	0	0	0	0	0	0	0	0	0	0
ASV02183	99.6	229	Dematiopleospora_fusiformis	KY239029	SH0888964.09FU	Ascomycota	Dothideomycetes	Pleosporales	litter_saprotroph	0	0	0	0	0	0	0	0	0	0	0	0	0	0	0	0	0	0	0	0	0	0	0	0	0	0	2	0	0	0	0	0	0	0	0	0	0	0	0	0
ASV03565	99.1	229	Dematiopleospora_fusiformis	KY239029	SH0888964.09FU	Ascomycota	Dothideomycetes	Pleosporales	litter_saprotroph	0	0	0	0	0	0	0	0	0	0	0	0	0	0	0	0	0	0	0	0	0	0	0	0	0	0	0	0	0	0	0	0	0	0	0	0	0	0	0	0
ASV03752	100	229	Dematiopleospora_fusiformis	KY239029	SH0888964.09FU	Ascomycota	Dothideomycetes	Pleosporales	litter_saprotroph	0	0	0	0	0	0	0	0	0	0	0	0	0	0	0	0	0	0	0	0	0	0	0	0	0	1	0	0	0	0	0	0	0	0	0	0	0	0	0	0
ASV08252	99.1	229	Dematiopleospora_fusiformis	KY239029	SH0888964.09FU	Ascomycota	Dothideomycetes	Pleosporales	litter_saprotroph	0	0	0	0	0	0	0	0	0	0	0	0	0	0	0	0	0	0	0	0	0	0	0	0	0	0	0	0	0	0	0	0	0	0	0	0	0	0	0	0
ASV08748	99.1	229	Dematiopleospora_fusiformis	KY239029	SH0888964.09FU	Ascomycota	Dothideomycetes	Pleosporales	litter_saprotroph	0	0	0	0	0	0	0	0	0	0	0	0	0	0	0	0	0	0	0	0	0	0	0	0	0	0	0	0	0	0	0	0	0	0	0	0	0	0	0	0
ASV04233	99.6	228	Dematiopleospora_rosicola	MG828888	SH2194944.09FU	Ascomycota	Dothideomycetes	Pleosporales	litter_saprotroph	0	0	0	0	0	0	0	0	4	0	0	0	3	0	0	0	0	0	0	0	0	0	0	0	0	0	0	0	0	0	0	0	0	0	0	0	0	0	0	0
ASV08900	99.6	228	Dematiopleospora_salsolae	MG828889	SH0889094.09FU	Ascomycota	Dothideomycetes	Pleosporales	litter_saprotroph	0	0	0	0	0	0	0	0	0	0	0	0	0	0	0	0	0	0	0	0	0	0	0	0	0	0	0	0	0	0	0	0	0	0	0	0	0	0	0	0
ASV05332	99.5	195	Dioszegia_buhagiarii	AY885687	SH1004076.09FU	Basidiomycota	Tremellomycetes	Tremellales	litter_saprotroph	0	0	0	0	0	0	0	2	0	0	0	0	0	0	0	0	7	3	0	0	0	0	0	0	0	0	0	0	0	0	0	0	0	0	0	0	0	0	0	0
ASV05464	97.4	195	Dioszegia_buhagiarii	AY885687	SH1004076.09FU	Basidiomycota	Tremellomycetes	Tremellales	litter_saprotroph	0	0	0	0	0	0	0	0	0	0	0	0	0	0	0	0	0	0	0	0	0	0	0	0	0	0	0	0	0	0	0	0	0	0	0	0	0	0	0	0
ASV06660	99	195	Dioszegia_buhagiarii	AY885687	SH1004076.09FU	Basidiomycota	Tremellomycetes	Tremellales	litter_saprotroph	0	0	0	0	0	0	0	0	0	0	0	0	0	0	0	0	0	0	0	0	0	0	0	0	0	0	0	0	0	0	0	0	0	0	0	0	0	0	0	0
ASV01576	98	200	Dioszegia_changbaiensis	AY242817	SH1004058.09FU	Basidiomycota	Tremellomycetes	Tremellales	litter_saprotroph	0	0	0	0	0	0	0	0	0	0	0	0	0	0	0	0	0	2	0	0	0	0	0	3	0	0	0	0	0	0	0	0	0	0	0	0	0	0	0	29
ASV05005	98	200	Dioszegia_changbaiensis	AY242817	SH1004058.09FU	Basidiomycota	Tremellomycetes	Tremellales	litter_saprotroph	0	0	0	0	0	0	0	0	0	0	0	0	0	0	0	0	0	0	0	0	0	0	0	123	0	0	0	0	0	0	0	0	0	0	0	0	0	0	0	0
ASV08951	94	200	Dioszegia_changbaiensis	AY242817	SH1004058.09FU	Basidiomycota	Tremellomycetes	Tremellales	litter_saprotroph	0	0	0	0	0	0	0	0	0	0	0	0	0	0	0	0	0	0	0	0	0	0	0	0	0	0	0	0	0	0	0	0	0	0	0	0	0	0	0	0
ASV11814	97.5	200	Dioszegia_changbaiensis	AY242817	SH1004058.09FU	Basidiomycota	Tremellomycetes	Tremellales	litter_saprotroph	0	0	0	0	0	0	0	0	0	0	0	0	0	0	0	0	0	0	0	0	0	0	0	0	0	0	0	0	0	0	0	0	0	0	0	0	0	0	0	0
ASV00440	99.5	200	Dioszegia_crocea	AF444406	SH1004042.09FU	Basidiomycota	Tremellomycetes	Tremellales	litter_saprotroph	11	32	97	18	0	74	54	43	56	211	15	0	16	179	111	0	40	51	104	0	74	0	26	0	0	0	0	0	0	0	0	0	0	148	0	0	4	0	16	4
ASV00884	100	200	Dioszegia_crocea	AF444406	SH1004042.09FU	Basidiomycota	Tremellomycetes	Tremellales	litter_saprotroph	0	6	39	0	0	25	11	7	21	61	0	0	0	50	42	0	16	33	38	0	42	0	0	0	0	0	6	0	0	0	0	0	0	50	0	0	4	0	0	0
ASV06596	99.5	200	Dioszegia_crocea	AF444406	SH1004042.09FU	Basidiomycota	Tremellomycetes	Tremellales	litter_saprotroph	0	0	0	0	0	0	0	0	0	0	0	11	0	0	0	0	0	0	0	0	0	0	0	0	0	0	0	0	0	0	0	0	0	0	0	0	0	0	0	0
ASV09146	98.5	200	Dioszegia_crocea	AF444406	SH1004042.09FU	Basidiomycota	Tremellomycetes	Tremellales	litter_saprotroph	0	0	0	0	0	0	0	0	0	0	0	0	0	0	0	0	0	0	0	0	0	0	0	0	0	0	0	0	0	0	0	0	0	0	0	0	0	0	0	0
ASV09513	99.5	200	Dioszegia_crocea	AF444406	SH1004042.09FU	Basidiomycota	Tremellomycetes	Tremellales	litter_saprotroph	0	0	0	0	0	0	0	0	0	0	0	0	0	0	0	0	0	0	0	0	0	0	0	0	0	0	0	0	0	0	0	0	0	0	26	0	0	0	0	0
ASV09897	99	200	Dioszegia_crocea	AF444406	SH1004042.09FU	Basidiomycota	Tremellomycetes	Tremellales	litter_saprotroph	0	0	0	0	0	0	0	0	0	0	0	0	0	0	0	0	0	0	0	0	0	0	0	0	0	0	0	0	0	0	0	0	0	0	0	0	0	0	0	0
ASV01921	99.5	199	Dioszegia_cryoxerica	FJ640565	SH1004072.09FU	Basidiomycota	Tremellomycetes	Tremellales	litter_saprotroph	0	0	0	0	0	0	0	0	0	0	0	0	0	0	0	0	0	0	8	0	0	0	0	56	0	0	10	0	0	0	0	0	0	0	0	0	0	0	0	0
ASV01946	98	199	Dioszegia_cryoxerica	FJ640565	SH1004072.09FU	Basidiomycota	Tremellomycetes	Tremellales	litter_saprotroph	0	0	0	0	0	0	0	0	0	0	0	0	0	0	0	0	0	0	0	0	0	0	2	7	0	7	8	0	0	0	0	0	0	0	0	0	0	0	0	0
ASV03101	98.5	199	Dioszegia_cryoxerica	FJ640565	SH1004072.09FU	Basidiomycota	Tremellomycetes	Tremellales	litter_saprotroph	0	0	0	0	0	0	0	0	0	0	0	0	0	0	0	0	0	0	0	0	0	0	0	0	0	0	0	0	0	0	0	0	0	0	0	0	0	0	0	0
ASV03181	100	199	Dioszegia_cryoxerica	FJ640565	SH1004072.09FU	Basidiomycota	Tremellomycetes	Tremellales	litter_saprotroph	0	0	0	0	0	0	0	0	0	0	0	0	0	0	0	0	0	0	0	0	0	0	0	15	0	0	0	0	0	0	0	0	0	0	0	0	0	0	0	0
ASV06894	99.5	199	Dioszegia_cryoxerica	FJ640565	SH1004072.09FU	Basidiomycota	Tremellomycetes	Tremellales	litter_saprotroph	0	0	0	0	0	63	0	0	0	0	0	0	0	0	0	0	0	0	0	0	0	0	0	0	0	0	0	0	0	0	0	0	0	0	0	0	0	0	0	0
ASV08576	99.5	199	Dioszegia_cryoxerica	FJ640565	SH1004072.09FU	Basidiomycota	Tremellomycetes	Tremellales	litter_saprotroph	0	0	0	0	0	0	0	0	0	0	0	0	0	0	0	0	0	0	0	0	0	0	0	0	0	0	0	0	0	0	0	0	0	0	0	0	0	0	0	0
ASV00354	99	205	Dioszegia_hungarica	AF444379	SH1004080.09FU	Basidiomycota	Tremellomycetes	Tremellales	litter_saprotroph	3	0	52	27	0	5	8	0	404	71	7	0	0	139	186	121	44	42	8	0	9	0	4	0	0	0	0	0	0	2	0	0	0	56	87	0	9	0	5	0
ASV00493	98	205	Dioszegia_hungarica	AF444379	SH1004080.09FU	Basidiomycota	Tremellomycetes	Tremellales	litter_saprotroph	0	0	9	0	0	14	9	0	147	10	22	0	4	24	63	28	0	37	0	3	6	0	2	0	0	0	0	0	0	0	0	0	0	65	189	0	19	0	5	0
ASV00772	99.5	205	Dioszegia_hungarica	AF444379	SH1004080.09FU	Basidiomycota	Tremellomycetes	Tremellales	litter_saprotroph	0	0	18	6	0	4	5	7	115	23	0	0	0	47	63	39	11	36	0	0	4	0	0	0	0	0	0	0	0	0	0	0	0	27	35	0	10	0	0	0
ASV00826	99.5	205	Dioszegia_hungarica	AF444379	SH1004080.09FU	Basidiomycota	Tremellomycetes	Tremellales	litter_saprotroph	0	0	12	0	0	0	0	0	95	0	0	0	0	42	0	0	18	4	0	5	0	0	6	0	0	0	0	0	0	0	0	0	0	0	3	0	8	0	0	0
ASV00960	98.5	205	Dioszegia_hungarica	AF444379	SH1004080.09FU	Basidiomycota	Tremellomycetes	Tremellales	litter_saprotroph	0	0	3	0	6	0	6	0	68	0	0	0	2	6	17	0	0	21	0	0	3	0	0	0	0	0	0	0	0	0	0	0	0	18	136	0	11	0	0	0
ASV01802	100	205	Dioszegia_hungarica	AF444379	SH1004080.09FU	Basidiomycota	Tremellomycetes	Tremellales	litter_saprotroph	0	0	0	0	0	0	0	0	20	0	0	0	0	9	0	0	0	0	0	0	0	0	0	0	0	0	0	0	0	0	0	0	0	0	2	0	0	0	0	0
ASV02120	98.5	205	Dioszegia_hungarica	AF444379	SH1004080.09FU	Basidiomycota	Tremellomycetes	Tremellales	litter_saprotroph	13	0	0	0	0	6	9	0	0	0	0	0	0	29	19	0	0	10	0	0	8	0	0	0	0	0	0	0	0	0	0	0	0	84	0	0	0	0	0	0
ASV03428	98	205	Dioszegia_hungarica	AF444379	SH1004080.09FU	Basidiomycota	Tremellomycetes	Tremellales	litter_saprotroph	0	0	0	0	0	0	0	0	0	0	0	52	0	0	0	0	0	0	0	0	0	0	0	0	0	0	0	0	0	0	0	0	0	0	0	0	0	77	0	0
ASV03788	99	205	Dioszegia_hungarica	AF444379	SH1004080.09FU	Basidiomycota	Tremellomycetes	Tremellales	litter_saprotroph	0	0	0	0	0	0	5	0	0	0	0	0	2	11	0	0	0	0	0	0	0	0	0	0	0	0	0	0	0	0	0	0	0	25	0	0	0	0	0	0
ASV04377	99	205	Dioszegia_hungarica	AF444379	SH1004080.09FU	Basidiomycota	Tremellomycetes	Tremellales	litter_saprotroph	0	0	0	0	0	0	0	0	0	0	0	55	0	0	0	0	0	0	0	0	0	0	0	0	0	0	0	0	0	0	0	0	0	0	0	0	0	21	0	0
ASV07733	97.7	216	Dioszegia_hungarica	AM901780	SH1004053.09FU	Basidiomycota	Tremellomycetes	Tremellales	litter_saprotroph	0	0	0	0	0	0	0	47	0	0	0	0	0	0	0	0	0	0	0	0	0	0	0	0	0	0	0	0	0	0	0	0	0	0	0	0	0	0	0	0
ASV10210	99.5	205	Dioszegia_hungarica	AF444379	SH1004080.09FU	Basidiomycota	Tremellomycetes	Tremellales	litter_saprotroph	0	0	0	0	0	0	0	0	0	0	0	0	0	0	0	0	0	0	0	0	0	0	0	0	0	0	0	0	0	0	0	0	0	0	0	0	0	20	0	0
ASV11098	99	205	Dioszegia_hungarica	AF444379	SH1004080.09FU	Basidiomycota	Tremellomycetes	Tremellales	litter_saprotroph	0	0	0	0	0	0	0	0	0	0	0	14	0	0	0	0	0	0	0	0	0	0	0	0	0	0	0	0	0	0	0	0	0	0	0	0	0	0	0	0
ASV04040	95.9	217	Dioszegia_kandeliae	MZ098649	SH1004029.09FU	Basidiomycota	Tremellomycetes	Tremellales	litter_saprotroph	6	0	0	0	0	7	25	0	19	2	4	0	1	2	0	0	0	0	0	0	0	0	0	13	0	0	0	0	0	0	0	0	0	0	0	4	1	0	11	0
ASV07005	94.9	217	Dioszegia_kandeliae	MZ098649	SH1004029.09FU	Basidiomycota	Tremellomycetes	Tremellales	litter_saprotroph	0	0	0	0	0	0	0	0	0	0	0	0	0	0	0	0	0	0	0	0	0	0	0	0	0	0	0	0	0	0	0	0	0	0	0	0	0	0	0	0
ASV01134	99.5	216	Dioszegia_patagonica	KY449061	SH1004035.09FU	Basidiomycota	Tremellomycetes	Tremellales	litter_saprotroph	0	0	0	0	0	0	0	0	0	0	5	0	0	0	10	0	0	6	0	0	3	0	9	0	0	0	0	0	0	0	0	0	0	0	0	0	0	0	0	0
ASV01903	100	216	Dioszegia_patagonica	KY449061	SH1004035.09FU	Basidiomycota	Tremellomycetes	Tremellales	litter_saprotroph	0	0	0	0	0	0	2	0	0	0	0	0	5	0	0	0	0	5	0	0	0	0	0	0	0	0	0	0	0	0	0	0	0	0	0	0	0	0	0	0
ASV05992	99.1	216	Dioszegia_patagonica	KY449061	SH1004035.09FU	Basidiomycota	Tremellomycetes	Tremellales	litter_saprotroph	0	0	0	0	0	0	0	0	0	0	0	0	0	0	0	0	0	0	0	2	0	0	12	0	0	0	0	0	0	0	0	0	0	0	0	0	0	0	0	0
ASV04327	99	197	Dioszegia_rishiriensis	UDB05236104	SH1004067.09FU	Basidiomycota	Tremellomycetes	Tremellales	litter_saprotroph	0	0	0	0	0	9	0	0	0	0	0	0	0	0	0	0	0	0	0	0	0	0	0	0	0	0	0	0	0	0	0	0	0	0	0	0	0	0	0	0
ASV06582	97	197	Dioszegia_rishiriensis	UDB05236104	SH1004067.09FU	Basidiomycota	Tremellomycetes	Tremellales	litter_saprotroph	0	0	0	0	0	0	0	0	0	0	0	0	0	0	0	0	0	0	0	0	0	0	0	0	0	0	0	0	0	0	0	0	0	0	0	0	0	0	0	0
ASV06746	99.5	197	Dioszegia_rishiriensis	UDB05236104	SH1004067.09FU	Basidiomycota	Tremellomycetes	Tremellales	litter_saprotroph	0	0	0	0	0	0	0	0	0	0	0	0	0	0	0	0	0	0	0	0	0	0	0	0	0	0	0	0	0	0	0	0	0	0	0	0	0	0	0	0
ASV00300	96.7	213	Dioszegia_sp	UDB05236179	SH1004030.09FU	Basidiomycota	Tremellomycetes	Tremellales	litter_saprotroph	0	37	0	10	43	0	37	0	34	24	0	0	0	20	0	34	0	0	27	0	0	0	0	3	0	21	37	0	0	0	0	0	0	0	1261	17	39	0	122	0
ASV00617	97.2	213	Dioszegia_sp	UDB05236179	SH1004030.09FU	Basidiomycota	Tremellomycetes	Tremellales	litter_saprotroph	3	11	0	0	23	0	0	0	0	14	0	0	0	6	0	0	0	0	0	0	13	0	0	5	0	12	14	0	0	0	0	0	0	0	730	10	9	0	33	0
ASV00776	99.5	214	Dioszegia_sp	UDB0567358	SH1004059.09FU	Basidiomycota	Tremellomycetes	Tremellales	litter_saprotroph	0	0	0	0	0	0	0	0	0	0	0	0	0	0	0	0	0	8	0	0	0	0	0	76	31	91	11	0	0	1	7	0	0	0	0	0	0	0	0	0
ASV00865	96.2	213	Dioszegia_sp	UDB05236179	SH1004030.09FU	Basidiomycota	Tremellomycetes	Tremellales	litter_saprotroph	0	0	0	0	0	3	0	5	21	14	21	0	64	16	61	0	0	8	6	0	7	0	8	0	0	0	0	0	2	0	0	0	0	0	7	0	11	0	7	0
ASV01110	96.3	214	Dioszegia_sp	UDB05236179	SH1004030.09FU	Basidiomycota	Tremellomycetes	Tremellales	litter_saprotroph	0	0	0	0	0	33	0	0	0	0	44	0	115	0	0	0	0	0	0	14	27	0	11	0	0	0	0	0	0	0	0	0	0	0	0	0	0	0	0	0
ASV01339	100	214	Dioszegia_sp	UDB0567358	SH1004059.09FU	Basidiomycota	Tremellomycetes	Tremellales	litter_saprotroph	0	0	0	0	0	0	0	0	0	0	0	0	0	0	0	0	0	2	0	0	0	0	0	19	0	28	7	0	0	0	0	0	0	0	0	0	0	0	0	0
ASV01535	97.7	214	Dioszegia_sp	UDB05236027	SH1004033.09FU	Basidiomycota	Tremellomycetes	Tremellales	litter_saprotroph	0	0	0	0	0	4	0	0	0	0	0	0	0	0	0	0	0	8	0	0	1	3	0	0	0	0	0	0	0	0	0	0	0	0	9	10	12	0	0	0
ASV01541	96.7	213	Dioszegia_sp	UDB05236179	SH1004030.09FU	Basidiomycota	Tremellomycetes	Tremellales	litter_saprotroph	0	0	0	0	0	2	0	0	4	0	13	0	14	7	31	0	0	4	3	0	4	0	0	0	0	0	0	0	0	0	0	0	0	0	0	0	0	0	5	0
ASV02074	96.7	214	Dioszegia_sp	UDB05236179	SH1004030.09FU	Basidiomycota	Tremellomycetes	Tremellales	litter_saprotroph	0	0	0	0	0	12	0	0	0	0	13	0	38	0	0	0	0	0	7	0	0	0	0	0	0	0	0	0	0	0	0	0	0	0	0	0	0	0	0	0
ASV02223	97.2	214	Dioszegia_sp	UDB05236027	SH1004033.09FU	Basidiomycota	Tremellomycetes	Tremellales	litter_saprotroph	0	0	0	0	0	0	0	0	0	0	0	0	25	0	0	0	0	0	0	0	11	0	0	0	0	0	0	0	0	0	0	0	0	0	0	0	0	0	0	0
ASV02814	98.1	214	Dioszegia_sp	UDB05236027	SH1004033.09FU	Basidiomycota	Tremellomycetes	Tremellales	litter_saprotroph	0	0	0	0	3	0	0	0	0	2	0	0	0	0	0	0	0	4	0	0	1	0	0	0	0	0	0	0	0	0	0	0	0	0	6	0	4	0	0	0
ASV03137	96.3	214	Dioszegia_sp	UDB05236179	SH1004030.09FU	Basidiomycota	Tremellomycetes	Tremellales	litter_saprotroph	0	0	0	0	0	0	0	0	0	0	0	142	0	0	0	0	0	0	0	0	0	0	0	0	0	0	0	0	0	0	0	0	0	0	0	0	0	0	0	0
ASV03359	97.7	214	Dioszegia_sp	UDB05236027	SH1004033.09FU	Basidiomycota	Tremellomycetes	Tremellales	litter_saprotroph	0	0	0	0	0	0	0	0	0	0	0	0	0	0	0	0	0	0	0	0	6	0	0	0	0	0	0	0	0	0	0	0	0	0	0	0	0	0	0	0
ASV04579	96.2	213	Dioszegia_sp	UDB05236179	SH1004030.09FU	Basidiomycota	Tremellomycetes	Tremellales	litter_saprotroph	0	0	0	0	0	0	0	0	0	0	0	69	0	0	0	0	0	0	0	0	0	0	0	0	0	0	0	0	0	0	0	0	0	0	0	0	0	6	0	0
ASV05356	96.7	213	Dioszegia_sp	UDB05236179	SH1004030.09FU	Basidiomycota	Tremellomycetes	Tremellales	litter_saprotroph	0	0	0	0	0	0	0	0	0	0	0	0	0	0	0	0	0	0	0	0	0	0	0	0	0	0	0	0	0	0	0	0	0	0	0	0	0	0	0	0
ASV08645	97.7	214	Dioszegia_sp	UDB05236179	SH1004030.09FU	Basidiomycota	Tremellomycetes	Tremellales	litter_saprotroph	0	0	0	0	0	0	0	0	0	0	0	0	0	0	0	0	0	0	0	0	0	0	0	0	0	0	0	0	0	0	0	0	0	0	0	0	0	0	0	0
ASV08669	99.5	196	Dioszegia_sp	UDB0747221	SH1003233.09FU	Basidiomycota	Tremellomycetes	Tremellales	litter_saprotroph	0	0	0	0	0	0	0	0	0	0	0	0	0	0	0	0	0	0	0	0	0	0	0	0	0	0	0	0	0	0	0	0	0	0	0	0	0	0	0	0
ASV09949	97.7	214	Dioszegia_sp	UDB05236027	SH1004033.09FU	Basidiomycota	Tremellomycetes	Tremellales	litter_saprotroph	0	0	0	0	0	0	0	0	0	0	0	7	0	0	0	0	0	0	0	0	0	0	0	0	0	0	0	0	0	0	0	0	0	0	0	0	0	8	0	0
ASV10354	95.8	214	Dioszegia_sp	UDB05236168	SH1004065.09FU	Basidiomycota	Tremellomycetes	Tremellales	litter_saprotroph	0	0	0	0	0	0	0	0	0	0	0	0	0	0	0	0	0	0	0	0	0	0	0	0	0	0	0	0	0	0	0	0	0	0	0	0	0	0	19	0
ASV10373	98.6	215	Dioszegia_sp	UDB05236027	SH1004033.09FU	Basidiomycota	Tremellomycetes	Tremellales	litter_saprotroph	0	0	0	0	0	0	0	0	0	0	0	0	0	0	0	0	0	0	0	0	0	0	0	0	0	0	0	0	0	0	0	0	0	0	0	0	0	0	0	0
ASV10805	99	199	Dioszegia_sp	AM902058	SH1004068.09FU	Basidiomycota	Tremellomycetes	Tremellales	litter_saprotroph	0	0	0	0	0	0	0	0	0	0	0	0	0	0	0	0	0	0	0	0	0	0	0	0	0	0	0	0	0	0	0	0	0	0	0	0	0	0	0	0
ASV10822	95.3	214	Dioszegia_sp	UDB05236168	SH1004065.09FU	Basidiomycota	Tremellomycetes	Tremellales	litter_saprotroph	0	0	0	0	0	0	0	0	0	0	0	0	0	0	0	0	0	0	0	0	0	0	0	0	0	0	0	0	0	0	0	0	0	0	0	0	0	0	0	0
ASV11624	85.1	201	Dioszegia_sp	UDB05236004	SH1056065.09FU	Basidiomycota	Tremellomycetes	Tremellales	litter_saprotroph	0	0	0	0	0	0	0	0	0	0	0	0	0	0	0	0	0	0	0	0	0	0	0	0	0	0	0	0	0	0	0	0	0	0	0	0	0	0	0	0
ASV12152	99.1	214	Dioszegia_sp	UDB0567358	SH1004059.09FU	Basidiomycota	Tremellomycetes	Tremellales	litter_saprotroph	0	0	0	0	0	0	0	0	0	0	0	0	0	0	0	0	0	0	0	0	0	0	0	0	0	0	0	0	0	0	0	0	0	0	0	0	0	0	0	0
ASV06101	98	197	Dioszegia_statzelliae	AY029342	SH1003202.09FU	Basidiomycota	Tremellomycetes	Tremellales	litter_saprotroph	0	0	0	0	0	0	0	0	0	0	0	0	0	0	0	0	0	0	0	0	0	0	0	0	0	0	0	0	0	0	0	0	0	0	0	0	0	0	0	0
ASV00637	99.1	213	Dioszegia_takashimae	AY562160	SH1004032.09FU	Basidiomycota	Tremellomycetes	Tremellales	litter_saprotroph	0	0	0	0	3	3	1	0	0	0	3	0	0	0	0	5	0	88	18	19	0	0	0	37	24	99	60	0	2	0	6	0	0	0	0	0	10	0	0	0
ASV01049	99.5	213	Dioszegia_takashimae	AY562160	SH1004032.09FU	Basidiomycota	Tremellomycetes	Tremellales	litter_saprotroph	0	0	0	0	2	0	0	0	0	0	6	0	0	0	0	0	0	45	0	0	0	0	0	20	0	32	14	0	0	0	2	0	0	0	0	0	8	0	0	0
ASV03609	98.6	214	Dioszegia_takashimae	AY562160	SH1004032.09FU	Basidiomycota	Tremellomycetes	Tremellales	litter_saprotroph	0	0	0	0	0	0	0	0	0	0	0	0	0	0	0	0	0	0	0	0	0	0	0	0	0	0	0	0	0	0	0	0	0	0	0	0	0	0	0	0
ASV06269	99.1	213	Dioszegia_takashimae	AY562160	SH1004032.09FU	Basidiomycota	Tremellomycetes	Tremellales	litter_saprotroph	0	0	0	0	0	0	0	0	0	0	0	0	0	0	0	0	0	0	0	0	0	0	0	10	0	10	0	0	0	0	0	0	0	0	0	0	0	0	0	0
ASV07703	98.6	214	Dioszegia_takashimae	AY562160	SH1004032.09FU	Basidiomycota	Tremellomycetes	Tremellales	litter_saprotroph	0	0	0	0	0	0	0	0	0	0	0	0	0	0	0	0	0	0	0	0	0	0	0	0	0	0	0	0	0	0	0	0	0	0	0	0	0	0	0	0
ASV01114	97.2	215	Dioszegia_zsoltii	AF385445	SH1004025.09FU	Basidiomycota	Tremellomycetes	Tremellales	litter_saprotroph	0	0	0	0	0	0	0	0	0	0	4	0	12	0	0	0	0	5	0	0	0	0	3	6	0	0	29	0	0	0	0	0	0	0	0	0	0	0	0	0
ASV01602	99.5	215	Dioszegia_zsoltii	AF385445	SH1004025.09FU	Basidiomycota	Tremellomycetes	Tremellales	litter_saprotroph	0	0	0	0	0	0	0	0	0	2	0	0	2	0	0	0	0	131	0	0	0	0	0	0	0	0	0	0	0	0	0	0	0	0	0	0	0	0	0	4
ASV01783	97.7	215	Dioszegia_zsoltii	AF385445	SH1004025.09FU	Basidiomycota	Tremellomycetes	Tremellales	litter_saprotroph	0	0	0	0	0	0	0	0	0	0	0	0	0	0	0	0	0	0	0	0	0	3	0	0	0	0	6	0	0	0	0	0	0	0	0	0	0	0	0	0
ASV02894	100	215	Dioszegia_zsoltii	AF385445	SH1004025.09FU	Basidiomycota	Tremellomycetes	Tremellales	litter_saprotroph	0	0	0	0	0	0	0	0	0	0	0	0	0	0	0	0	0	87	0	0	4	0	0	0	0	0	0	0	0	0	0	0	0	0	0	0	0	0	0	0
ASV08579	99.1	215	Dioszegia_zsoltii	AF385445	SH1004025.09FU	Basidiomycota	Tremellomycetes	Tremellales	litter_saprotroph	0	0	0	0	0	0	0	0	0	0	0	0	0	0	0	0	0	0	0	0	0	0	0	0	0	0	0	0	0	0	0	0	0	0	0	0	0	0	0	0
ASV08619	96.7	215	Dioszegia_zsoltii	AF385445	SH1004025.09FU	Basidiomycota	Tremellomycetes	Tremellales	litter_saprotroph	0	0	0	0	0	0	0	0	0	0	0	0	0	0	0	0	0	0	0	0	0	0	0	0	0	0	0	0	0	10	0	0	0	0	0	0	0	0	0	0
ASV08794	99.1	215	Dioszegia_zsoltii	AF385445	SH1004025.09FU	Basidiomycota	Tremellomycetes	Tremellales	litter_saprotroph	0	0	0	0	0	1	2	0	3	0	1	0	0	0	0	0	0	0	0	0	0	0	0	0	0	0	0	0	0	0	0	0	0	0	0	0	0	0	0	0
ASV11311	97.2	215	Dioszegia_zsoltii	AF385445	SH1004025.09FU	Basidiomycota	Tremellomycetes	Tremellales	litter_saprotroph	0	0	0	0	0	0	0	0	0	0	0	0	0	0	0	0	0	0	0	0	0	0	0	0	0	0	0	0	0	0	0	13	0	0	0	0	0	0	0	0
ASV01033	99.1	231	Dissoconium_nelumbonis	KX274029	SH1077952.09FU	Ascomycota	Dothideomycetes	Capnodiales	litter_saprotroph	0	0	0	0	0	0	0	0	0	0	0	0	0	0	0	0	0	0	0	0	0	0	0	0	0	0	0	0	0	0	0	0	0	10	0	21	0	0	0	0
ASV02318	99.6	231	Dissoconium_nelumbonis	KX274029	SH1077952.09FU	Ascomycota	Dothideomycetes	Capnodiales	litter_saprotroph	0	0	0	0	0	0	0	0	0	0	0	0	0	0	0	0	0	0	0	0	0	0	0	0	0	0	0	0	0	0	0	0	0	0	0	0	0	0	0	0
ASV02660	99.6	231	Dissoconium_nelumbonis	KX274029	SH1077952.09FU	Ascomycota	Dothideomycetes	Capnodiales	litter_saprotroph	0	0	0	0	0	0	0	0	0	0	0	0	0	0	0	0	0	0	0	0	0	0	0	0	0	0	0	0	0	0	0	0	0	0	0	0	0	0	0	0
ASV03253	95.3	232	Dissoconium_nelumbonis	KX274029	SH1077952.09FU	Ascomycota	Dothideomycetes	Capnodiales	litter_saprotroph	0	0	0	0	0	0	0	0	0	0	0	0	0	0	0	0	0	0	0	0	0	0	0	0	0	0	0	0	0	0	0	0	0	0	0	0	0	0	0	0
ASV04094	99.1	231	Dissoconium_nelumbonis	KX274029	SH1077952.09FU	Ascomycota	Dothideomycetes	Capnodiales	litter_saprotroph	0	0	0	0	0	0	0	0	0	0	0	0	0	0	0	0	0	0	0	0	0	0	0	0	0	0	0	0	0	0	0	0	0	0	0	0	0	0	0	0
ASV06085	98.7	231	Dissoconium_nelumbonis	KX274029	SH1077952.09FU	Ascomycota	Dothideomycetes	Capnodiales	litter_saprotroph	0	0	0	0	0	0	0	0	0	0	0	0	0	0	0	0	0	0	0	0	0	0	0	0	0	0	0	0	0	0	0	0	0	18	0	31	0	0	0	0
ASV06693	99.6	231	Dissoconium_nelumbonis	KX274029	SH1077952.09FU	Ascomycota	Dothideomycetes	Capnodiales	litter_saprotroph	0	0	0	0	0	0	0	0	0	0	0	0	0	0	0	0	0	0	0	0	0	0	0	0	0	0	0	0	0	0	0	0	0	0	0	0	0	0	0	0
ASV06945	98.7	231	Dissoconium_nelumbonis	KX274029	SH1077952.09FU	Ascomycota	Dothideomycetes	Capnodiales	litter_saprotroph	0	0	0	0	0	0	0	0	0	0	0	0	0	0	0	0	0	0	0	0	0	0	0	0	0	0	0	0	0	0	0	0	0	0	0	0	0	0	0	0
ASV08485	99.6	231	Dissoconium_nelumbonis	KX274029	SH1077952.09FU	Ascomycota	Dothideomycetes	Capnodiales	litter_saprotroph	0	0	0	0	0	0	0	0	0	0	0	0	0	0	0	0	0	0	0	0	0	0	0	0	0	0	0	0	0	0	0	0	0	0	0	0	0	0	0	0
ASV11202	98.7	231	Dissoconium_nelumbonis	KX274029	SH1077952.09FU	Ascomycota	Dothideomycetes	Capnodiales	litter_saprotroph	0	0	0	0	0	0	0	0	0	0	0	0	0	0	0	0	0	0	0	0	0	0	0	0	0	0	0	0	0	0	0	0	0	0	0	0	0	0	0	0
ASV08854	99.1	230	Dissoconium_proteae	EU707897	SH1077950.09FU	Ascomycota	Dothideomycetes	Capnodiales	litter_saprotroph	0	0	0	0	0	0	0	0	0	0	0	0	0	0	0	0	0	0	0	0	0	0	0	0	0	0	0	0	0	0	0	0	0	0	0	0	0	0	0	0
ASV05480	95.4	237	Dothidea_sambuci	DQ491505	SH0999195.09FU	Ascomycota	Dothideomycetes	Dothideales	litter_saprotroph	0	0	0	0	0	0	0	0	0	0	0	0	0	0	0	0	0	0	0	0	0	0	0	0	0	0	0	0	0	0	0	0	0	0	0	0	0	0	0	0
ASV00646	80.1	267	Endosporium_aviarium	EU304350	SH1097526.09FU	Ascomycota	Dothideomycetes	Myriangiales	litter_saprotroph	0	0	0	0	0	0	0	0	0	0	0	0	0	0	0	0	0	0	0	0	0	0	0	0	0	0	0	38	100	16	389	0	0	0	0	24	0	0	0	0
ASV01350	80.1	267	Endosporium_aviarium	EU304350	SH1097526.09FU	Ascomycota	Dothideomycetes	Myriangiales	litter_saprotroph	0	0	0	0	4	0	0	0	0	0	0	0	0	0	0	0	0	0	0	0	0	0	0	0	0	0	0	19	29	7	126	0	0	0	0	54	0	0	0	0
ASV01596	80.1	267	Endosporium_aviarium	EU304350	SH1097526.09FU	Ascomycota	Dothideomycetes	Myriangiales	litter_saprotroph	0	0	0	0	2	0	0	0	0	0	0	0	0	0	0	0	0	0	0	0	0	0	0	0	0	0	0	0	0	4	38	0	0	0	0	77	4	0	0	62
ASV02373	97.6	255	Endosporium_aviarium	EU304350	SH1097526.09FU	Ascomycota	Dothideomycetes	Myriangiales	litter_saprotroph	0	0	0	0	0	0	0	0	0	0	0	0	0	0	0	0	0	0	0	0	0	0	0	0	41	0	10	0	0	0	0	0	0	0	0	0	0	0	0	0
ASV02613	80.5	267	Endosporium_aviarium	EU304350	SH1097526.09FU	Ascomycota	Dothideomycetes	Myriangiales	litter_saprotroph	0	0	0	0	0	0	0	0	0	0	0	0	0	0	0	0	0	0	0	0	3	0	0	0	0	0	0	0	0	1	24	0	0	0	0	24	0	0	0	15
ASV02929	80.1	267	Endosporium_aviarium	EU304350	SH1097526.09FU	Ascomycota	Dothideomycetes	Myriangiales	litter_saprotroph	0	0	0	0	0	0	0	0	0	0	0	0	0	0	0	0	0	0	0	0	0	0	0	0	0	0	0	15	0	0	167	0	0	0	0	0	0	0	0	0
ASV03129	98.4	255	Endosporium_aviarium	EU304350	SH1097526.09FU	Ascomycota	Dothideomycetes	Myriangiales	litter_saprotroph	0	0	0	0	14	0	0	0	0	0	0	0	17	0	0	0	1	0	0	0	0	0	0	0	3	0	0	0	0	0	0	0	0	0	1	0	0	0	0	4
ASV03489	97.7	256	Endosporium_aviarium	EU304350	SH1097526.09FU	Ascomycota	Dothideomycetes	Myriangiales	litter_saprotroph	0	0	0	0	0	0	0	0	0	5	0	0	0	0	0	0	2	0	0	0	1	0	0	0	0	0	0	0	0	0	4	0	0	0	0	0	0	0	0	18
ASV03663	98	255	Endosporium_aviarium	EU304350	SH1097526.09FU	Ascomycota	Dothideomycetes	Myriangiales	litter_saprotroph	0	0	0	0	0	0	0	0	0	0	0	0	0	0	0	0	0	0	0	0	0	0	0	0	0	0	0	0	0	0	0	0	0	0	0	0	0	0	0	0
ASV04496	80.2	268	Endosporium_aviarium	EU304350	SH1097526.09FU	Ascomycota	Dothideomycetes	Myriangiales	litter_saprotroph	0	0	0	0	0	0	0	0	0	0	0	0	0	0	0	0	0	0	0	0	0	0	0	0	0	0	0	0	0	0	0	0	0	0	0	0	0	0	0	0
ASV04553	98.8	255	Endosporium_aviarium	EU304350	SH1097526.09FU	Ascomycota	Dothideomycetes	Myriangiales	litter_saprotroph	0	0	0	0	15	0	0	0	3	0	0	0	0	0	0	0	0	0	0	0	0	0	0	0	7	0	0	0	0	0	0	0	0	0	0	24	0	0	0	6
ASV04693	98	256	Endosporium_aviarium	EU304350	SH1097526.09FU	Ascomycota	Dothideomycetes	Myriangiales	litter_saprotroph	0	0	0	0	0	0	0	0	0	0	0	0	0	0	0	0	0	0	0	0	0	0	0	0	0	0	0	0	0	0	0	0	0	0	0	0	0	0	0	9
ASV04875	80.1	267	Endosporium_aviarium	EU304350	SH1097526.09FU	Ascomycota	Dothideomycetes	Myriangiales	litter_saprotroph	0	0	0	0	0	0	0	0	0	0	0	0	0	0	0	0	0	0	0	0	0	0	0	0	0	0	0	0	0	0	0	0	0	0	0	141	0	0	0	0
ASV05042	97.3	256	Endosporium_aviarium	EU304350	SH1097526.09FU	Ascomycota	Dothideomycetes	Myriangiales	litter_saprotroph	0	0	0	0	0	0	0	0	0	3	0	0	0	0	0	0	0	0	0	0	0	0	0	0	0	0	0	0	0	0	0	0	0	0	0	0	0	0	0	0
ASV05160	98.8	255	Endosporium_aviarium	EU304350	SH1097526.09FU	Ascomycota	Dothideomycetes	Myriangiales	litter_saprotroph	0	0	0	0	8	0	0	0	0	0	0	0	0	0	0	0	0	0	0	0	0	0	0	0	4	0	0	0	0	0	0	0	0	0	0	0	0	0	0	0
ASV05530	97.3	255	Endosporium_aviarium	EU304350	SH1097526.09FU	Ascomycota	Dothideomycetes	Myriangiales	litter_saprotroph	0	0	0	0	14	0	0	0	0	0	0	0	0	0	0	0	0	0	0	0	0	0	0	0	0	0	0	0	0	0	0	0	0	0	0	0	0	0	0	0
ASV05935	80.1	267	Endosporium_aviarium	EU304350	SH1097526.09FU	Ascomycota	Dothideomycetes	Myriangiales	litter_saprotroph	0	0	0	0	0	0	0	0	0	0	0	0	0	0	0	0	0	0	0	0	0	0	0	0	0	0	0	0	2	0	29	0	0	0	0	0	0	0	0	0
ASV07573	80.1	267	Endosporium_aviarium	EU304350	SH1097526.09FU	Ascomycota	Dothideomycetes	Myriangiales	litter_saprotroph	0	0	0	0	0	0	0	0	0	0	0	0	0	0	0	0	0	0	0	0	0	0	0	0	0	0	0	0	0	0	0	0	0	0	0	0	0	0	0	0
ASV08011	94.1	256	Endosporium_aviarium	EU304350	SH1097526.09FU	Ascomycota	Dothideomycetes	Myriangiales	litter_saprotroph	0	0	0	0	0	0	0	0	0	0	0	0	0	0	0	0	0	0	0	0	0	0	0	0	0	0	0	0	0	0	0	0	0	0	0	43	0	0	0	0
ASV08464	80.5	267	Endosporium_aviarium	EU304350	SH1097526.09FU	Ascomycota	Dothideomycetes	Myriangiales	litter_saprotroph	0	0	0	0	0	0	0	0	0	0	0	0	0	0	0	0	0	0	0	0	0	0	0	0	0	0	0	0	3	0	13	0	0	0	0	0	0	0	0	0
ASV09489	98.4	255	Endosporium_aviarium	EU304350	SH1097526.09FU	Ascomycota	Dothideomycetes	Myriangiales	litter_saprotroph	0	0	0	0	0	0	0	0	0	0	0	13	0	0	0	0	0	0	0	0	0	0	0	0	0	0	0	0	0	0	0	1	0	0	0	0	0	0	0	0
ASV09959	98.4	255	Endosporium_aviarium	EU304350	SH1097526.09FU	Ascomycota	Dothideomycetes	Myriangiales	litter_saprotroph	0	0	0	0	0	0	0	0	0	0	0	0	0	0	0	0	0	0	0	0	0	0	0	0	2	0	0	0	0	0	0	0	0	0	0	0	0	0	0	0
ASV10012	97.3	256	Endosporium_aviarium	EU304350	SH1097526.09FU	Ascomycota	Dothideomycetes	Myriangiales	litter_saprotroph	0	0	0	0	0	0	0	0	0	0	0	0	0	0	0	0	0	0	0	0	0	0	0	0	0	0	0	0	0	0	0	0	0	0	0	0	0	0	0	0
ASV11527	81.3	267	Endosporium_aviarium	EU304350	SH1097526.09FU	Ascomycota	Dothideomycetes	Myriangiales	litter_saprotroph	0	0	0	0	0	0	0	0	0	0	0	0	0	0	0	0	0	0	0	0	0	0	0	0	0	0	0	0	0	0	0	0	0	0	0	1	0	0	0	0
ASV01826	97.1	239	Endosporium_sp	UDB05313120	SH1097529.09FU	Ascomycota	Dothideomycetes	Myriangiales	litter_saprotroph	0	0	0	0	314	0	0	0	0	0	3	0	0	0	0	0	0	0	0	0	0	0	0	0	0	0	0	0	0	4	0	0	3	0	0	50	0	0	0	0
ASV02505	91.7	242	Endosporium_sp	UDB05313116	SH0951024.09FU	Ascomycota	Dothideomycetes	Myriangiales	litter_saprotroph	0	0	0	0	3	0	0	0	0	0	0	0	0	0	0	0	0	0	0	0	0	0	0	0	0	0	0	0	4	0	0	0	0	0	0	0	0	0	0	0
ASV02683	99.2	241	Endosporium_sp	UDB05313104	SH0951028.09FU	Ascomycota	Dothideomycetes	Myriangiales	litter_saprotroph	0	0	0	0	0	0	0	0	0	0	3	0	3	0	0	0	0	0	0	0	0	0	0	0	0	0	0	0	0	0	0	0	0	0	0	0	0	0	0	0
ASV02895	97.5	239	Endosporium_sp	UDB05313120	SH1097529.09FU	Ascomycota	Dothideomycetes	Myriangiales	litter_saprotroph	0	0	0	0	171	0	0	0	0	0	0	0	0	0	0	0	0	0	0	0	0	0	0	0	0	0	0	0	0	1	0	0	2	0	0	19	0	0	0	0
ASV03934	98.7	239	Endosporium_sp	UDB05313120	SH1097529.09FU	Ascomycota	Dothideomycetes	Myriangiales	litter_saprotroph	0	0	0	0	0	0	0	0	0	0	0	0	0	0	0	0	0	0	0	0	0	0	0	0	0	10	0	38	0	0	0	0	0	0	1	0	0	0	0	0
ASV04670	99.6	241	Endosporium_sp	UDB05313104	SH0951028.09FU	Ascomycota	Dothideomycetes	Myriangiales	litter_saprotroph	0	0	0	0	0	0	0	0	0	0	0	0	0	0	0	0	0	0	0	0	0	0	0	0	0	0	0	0	0	0	0	0	0	0	0	0	0	0	0	0
ASV05235	80.2	247	Endosporium_sp	UDB05313116	SH0951024.09FU	Ascomycota	Dothideomycetes	Myriangiales	litter_saprotroph	0	0	0	0	0	0	0	0	0	0	0	0	0	0	121	0	0	0	0	0	0	0	0	0	0	0	0	0	0	0	0	0	0	0	0	0	0	0	0	0
ASV05511	99.2	239	Endosporium_sp	UDB05313120	SH1097529.09FU	Ascomycota	Dothideomycetes	Myriangiales	litter_saprotroph	0	0	0	0	0	0	0	0	0	0	0	0	0	0	0	0	0	0	0	0	0	0	0	0	11	0	0	9	2	0	0	0	0	0	0	0	0	0	0	0
ASV05712	82.7	254	Endosporium_sp	UDB05313116	SH0951024.09FU	Ascomycota	Dothideomycetes	Myriangiales	litter_saprotroph	0	0	0	0	7	0	0	0	0	0	0	0	0	0	0	0	0	0	0	0	0	0	0	0	0	0	0	0	0	0	0	0	0	0	0	0	0	0	0	0
ASV06037	97.1	239	Endosporium_sp	UDB05313120	SH1097529.09FU	Ascomycota	Dothideomycetes	Myriangiales	litter_saprotroph	0	0	0	0	0	0	0	0	0	0	0	0	0	0	0	0	0	0	0	0	0	0	0	0	0	0	0	0	0	0	0	0	0	0	0	0	0	0	0	0
ASV08834	97.9	241	Endosporium_sp	UDB05313104	SH0951028.09FU	Ascomycota	Dothideomycetes	Myriangiales	litter_saprotroph	0	0	0	0	0	0	0	0	0	0	0	0	0	0	0	0	0	0	0	0	0	0	0	0	0	0	0	0	0	0	0	0	0	0	0	0	0	0	0	0
ASV08938	92.5	240	Endosporium_sp	UDB05313116	SH0951024.09FU	Ascomycota	Dothideomycetes	Myriangiales	litter_saprotroph	0	0	0	0	0	0	0	0	0	0	0	0	0	0	0	0	0	0	0	0	0	0	0	0	0	0	0	0	0	0	0	0	0	0	0	0	0	0	0	0
ASV09658	92.1	242	Endosporium_sp	UDB05313116	SH0951024.09FU	Ascomycota	Dothideomycetes	Myriangiales	litter_saprotroph	0	0	0	0	0	0	0	0	0	0	0	0	0	0	0	0	0	0	0	0	0	0	0	0	0	0	0	0	0	0	0	0	0	0	0	0	0	0	0	0
ASV09878	86.7	241	Endosporium_sp	UDB05313106	SH0951021.09FU	Ascomycota	Dothideomycetes	Myriangiales	litter_saprotroph	0	0	0	0	0	0	0	0	0	0	0	0	0	0	0	0	0	0	0	0	0	0	0	0	0	0	0	0	0	0	0	0	0	0	0	0	0	0	0	0
ASV10016	83.6	250	Endosporium_sp	UDB05313116	SH0951024.09FU	Ascomycota	Dothideomycetes	Myriangiales	litter_saprotroph	0	0	0	0	0	0	0	0	0	0	0	0	0	0	0	0	0	0	0	0	0	0	0	0	0	0	0	0	0	0	0	0	0	0	0	0	0	0	0	0
ASV10265	92.6	242	Endosporium_sp	UDB05313116	SH0951024.09FU	Ascomycota	Dothideomycetes	Myriangiales	litter_saprotroph	0	0	0	0	0	0	0	0	0	0	0	0	0	0	0	0	0	0	0	0	0	0	0	0	0	0	0	0	0	0	0	0	0	0	0	0	0	0	0	0
ASV10379	97.5	239	Endosporium_sp	UDB05313120	SH1097529.09FU	Ascomycota	Dothideomycetes	Myriangiales	litter_saprotroph	0	0	0	0	0	0	0	0	0	0	0	0	0	0	0	0	0	0	0	0	0	0	0	0	0	0	0	0	0	0	0	0	0	0	0	0	0	0	0	0
ASV11438	87	247	Endosporium_sp	UDB05313116	SH0951024.09FU	Ascomycota	Dothideomycetes	Myriangiales	litter_saprotroph	0	0	0	0	0	0	0	0	0	0	0	0	0	0	0	0	0	0	0	0	0	0	0	0	0	0	0	0	0	0	0	0	0	0	0	0	0	0	0	0
ASV11521	98.7	239	Endosporium_sp	UDB05313120	SH1097529.09FU	Ascomycota	Dothideomycetes	Myriangiales	litter_saprotroph	0	0	0	0	0	0	0	0	0	0	0	0	0	0	0	0	0	0	0	0	0	0	0	0	0	0	0	0	0	0	0	12	0	0	0	0	0	0	0	0
ASV11950	99.2	241	Endosporium_sp	UDB05313104	SH0951028.09FU	Ascomycota	Dothideomycetes	Myriangiales	litter_saprotroph	0	0	0	0	0	0	0	0	0	0	0	10	0	0	0	0	0	0	0	0	0	0	0	0	0	0	0	0	0	0	0	0	0	0	0	0	0	0	0	0
ASV12045	99.6	241	Endosporium_sp	UDB05313104	SH0951028.09FU	Ascomycota	Dothideomycetes	Myriangiales	litter_saprotroph	0	0	0	0	0	0	0	0	0	0	0	0	0	0	0	0	0	0	0	0	0	0	0	0	0	0	0	0	0	0	0	0	0	0	0	0	0	0	0	0
ASV01444	97.8	224	Exosporium_stylobatum	JQ044428	SH2801970.09FU	Ascomycota	Dothideomycetes	Pleosporales	litter_saprotroph	0	0	0	0	0	0	0	0	0	0	0	0	0	0	0	0	0	0	0	0	0	0	0	0	0	0	0	0	11	0	0	0	0	0	0	0	0	0	0	0
ASV03234	92	238	Fontanospora_eccentrica	KP234363	SH0976991.09FU	Ascomycota	Leotiomycetes	Helotiales	litter_saprotroph	0	0	0	0	0	0	0	0	0	0	0	0	0	0	0	0	0	0	0	0	0	0	0	0	0	0	0	0	0	0	0	0	0	0	0	0	0	0	0	0
ASV05224	92.4	238	Fontanospora_eccentrica	KP234363	SH0976991.09FU	Ascomycota	Leotiomycetes	Helotiales	litter_saprotroph	0	0	0	0	0	0	0	0	0	0	0	0	0	0	0	0	0	0	0	0	0	0	0	0	0	0	0	0	0	0	0	0	0	0	0	0	0	0	0	0
ASV08761	91.6	238	Fontanospora_eccentrica	KP234363	SH0976991.09FU	Ascomycota	Leotiomycetes	Helotiales	litter_saprotroph	0	0	0	0	0	0	0	0	0	0	0	0	0	0	0	0	0	0	0	0	0	0	0	0	0	0	0	0	0	0	0	0	0	0	0	0	0	0	0	0
ASV10873	91.6	238	Fontanospora_eccentrica	KP234363	SH0976991.09FU	Ascomycota	Leotiomycetes	Helotiales	litter_saprotroph	0	0	0	0	0	0	0	0	0	0	0	0	0	0	0	0	0	0	0	0	0	0	0	0	0	0	0	0	0	0	0	0	0	0	0	0	0	0	0	0
ASV11041	91.6	238	Fontanospora_eccentrica	KP234363	SH0976991.09FU	Ascomycota	Leotiomycetes	Helotiales	litter_saprotroph	0	0	0	0	0	0	0	0	0	0	0	0	0	0	0	0	0	0	0	0	0	0	0	0	0	0	0	0	0	0	0	0	0	0	0	0	0	0	0	0
ASV03817	97.9	233	Fraxinicola_europaea	MK810934	SH0989234.09FU	Ascomycota	Dothideomycetes	Venturiales	litter_saprotroph	0	0	0	0	0	0	0	0	0	0	0	0	0	0	0	0	0	0	0	0	0	0	0	0	0	0	0	0	0	0	0	0	0	0	0	0	0	0	0	0
ASV10962	98.3	233	Fraxinicola_europaea	MK810934	SH0989234.09FU	Ascomycota	Dothideomycetes	Venturiales	litter_saprotroph	0	0	0	0	0	0	0	0	0	0	0	0	0	0	0	0	0	0	0	0	0	0	0	0	0	0	0	0	0	0	0	0	0	0	0	0	0	0	0	0
ASV08031	98.3	232	Galiicola_baoshanensis	MK356374	SH1091815.09FU	Ascomycota	Dothideomycetes	Pleosporales	litter_saprotroph	0	0	0	0	0	0	0	0	0	0	0	0	0	0	0	0	0	0	0	0	0	0	0	0	0	0	0	0	0	0	0	0	0	0	0	0	0	0	0	0
ASV11006	98.7	232	Galiicola_baoshanensis	MK356374	SH1091815.09FU	Ascomycota	Dothideomycetes	Pleosporales	litter_saprotroph	0	0	0	0	0	0	0	0	0	0	0	0	0	0	0	0	0	0	0	0	0	0	0	0	0	0	0	0	0	0	0	0	0	0	0	0	0	0	0	0
ASV07919	99.6	265	Geastrum_fornicatum	EU784233	SH1292389.09FU	Basidiomycota	Agaricomycetes	Geastrales	litter_saprotroph	0	0	0	0	0	0	0	0	0	0	0	0	0	0	0	0	0	0	0	0	0	0	0	0	0	0	0	0	0	0	0	0	0	0	0	0	0	0	0	0
ASV07540	99.6	276	Geastrum_rufescens	MW376653	SH1096357.09FU	Basidiomycota	Agaricomycetes	Geastrales	litter_saprotroph	0	0	0	0	0	0	0	0	0	0	0	0	0	0	0	0	0	0	0	0	0	0	0	0	0	0	0	0	0	0	0	0	0	0	0	0	0	0	0	0
ASV11676	99.6	255	Geastrum_striatum	EU784249	SH1275512.09FU	Basidiomycota	Agaricomycetes	Geastrales	litter_saprotroph	0	0	0	0	0	0	0	0	0	0	0	0	0	0	0	0	0	0	0	0	0	0	0	0	0	0	0	0	0	0	0	0	0	0	0	0	0	0	0	0
ASV04749	99.6	230	Hazslinszkyomyces_lycii	KY929151	SH1292874.09FU	Ascomycota	Dothideomycetes	Pleosporales	litter_saprotroph	0	0	0	0	0	0	0	0	0	0	0	0	1	5	0	4	0	0	0	0	0	0	0	3	0	0	3	0	0	0	0	0	0	7	0	0	0	0	0	0
ASV08445	80.7	218	Hyaloscypha_sp	UDB03451730	SH1080924.09FU	Ascomycota	Leotiomycetes	Helotiales	litter_saprotroph	0	0	0	0	0	0	0	0	0	0	0	0	0	0	0	0	0	0	0	0	0	0	0	0	0	0	0	0	0	0	0	0	0	0	0	0	0	0	0	0
ASV09561	95.6	227	Hymenoscyphus_microserotinus	DQ986481	SH1537449.09FU	Ascomycota	Leotiomycetes	Helotiales	litter_saprotroph	0	0	0	0	0	0	0	0	0	0	0	0	0	0	0	0	0	0	0	0	0	0	0	0	0	0	0	0	0	0	0	0	0	0	0	0	0	0	0	0
ASV05131	97.7	221	Hymenoscyphus_scutula	AY789432	SH0982761.09FU	Ascomycota	Leotiomycetes	Helotiales	litter_saprotroph	0	0	0	0	0	0	0	0	0	0	0	0	0	0	0	0	0	0	0	0	0	0	0	0	0	0	0	0	0	0	0	0	0	0	0	0	0	0	0	0
ASV06406	96.8	221	Hymenoscyphus_scutula	AY789432	SH0982761.09FU	Ascomycota	Leotiomycetes	Helotiales	litter_saprotroph	0	0	0	0	0	11	0	0	0	0	0	0	0	0	0	0	0	0	14	0	15	0	0	0	0	0	0	0	0	0	0	0	0	0	0	0	0	0	0	0
ASV11614	95.5	221	Hymenoscyphus_sp	MT913622	SH0988365.09FU	Ascomycota	Leotiomycetes	Helotiales	litter_saprotroph	0	0	0	0	0	0	0	0	0	0	0	0	0	0	0	0	0	0	0	0	0	0	0	0	0	0	0	0	0	0	0	0	0	0	0	0	0	0	0	0
ASV11685	92.8	221	Hypoderma_rubi	JF683417	SH0997415.09FU	Ascomycota	Leotiomycetes	Rhytismatales	litter_saprotroph	0	0	0	0	0	0	0	0	0	0	0	0	0	0	0	0	0	0	0	0	0	0	0	0	0	0	0	0	0	0	0	0	0	0	0	0	0	0	0	0
ASV08431	99.5	219	Incrucipulum_ciliare	KT876985	SH0982917.09FU	Ascomycota	Leotiomycetes	Helotiales	litter_saprotroph	0	0	0	0	0	0	0	0	0	0	0	0	0	0	0	0	0	0	0	0	0	0	0	0	0	0	0	0	0	0	0	0	0	0	0	0	0	0	0	0
ASV11873	100	227	Italica_achilleae	MG828903	SH1765330.09FU	Ascomycota	Dothideomycetes	Pleosporales	litter_saprotroph	0	0	0	0	0	0	0	0	0	0	0	0	0	0	0	0	0	0	0	0	0	0	0	0	0	0	0	0	0	0	0	0	0	0	0	0	0	0	0	0
ASV06638	84.3	249	Juncaceicola_padellana	AF439496	SH1719768.09FU	Ascomycota	Dothideomycetes	Pleosporales	litter_saprotroph	0	0	0	0	0	0	0	0	0	0	0	0	0	0	0	0	0	0	0	0	0	0	0	0	3	0	0	0	0	0	0	0	0	0	0	0	0	0	0	0
ASV08910	84.7	249	Juncaceicola_padellana	AF439496	SH1719768.09FU	Ascomycota	Dothideomycetes	Pleosporales	litter_saprotroph	0	0	0	0	0	0	0	0	0	0	0	0	0	0	0	0	0	0	0	0	0	0	0	0	0	0	0	0	0	0	0	0	0	0	0	0	0	0	0	0
ASV09463	98.8	245	Juncaceicola_padellana	AF439496	SH1719768.09FU	Ascomycota	Dothideomycetes	Pleosporales	litter_saprotroph	0	0	0	0	0	0	0	0	0	0	0	0	0	0	0	0	0	0	0	0	0	0	0	0	0	0	0	0	0	0	0	0	0	0	0	0	0	0	0	0
ASV10153	99.1	218	Lachnum_asiaticum	UDB02455344	SH0982950.09FU	Ascomycota	Leotiomycetes	Helotiales	litter_saprotroph	0	0	0	0	0	0	0	0	0	0	0	0	0	0	0	0	0	0	0	0	0	0	0	0	0	0	0	0	0	0	0	0	0	0	0	0	0	0	0	0
ASV01050	99.1	222	Lanzia_echinophila	UDB02691109	SH0919229.09FU	Ascomycota	Leotiomycetes	Helotiales	litter_saprotroph	0	0	0	0	0	0	0	0	0	0	0	0	0	0	0	0	0	0	0	0	5	10	0	0	0	0	0	0	0	0	0	0	0	0	0	0	0	0	0	0
ASV01945	99.5	222	Lanzia_echinophila	UDB02691109	SH0919229.09FU	Ascomycota	Leotiomycetes	Helotiales	litter_saprotroph	0	0	0	0	0	0	0	0	0	0	0	0	0	0	0	0	0	0	0	0	3	0	0	0	0	0	0	0	0	0	0	0	0	0	0	0	0	0	0	0
ASV06401	98.6	222	Lanzia_echinophila	UDB02691109	SH0919229.09FU	Ascomycota	Leotiomycetes	Helotiales	litter_saprotroph	0	0	0	0	0	0	0	0	0	0	0	0	0	0	0	0	0	0	0	0	0	0	0	0	0	0	0	0	0	0	0	0	0	0	0	0	0	0	0	0
ASV09813	98.6	222	Lanzia_echinophila	UDB02691109	SH0919229.09FU	Ascomycota	Leotiomycetes	Helotiales	litter_saprotroph	0	0	0	0	0	0	0	0	0	0	0	0	0	0	0	0	0	0	0	0	0	0	0	0	0	0	0	0	0	0	0	0	0	0	0	0	0	0	0	0
ASV11478	99.5	222	Lanzia_echinophila	UDB02691109	SH0919229.09FU	Ascomycota	Leotiomycetes	Helotiales	litter_saprotroph	0	0	0	0	0	0	0	0	0	0	0	0	0	0	0	0	0	0	0	0	0	0	0	0	0	0	0	0	0	0	0	0	0	0	0	0	0	0	0	0
ASV11833	99.1	222	Lanzia_echinophila	UDB02691109	SH0919229.09FU	Ascomycota	Leotiomycetes	Helotiales	litter_saprotroph	0	0	0	0	0	0	0	0	0	0	0	0	0	0	0	0	0	0	0	0	0	0	0	0	0	0	0	0	0	0	0	0	0	0	0	0	0	0	0	0
ASV11937	99.1	222	Lanzia_echinophila	UDB02691109	SH0919229.09FU	Ascomycota	Leotiomycetes	Helotiales	litter_saprotroph	0	0	0	0	0	0	0	0	0	0	0	0	0	0	0	0	0	0	0	0	0	0	0	0	0	0	0	0	0	0	0	0	0	0	0	0	0	0	0	0
ASV03290	99.1	222	Lanzia_sp	UDB02691073	SH0919263.09FU	Ascomycota	Leotiomycetes	Helotiales	litter_saprotroph	0	0	0	0	0	0	0	0	0	0	0	0	0	0	3	0	0	0	0	0	0	0	0	0	0	0	0	0	0	0	0	0	0	4	0	0	0	0	0	0
ASV06581	93.7	222	Lemonniera_sp	HQ212353	SH0977067.09FU	Ascomycota	Leotiomycetes	Helotiales	litter_saprotroph	0	0	0	0	0	0	0	0	0	0	0	0	0	0	0	0	0	0	0	0	0	0	0	0	0	0	0	0	0	0	0	0	0	0	0	0	0	0	0	0
ASV00802	99.5	217	Leptospora_clematidis	MT310622	SH0895932.09FU	Ascomycota	Dothideomycetes	Pleosporales	litter_saprotroph	0	0	0	0	5	0	0	0	0	0	0	0	2	0	0	0	0	0	0	0	0	0	5	55	355	14	4	0	0	0	0	0	0	4	3	0	0	0	0	0
ASV01608	100	217	Leptospora_clematidis	MT310622	SH0895932.09FU	Ascomycota	Dothideomycetes	Pleosporales	litter_saprotroph	0	0	0	0	4	0	0	0	0	0	0	0	0	0	0	0	0	0	0	0	0	0	0	15	100	9	0	0	0	0	0	0	0	0	0	0	0	0	0	0
ASV03899	99.1	217	Leptospora_clematidis	MT310622	SH0895932.09FU	Ascomycota	Dothideomycetes	Pleosporales	litter_saprotroph	0	0	0	0	0	0	0	0	0	0	0	0	0	0	0	0	0	0	0	0	4	0	0	0	0	0	0	0	0	0	0	0	0	0	0	0	0	0	0	0
ASV06383	99.1	217	Leptospora_clematidis	MT310622	SH0895932.09FU	Ascomycota	Dothideomycetes	Pleosporales	litter_saprotroph	0	0	0	0	0	0	0	0	0	0	0	0	0	0	0	0	0	0	0	0	0	0	0	0	0	0	0	0	0	0	0	0	0	0	0	0	0	0	0	0
ASV11317	99.5	217	Leptospora_clematidis	MT310622	SH0895932.09FU	Ascomycota	Dothideomycetes	Pleosporales	litter_saprotroph	0	0	0	0	0	0	0	0	0	0	0	0	0	0	0	0	0	0	0	0	0	0	0	0	0	0	0	0	0	0	0	0	0	0	0	0	0	4	0	0
ASV11664	98.6	217	Leptospora_clematidis	MT310622	SH0895932.09FU	Ascomycota	Dothideomycetes	Pleosporales	litter_saprotroph	0	0	0	0	0	0	0	0	0	0	0	0	0	0	0	0	0	0	0	0	0	0	0	0	0	0	0	0	0	0	0	0	0	0	0	0	0	0	0	0
ASV02068	99.6	230	Leptospora_galii	KX599547	SH2230655.09FU	Ascomycota	Dothideomycetes	Pleosporales	litter_saprotroph	0	0	0	0	0	0	0	0	0	0	0	0	0	0	0	0	0	0	0	0	0	0	0	0	93	0	0	0	0	0	0	0	0	0	0	0	0	0	0	0
ASV03470	100	230	Leptospora_galii	KX599547	SH2230655.09FU	Ascomycota	Dothideomycetes	Pleosporales	litter_saprotroph	0	0	0	0	0	0	0	0	0	0	0	0	0	0	0	0	0	0	0	0	0	0	0	0	33	0	0	0	0	0	0	0	0	0	0	0	0	0	0	0
ASV02504	99.6	228	Leptospora_rubella	UDB0358435	SH0895922.09FU	Ascomycota	Dothideomycetes	Pleosporales	litter_saprotroph	0	0	0	0	0	0	0	0	0	0	0	0	0	0	0	0	0	0	0	0	13	0	0	0	0	0	0	0	0	0	0	0	0	0	0	0	0	0	0	0
ASV02701	99.1	228	Leptospora_rubella	UDB0358435	SH0895922.09FU	Ascomycota	Dothideomycetes	Pleosporales	litter_saprotroph	0	0	0	0	0	0	0	0	0	0	0	0	0	0	0	0	0	0	0	0	0	0	0	1	0	0	0	0	0	0	0	0	0	0	0	0	0	0	0	0
ASV04129	100	228	Leptospora_rubella	UDB0358435	SH0895922.09FU	Ascomycota	Dothideomycetes	Pleosporales	litter_saprotroph	0	0	0	0	0	0	0	0	0	0	0	0	0	0	0	0	0	0	0	0	5	0	0	0	0	0	0	0	0	0	0	0	0	0	0	0	0	0	0	0
ASV05498	99.6	228	Leptospora_rubella	UDB0358435	SH0895922.09FU	Ascomycota	Dothideomycetes	Pleosporales	litter_saprotroph	0	0	0	0	0	0	0	0	0	0	0	0	0	0	0	0	0	0	0	0	0	0	0	0	0	0	0	0	0	0	0	0	0	0	0	0	0	0	0	0
ASV05752	99.1	228	Leptospora_rubella	UDB0358435	SH0895922.09FU	Ascomycota	Dothideomycetes	Pleosporales	litter_saprotroph	0	0	0	0	0	0	0	0	0	0	0	0	0	0	0	0	0	0	0	0	0	0	0	0	0	0	0	0	0	0	0	0	0	0	0	0	0	0	0	0
ASV06017	98.7	228	Leptospora_rubella	UDB0358435	SH0895922.09FU	Ascomycota	Dothideomycetes	Pleosporales	litter_saprotroph	0	0	0	0	0	0	0	0	0	0	0	0	0	0	0	0	0	0	0	0	0	0	0	0	0	0	0	0	0	0	0	0	0	0	0	0	0	0	0	0
ASV07049	97.8	229	Leptospora_rubella	MZ571373	SH0895910.09FU	Ascomycota	Dothideomycetes	Pleosporales	litter_saprotroph	0	0	0	0	0	0	0	0	0	0	0	0	0	0	0	0	0	0	0	0	0	0	0	0	0	0	0	0	0	0	0	0	0	0	0	0	0	0	0	0
ASV08430	98.3	229	Leptospora_rubella	MZ571373	SH0895910.09FU	Ascomycota	Dothideomycetes	Pleosporales	litter_saprotroph	0	0	0	0	0	0	0	0	0	0	0	0	0	0	0	0	0	0	0	0	0	0	0	0	0	0	0	0	0	0	0	0	0	0	0	0	0	0	0	0
ASV09674	98.7	229	Leptospora_rubella	MZ571373	SH0895910.09FU	Ascomycota	Dothideomycetes	Pleosporales	litter_saprotroph	0	0	0	0	0	0	0	0	0	0	0	0	0	0	0	0	0	0	0	0	0	0	0	0	0	0	0	0	0	0	0	0	0	0	0	0	0	0	0	0
ASV10857	97.4	229	Leptospora_rubella	MZ571373	SH0895910.09FU	Ascomycota	Dothideomycetes	Pleosporales	litter_saprotroph	0	0	0	0	0	0	0	0	0	0	0	0	0	0	0	0	0	0	0	0	0	0	0	0	0	0	0	0	0	0	0	0	0	0	0	0	0	0	0	0
ASV00605	99.6	229	Leptospora_sp	UDB0208154	SH0895934.09FU	Ascomycota	Dothideomycetes	Pleosporales	litter_saprotroph	0	0	0	0	0	0	0	0	0	0	0	0	0	0	0	0	0	0	0	0	3	0	0	0	1	0	0	0	0	0	0	0	0	0	0	0	0	0	0	0
ASV01203	100	229	Leptospora_sp	UDB0208154	SH0895934.09FU	Ascomycota	Dothideomycetes	Pleosporales	litter_saprotroph	0	0	0	0	0	0	0	0	0	0	0	0	0	0	2	0	0	0	0	0	3	0	0	0	0	0	0	0	0	0	0	0	2	0	0	0	0	0	0	0
ASV01978	99.1	231	Leptospora_sp	UDB0268791	SH0895914.09FU	Ascomycota	Dothideomycetes	Pleosporales	litter_saprotroph	0	0	0	0	0	2	0	0	0	0	0	0	0	0	0	0	0	0	0	0	0	0	0	0	0	0	0	0	0	0	0	0	0	0	0	0	0	0	0	0
ASV05861	99.1	229	Leptospora_sp	UDB0208154	SH0895934.09FU	Ascomycota	Dothideomycetes	Pleosporales	litter_saprotroph	0	0	0	0	0	0	0	0	0	0	0	0	0	7	0	0	0	0	0	0	0	0	0	0	0	0	0	0	0	0	0	0	0	0	0	0	0	0	0	0
ASV06927	99.1	229	Leptospora_sp	UDB0208154	SH0895934.09FU	Ascomycota	Dothideomycetes	Pleosporales	litter_saprotroph	0	0	0	0	0	0	0	0	0	0	0	0	0	0	0	0	0	0	0	0	0	0	0	0	0	0	0	0	0	0	0	0	0	0	0	0	0	0	0	0
ASV07069	99.6	231	Leptospora_sp	UDB0268791	SH0895914.09FU	Ascomycota	Dothideomycetes	Pleosporales	litter_saprotroph	0	0	0	0	0	0	0	0	0	0	0	0	0	0	0	0	0	0	0	0	0	0	0	0	0	0	0	0	0	0	0	0	0	0	0	0	0	0	0	0
ASV07587	99.1	229	Leptospora_sp	UDB0208154	SH0895934.09FU	Ascomycota	Dothideomycetes	Pleosporales	litter_saprotroph	0	0	0	0	0	0	0	0	0	0	0	0	0	0	0	0	0	0	0	0	0	0	0	0	0	0	0	0	0	0	0	0	0	0	0	0	0	0	0	0
ASV08034	99.1	229	Leptospora_sp	UDB0208154	SH0895934.09FU	Ascomycota	Dothideomycetes	Pleosporales	litter_saprotroph	0	0	0	0	0	0	0	0	0	0	0	0	0	0	0	0	0	0	0	0	0	0	0	0	0	0	0	0	0	0	0	0	0	0	0	0	0	0	0	0
ASV09370	98.7	231	Leptospora_sp	UDB0268791	SH0895914.09FU	Ascomycota	Dothideomycetes	Pleosporales	litter_saprotroph	0	0	0	0	0	0	0	0	0	0	0	0	0	0	0	0	0	0	0	0	0	0	0	0	0	0	0	0	0	0	0	0	0	0	0	0	0	0	0	0
ASV10142	99.1	229	Leptospora_sp	UDB0208154	SH0895934.09FU	Ascomycota	Dothideomycetes	Pleosporales	litter_saprotroph	0	0	0	0	0	0	0	0	0	0	0	0	0	0	0	0	0	0	0	0	0	0	0	0	0	0	0	0	0	0	0	0	0	0	0	0	0	0	0	0
ASV10306	100	229	Leptospora_sp	UDB0208154	SH0895934.09FU	Ascomycota	Dothideomycetes	Pleosporales	litter_saprotroph	0	0	0	0	0	0	0	0	0	0	0	0	0	0	0	0	0	0	0	0	0	0	0	0	0	0	0	0	0	0	0	0	0	0	0	0	0	0	0	0
ASV10429	99.6	229	Leptospora_sp	UDB0208154	SH0895934.09FU	Ascomycota	Dothideomycetes	Pleosporales	litter_saprotroph	0	0	0	0	0	0	0	0	0	0	0	0	0	0	0	0	0	0	0	0	0	0	0	0	0	0	0	0	0	0	0	0	0	0	0	0	0	0	0	0
ASV11858	99.1	229	Leptospora_sp	UDB0208154	SH0895934.09FU	Ascomycota	Dothideomycetes	Pleosporales	litter_saprotroph	0	0	0	0	0	0	0	0	0	0	0	0	0	0	0	0	0	0	0	0	0	0	0	0	0	0	0	0	0	0	0	0	0	0	0	0	0	0	0	0
ASV04407	99.6	285	Leucopaxillus_giganteus	UDB015757	SH1058712.09FU	Basidiomycota	Agaricomycetes	Agaricales	litter_saprotroph	0	0	0	0	0	0	0	0	0	0	0	0	0	0	0	0	0	0	0	0	0	0	0	0	0	0	0	0	0	0	0	0	0	0	0	0	0	0	0	0
ASV06354	100	285	Leucopaxillus_giganteus	UDB015757	SH1058712.09FU	Basidiomycota	Agaricomycetes	Agaricales	litter_saprotroph	0	0	0	0	0	0	0	0	0	0	0	0	0	0	0	0	0	0	0	0	0	0	0	0	0	0	0	0	0	0	0	0	0	0	0	0	0	0	0	0
ASV06671	98.7	239	Lophium_arboricola	AF169307	SH0966459.09FU	Ascomycota	Dothideomycetes	Mytilinidiales	litter_saprotroph	0	0	0	0	0	0	0	0	0	0	0	0	0	0	0	0	0	0	0	0	0	0	0	0	0	0	0	0	11	0	0	0	0	0	0	0	0	0	0	0
ASV10542	97.9	239	Lophium_arboricola	AF169307	SH0966459.09FU	Ascomycota	Dothideomycetes	Mytilinidiales	litter_saprotroph	0	0	0	0	0	0	0	0	0	0	0	0	0	0	0	0	0	0	0	0	0	0	0	0	0	0	0	0	0	0	0	0	0	0	0	0	0	0	0	0
ASV11513	99.2	239	Lophium_arboricola	AF169307	SH0966459.09FU	Ascomycota	Dothideomycetes	Mytilinidiales	litter_saprotroph	0	0	0	0	0	0	0	0	0	0	0	0	0	0	0	0	0	0	0	0	0	0	0	0	2	0	0	0	0	0	0	0	0	0	0	0	0	0	0	0
ASV11603	98.3	239	Lophium_arboricola	AF169307	SH0966459.09FU	Ascomycota	Dothideomycetes	Mytilinidiales	litter_saprotroph	0	0	0	0	0	0	0	0	0	0	0	0	0	0	0	0	0	0	0	0	0	0	0	0	0	0	0	0	0	0	0	0	0	0	0	0	0	0	0	0
ASV11882	97.5	239	Lophium_arboricola	AF169307	SH0966459.09FU	Ascomycota	Dothideomycetes	Mytilinidiales	litter_saprotroph	0	0	0	0	0	0	0	0	0	0	0	0	0	0	0	0	0	0	0	0	0	0	0	0	0	0	0	0	0	0	0	0	0	0	0	0	0	0	0	0
ASV11698	100	230	Lophium_mytilinum	EF596819	SH0966463.09FU	Ascomycota	Dothideomycetes	Mytilinidiales	litter_saprotroph	0	0	0	0	0	0	0	0	0	0	0	0	0	0	0	0	0	0	0	0	0	0	0	0	0	0	0	0	0	0	0	0	0	0	0	0	0	0	0	0
ASV06219	99.3	288	Lycoperdon_sp	UDB0556309	SH0948549.09FU	Basidiomycota	Agaricomycetes	Agaricales	litter_saprotroph	0	0	0	0	0	0	0	0	0	0	0	0	0	0	0	0	0	0	0	0	0	0	0	0	0	0	0	0	0	0	0	0	0	0	0	0	0	0	0	0
ASV10411	98.6	280	Lycoperdon_sp	UDB03157898	SH0948327.09FU	Basidiomycota	Agaricomycetes	Agaricales	litter_saprotroph	0	0	0	0	0	0	0	0	0	0	0	0	0	0	0	0	0	0	0	0	0	0	0	0	0	0	0	0	0	0	0	0	0	0	0	0	0	0	0	0
ASV05173	99.3	299	Megacollybia_platyphylla	EU623692	SH0917902.09FU	Basidiomycota	Agaricomycetes	Agaricales	litter_saprotroph	0	0	0	0	0	0	0	0	0	0	0	0	0	0	0	0	0	0	0	0	0	0	0	0	0	0	0	0	0	0	0	0	0	0	0	0	0	0	0	0
ASV12129	99	300	Megacollybia_platyphylla	EU623692	SH0917902.09FU	Basidiomycota	Agaricomycetes	Agaricales	litter_saprotroph	0	0	0	0	0	0	0	0	0	0	0	0	0	0	0	0	0	0	0	0	0	0	0	0	0	0	0	0	0	0	0	0	0	0	0	0	0	0	0	0
ASV11412	97.7	221	Microscypha_sp	UDB04194637	SH0975563.09FU	Ascomycota	Leotiomycetes	Helotiales	litter_saprotroph	0	0	0	0	0	0	0	0	0	0	0	0	0	0	0	0	0	0	0	0	0	0	0	0	0	0	0	0	0	0	0	0	0	0	0	0	0	0	0	0
ASV10147	97.8	228	Moellerodiscus_advenulus	UDB04217774	SH0978855.09FU	Ascomycota	Leotiomycetes	Helotiales	litter_saprotroph	0	0	0	0	0	0	0	0	0	0	0	0	0	0	0	0	0	0	0	0	0	0	0	0	0	0	0	0	0	0	0	0	0	0	0	0	0	0	0	0
ASV02903	98.6	217	Moellerodiscus_sp	ON059257	SH0919317.09FU	Ascomycota	Leotiomycetes	Helotiales	litter_saprotroph	0	0	0	0	0	0	0	0	0	0	0	0	0	0	0	0	0	0	0	0	0	0	0	0	0	0	0	0	0	0	0	0	0	0	0	0	0	0	0	0
ASV11069	99	293	Mycena_filopes	UDB05057921	SH1126126.09FU	Basidiomycota	Agaricomycetes	Agaricales	litter_saprotroph	0	0	0	0	0	0	0	0	0	0	0	0	0	0	0	0	0	0	0	0	0	0	0	0	0	0	0	0	0	0	0	0	0	0	0	0	0	0	0	0
ASV10398	99.3	289	Mycena_leptocephala	UDB0272080	SH1062686.09FU	Basidiomycota	Agaricomycetes	Agaricales	litter_saprotroph	0	0	0	0	0	0	0	0	0	0	0	0	0	0	0	0	0	0	0	0	0	0	0	0	0	0	0	0	0	0	0	0	0	0	0	0	0	0	0	0
ASV12157	96.8	277	Mycena_niveipes	OM747807	SH1258740.09FU	Basidiomycota	Agaricomycetes	Agaricales	litter_saprotroph	0	0	0	0	0	0	0	0	0	0	0	0	0	0	0	0	0	0	0	0	0	0	0	0	0	0	0	0	0	0	0	0	0	0	0	0	0	0	0	0
ASV02424	99.3	295	Mycena_polygramma	UDB0321491	SH1126016.09FU	Basidiomycota	Agaricomycetes	Agaricales	litter_saprotroph	0	0	0	0	0	0	0	0	0	0	0	0	0	0	0	0	0	0	0	0	0	0	0	0	0	0	0	0	0	0	0	0	0	0	0	0	0	0	0	0
ASV03558	99.7	295	Mycena_polygramma	UDB0321491	SH1126016.09FU	Basidiomycota	Agaricomycetes	Agaricales	litter_saprotroph	0	0	0	0	0	0	0	0	0	0	0	0	0	0	0	0	0	0	0	0	0	0	0	0	0	0	0	0	0	0	0	0	0	0	0	0	0	0	0	0
ASV08500	99	295	Mycena_polygramma	UDB0321491	SH1126016.09FU	Basidiomycota	Agaricomycetes	Agaricales	litter_saprotroph	0	0	0	0	0	0	0	0	0	0	0	0	0	0	0	0	0	0	0	0	0	0	0	0	0	0	0	0	0	0	0	0	0	0	0	0	0	0	0	0
ASV11272	99	296	Mycena_polygramma	UDB0321491	SH1126016.09FU	Basidiomycota	Agaricomycetes	Agaricales	litter_saprotroph	0	0	0	0	0	0	0	0	0	0	0	0	0	0	0	0	0	0	0	0	0	0	0	0	0	0	0	0	0	0	0	0	0	0	0	0	0	0	0	0
ASV04652	97.6	295	Mycena_renati	UDB011648	SH1258707.09FU	Basidiomycota	Agaricomycetes	Agaricales	litter_saprotroph	0	0	0	0	0	0	0	0	0	0	0	0	0	0	0	0	0	0	0	0	0	0	0	0	0	0	0	0	0	0	0	0	0	0	0	0	0	0	0	0
ASV06218	99.7	295	Mycena_renati	UDB011648	SH1258707.09FU	Basidiomycota	Agaricomycetes	Agaricales	litter_saprotroph	0	0	0	0	0	0	0	0	0	0	0	0	0	0	0	0	0	0	0	0	0	0	0	0	0	0	0	0	0	0	0	0	0	0	0	0	0	0	0	0
ASV09788	97.6	295	Mycena_renati	UDB011648	SH1258707.09FU	Basidiomycota	Agaricomycetes	Agaricales	litter_saprotroph	0	0	0	0	0	0	0	0	0	0	0	0	0	0	0	0	0	0	0	0	0	0	0	0	0	0	0	0	0	0	0	0	0	0	0	0	0	0	0	0
ASV09791	98.6	295	Mycena_renati	UDB011648	SH1258707.09FU	Basidiomycota	Agaricomycetes	Agaricales	litter_saprotroph	0	0	0	0	0	0	0	0	0	0	0	0	0	0	0	0	0	0	0	0	0	0	0	0	0	0	0	0	0	0	0	0	0	0	0	0	0	0	0	0
ASV10545	98.6	295	Mycena_renati	UDB011648	SH1258707.09FU	Basidiomycota	Agaricomycetes	Agaricales	litter_saprotroph	0	0	0	0	0	0	0	0	0	0	0	0	0	0	0	0	0	0	0	0	0	0	0	0	0	0	0	0	0	0	0	0	0	0	0	0	0	0	0	0
ASV11217	99.3	295	Mycena_renati	UDB011648	SH1258707.09FU	Basidiomycota	Agaricomycetes	Agaricales	litter_saprotroph	0	0	0	0	0	0	0	0	0	0	0	0	0	0	0	0	0	0	0	0	0	0	0	0	0	0	0	0	0	0	0	0	0	0	0	0	0	0	0	0
ASV08413	99	298	Mycena_sanguinolenta	UDB011702	SH1126067.09FU	Basidiomycota	Agaricomycetes	Agaricales	litter_saprotroph	0	0	0	0	0	0	0	0	0	0	0	0	0	0	0	0	0	0	0	0	0	0	0	0	0	0	0	0	0	0	0	0	0	0	0	0	0	0	0	0
ASV07130	98.1	268	Mycena_sp	UDB05147181	SH1145672.09FU	Basidiomycota	Agaricomycetes	Agaricales	litter_saprotroph	0	0	0	0	0	0	0	0	0	0	0	0	0	0	0	0	0	0	0	0	0	0	0	0	0	0	0	0	0	0	0	0	0	0	0	0	0	0	0	0
ASV06479	96.8	222	Mycodiella_eucalypti	KY173420	SH1292117.09FU	Ascomycota	Dothideomycetes	Mycosphaerellales	litter_saprotroph	0	0	0	0	0	0	0	0	0	0	0	0	0	0	0	0	0	0	0	0	0	0	0	0	0	0	0	0	0	0	0	0	0	0	0	0	0	0	0	0
ASV04284	99.5	221	Mycodiella_sp	UDB0600704	SH1292089.09FU	Ascomycota	Dothideomycetes	Mycosphaerellales	litter_saprotroph	0	0	0	0	0	0	0	0	0	0	0	0	0	0	0	0	0	0	0	0	0	0	0	0	0	0	0	0	0	0	0	0	0	0	0	0	0	0	0	0
ASV07706	88.6	220	Neoceratosperma_yunnanense	DQ632686	SH1086887.09FU	Ascomycota	Dothideomycetes	Mycosphaerellales	litter_saprotroph	0	0	0	0	0	0	0	0	0	0	0	0	0	0	0	0	0	0	0	0	0	0	0	0	0	0	0	0	0	0	0	0	0	0	0	0	0	0	0	0
ASV00247	96.9	229	Neocladosporium_syringae	MT223819	SH1883879.09FU	Ascomycota	Dothideomycetes	Capnodiales	litter_saprotroph	0	0	0	0	4	7	0	0	11	0	0	0	0	0	0	0	0	0	0	0	0	0	0	76	0	13	0	0	0	0	0	0	0	793	7611	21	0	0	6	0
ASV00439	97.4	229	Neocladosporium_syringae	MT223819	SH1883879.09FU	Ascomycota	Dothideomycetes	Capnodiales	litter_saprotroph	0	0	0	0	4	0	0	0	4	5	0	0	0	0	0	0	0	0	0	0	0	0	0	32	0	0	0	0	0	0	0	0	0	232	4240	6	0	0	4	0
ASV08478	96.9	229	Neocladosporium_syringae	MT223819	SH1883879.09FU	Ascomycota	Dothideomycetes	Capnodiales	litter_saprotroph	0	0	0	0	0	0	0	0	0	0	0	0	0	0	0	0	0	0	0	0	0	0	0	0	0	0	0	0	0	0	0	0	0	0	0	0	0	0	0	0
ASV01317	96.9	255	Neodidymelliopsis_negundinis	MG564165	SH1531479.09FU	Ascomycota	Dothideomycetes	Pleosporales	litter_saprotroph	0	0	0	0	0	0	0	0	0	0	0	0	0	0	0	0	0	0	0	0	0	0	0	0	0	0	0	0	0	0	0	0	0	0	0	0	0	0	0	0
ASV02371	97.3	255	Neodidymelliopsis_negundinis	MG564165	SH1531479.09FU	Ascomycota	Dothideomycetes	Pleosporales	litter_saprotroph	0	0	0	0	0	0	0	0	0	0	0	0	0	0	0	0	0	0	0	0	0	0	0	0	0	0	0	0	0	0	0	0	0	0	0	0	0	0	0	0
ASV02745	96.5	255	Neodidymelliopsis_negundinis	MG564165	SH1531479.09FU	Ascomycota	Dothideomycetes	Pleosporales	litter_saprotroph	0	0	0	0	0	0	0	0	0	0	0	0	0	0	0	0	0	0	0	0	0	0	0	0	0	0	0	0	0	0	0	0	0	0	0	0	0	0	0	0
ASV03426	92.9	255	Neodidymelliopsis_negundinis	MG564165	SH1531479.09FU	Ascomycota	Dothideomycetes	Pleosporales	litter_saprotroph	0	0	0	0	0	2	0	1	0	3	0	0	1	167	0	0	0	0	0	0	0	0	3	0	0	0	0	1	0	0	0	0	0	3	0	11	0	0	1	2
ASV05954	93.3	255	Neodidymelliopsis_negundinis	MG564165	SH1531479.09FU	Ascomycota	Dothideomycetes	Pleosporales	litter_saprotroph	0	0	0	0	0	0	0	0	0	1	0	0	0	54	0	0	0	0	0	0	0	0	0	0	0	0	0	0	0	0	0	0	0	0	0	4	0	0	0	0
ASV08538	96.9	255	Neodidymelliopsis_negundinis	MG564165	SH1531479.09FU	Ascomycota	Dothideomycetes	Pleosporales	litter_saprotroph	0	0	0	0	0	0	0	0	0	0	0	36	0	0	0	0	0	0	0	0	0	0	0	0	0	0	0	0	0	0	0	0	0	0	0	0	0	0	0	0
ASV01307	99.6	234	Neodidymelliopsis_ranunculi	KX572338	SH2737411.09FU	Ascomycota	Dothideomycetes	Pleosporales	litter_saprotroph	0	0	0	0	0	0	0	0	0	0	0	0	0	0	0	0	0	0	0	0	0	0	0	0	0	0	0	0	0	0	0	0	0	0	0	0	0	0	0	0
ASV09434	99.1	234	Neodidymelliopsis_ranunculi	KX572338	SH2737411.09FU	Ascomycota	Dothideomycetes	Pleosporales	litter_saprotroph	0	0	0	0	0	0	0	0	0	0	0	0	0	0	0	0	0	0	0	0	0	0	0	0	0	0	0	0	0	0	0	0	0	0	0	0	0	0	0	0
ASV09526	99.6	234	Neodidymelliopsis_ranunculi	KX572338	SH2737411.09FU	Ascomycota	Dothideomycetes	Pleosporales	litter_saprotroph	0	0	0	0	0	0	0	0	0	0	0	0	0	0	0	0	0	0	0	0	0	0	0	0	0	0	0	0	0	0	0	0	0	0	0	0	0	0	0	0
ASV01169	99.1	222	Neomyrmecridium_sorbicola	MH107901	SH1080478.09FU	Ascomycota	Sordariomycetes	Myrmecridiales	litter_saprotroph	0	0	0	0	0	0	0	0	0	0	0	0	0	0	0	0	0	0	0	0	0	0	0	0	0	0	0	0	0	0	0	0	0	0	0	0	0	0	0	0
ASV02190	99.5	222	Neomyrmecridium_sorbicola	MH107901	SH1080478.09FU	Ascomycota	Sordariomycetes	Myrmecridiales	litter_saprotroph	0	0	0	0	0	0	0	0	0	0	0	0	0	0	0	0	0	0	0	0	0	0	0	0	0	0	0	0	0	0	0	0	0	0	0	0	0	0	0	0
ASV03539	99.5	222	Neomyrmecridium_sorbicola	MH107901	SH1080478.09FU	Ascomycota	Sordariomycetes	Myrmecridiales	litter_saprotroph	0	0	0	0	0	0	0	0	0	0	0	0	0	0	0	0	0	0	0	0	0	0	0	0	0	0	0	0	0	0	0	0	0	0	0	0	0	0	0	0
ASV07882	99.6	229	Neosetophoma_aseptata	MK539953	SH3246662.09FU	Ascomycota	Dothideomycetes	Pleosporales	litter_saprotroph	0	0	0	0	0	0	0	0	0	0	0	0	0	0	0	0	0	0	0	0	0	0	0	0	0	0	0	0	0	0	0	0	0	0	0	0	0	0	0	0
ASV08728	100	229	Neosetophoma_aseptata	MK539953	SH3246662.09FU	Ascomycota	Dothideomycetes	Pleosporales	litter_saprotroph	0	0	0	0	0	0	0	0	0	0	0	0	0	0	0	0	0	0	0	0	0	0	0	0	0	0	0	0	0	0	0	0	0	0	0	0	0	0	0	0
ASV09422	99.1	229	Neosetophoma_aseptata	MK539953	SH3246662.09FU	Ascomycota	Dothideomycetes	Pleosporales	litter_saprotroph	0	0	0	0	0	0	0	0	0	0	0	0	0	0	0	0	0	0	0	0	0	0	0	0	0	0	0	0	0	0	0	0	0	0	0	0	0	0	0	0
ASV07394	99.6	228	Neosetophoma_buxi	MW621494	SH1091901.09FU	Ascomycota	Dothideomycetes	Pleosporales	litter_saprotroph	0	0	0	0	0	0	0	0	0	0	0	0	0	0	0	0	0	0	0	0	0	0	0	0	0	0	0	0	0	0	0	0	0	0	0	0	0	0	0	0
ASV08701	100	228	Neosetophoma_buxi	MW621494	SH1091901.09FU	Ascomycota	Dothideomycetes	Pleosporales	litter_saprotroph	0	0	0	0	2	0	0	0	0	0	0	0	0	0	0	0	0	0	0	0	0	0	0	0	0	0	0	0	0	0	0	0	0	0	0	0	0	0	0	0
ASV08712	99.1	229	Neosetophoma_buxi	MW621494	SH1091901.09FU	Ascomycota	Dothideomycetes	Pleosporales	litter_saprotroph	0	0	0	0	0	0	0	0	0	0	0	0	0	0	0	0	0	0	0	0	5	0	0	0	4	0	0	0	0	0	0	0	0	0	0	0	0	0	0	0
ASV10756	99.6	229	Neosetophoma_buxi	MW621494	SH1091901.09FU	Ascomycota	Dothideomycetes	Pleosporales	litter_saprotroph	0	0	0	0	0	0	0	0	0	0	0	0	0	0	0	0	0	0	0	0	9	0	0	0	0	0	0	0	0	0	0	0	0	0	0	0	0	0	0	0
ASV00116	98	245	Neosetophoma_clematidis	KP744450	SH1091909.09FU	Ascomycota	Dothideomycetes	Pleosporales	litter_saprotroph	2	26	0	0	10	27	0	0	0	0	0	0	0	0	0	0	4	0	81	0	475	6	0	253	74	519	736	0	1	0	0	0	0	0	622	0	0	0	43	0
ASV00283	98.4	245	Neosetophoma_clematidis	KP744450	SH1091909.09FU	Ascomycota	Dothideomycetes	Pleosporales	litter_saprotroph	0	0	0	0	0	11	0	0	0	0	0	0	0	0	0	0	0	0	27	0	291	0	0	88	23	177	278	0	0	0	0	0	0	0	351	0	0	0	22	0
ASV00348	97.6	245	Neosetophoma_clematidis	KP744450	SH1091909.09FU	Ascomycota	Dothideomycetes	Pleosporales	litter_saprotroph	0	0	1	0	0	16	0	0	0	0	0	0	0	0	0	0	0	0	0	0	216	0	0	381	24	540	0	0	0	0	0	0	0	0	0	0	3	0	0	0
ASV00718	98	245	Neosetophoma_clematidis	KP744450	SH1091909.09FU	Ascomycota	Dothideomycetes	Pleosporales	litter_saprotroph	0	0	0	0	0	3	0	0	0	0	0	0	0	0	0	0	0	0	0	0	131	0	0	133	7	145	0	0	0	0	0	0	0	0	0	0	0	0	0	0
ASV01018	97.1	245	Neosetophoma_clematidis	KP744450	SH1091909.09FU	Ascomycota	Dothideomycetes	Pleosporales	litter_saprotroph	0	0	0	0	0	0	0	0	0	0	0	0	0	0	0	0	0	0	17	0	0	0	0	0	633	0	0	0	0	0	0	0	0	0	0	0	0	0	0	0
ASV01584	99.2	245	Neosetophoma_clematidis	KP744450	SH1091909.09FU	Ascomycota	Dothideomycetes	Pleosporales	litter_saprotroph	0	0	0	0	0	0	0	0	0	0	0	0	0	0	10	0	0	0	0	0	0	0	0	0	0	9	7	0	0	0	0	0	0	0	0	0	0	0	0	0
ASV01782	97.6	245	Neosetophoma_clematidis	KP744450	SH1091909.09FU	Ascomycota	Dothideomycetes	Pleosporales	litter_saprotroph	0	0	0	0	0	0	0	0	0	0	0	0	0	0	0	0	0	0	0	0	0	0	0	0	0	0	0	0	0	0	0	0	0	0	0	0	0	0	0	0
ASV02084	97.6	245	Neosetophoma_clematidis	KP744450	SH1091909.09FU	Ascomycota	Dothideomycetes	Pleosporales	litter_saprotroph	0	0	0	0	0	0	0	0	0	0	0	0	0	0	0	0	0	0	9	0	0	0	0	0	188	0	0	0	0	0	0	0	0	0	0	0	0	0	0	0
ASV03125	99.6	245	Neosetophoma_clematidis	KP744450	SH1091909.09FU	Ascomycota	Dothideomycetes	Pleosporales	litter_saprotroph	0	0	0	0	0	0	0	0	0	0	0	0	0	0	0	0	0	0	0	0	0	0	0	0	0	3	0	0	0	0	0	0	0	0	0	5	0	0	0	0
ASV03400	91.8	245	Neosetophoma_clematidis	KP744450	SH1091909.09FU	Ascomycota	Dothideomycetes	Pleosporales	litter_saprotroph	0	0	0	0	0	0	0	0	0	0	0	0	0	0	0	0	0	0	0	0	0	0	0	0	0	0	0	0	0	0	0	0	0	0	0	0	0	0	0	0
ASV03639	97.6	245	Neosetophoma_clematidis	KP744450	SH1091909.09FU	Ascomycota	Dothideomycetes	Pleosporales	litter_saprotroph	0	0	0	0	0	5	0	0	0	0	0	0	0	0	0	0	0	0	23	0	0	0	0	67	0	0	0	0	0	0	0	0	0	0	0	0	0	0	26	0
ASV03787	97.1	245	Neosetophoma_clematidis	KP744450	SH1091909.09FU	Ascomycota	Dothideomycetes	Pleosporales	litter_saprotroph	0	0	0	0	0	2	0	0	0	0	0	0	0	0	0	0	0	0	0	0	0	0	0	93	0	0	0	0	0	0	0	0	0	0	0	0	1	0	0	0
ASV03844	97.6	245	Neosetophoma_clematidis	KP744450	SH1091909.09FU	Ascomycota	Dothideomycetes	Pleosporales	litter_saprotroph	0	0	0	0	0	0	0	0	0	0	0	0	0	0	0	0	0	0	0	0	0	0	0	0	0	0	0	0	0	0	0	0	0	0	0	0	0	0	0	0
ASV04252	98.8	245	Neosetophoma_clematidis	KP744450	SH1091909.09FU	Ascomycota	Dothideomycetes	Pleosporales	litter_saprotroph	0	0	0	0	0	0	0	0	0	0	0	0	0	0	0	0	0	0	0	0	0	0	0	0	0	0	0	0	0	0	0	0	0	0	0	1	0	0	0	0
ASV04612	98	245	Neosetophoma_clematidis	KP744450	SH1091909.09FU	Ascomycota	Dothideomycetes	Pleosporales	litter_saprotroph	0	0	0	0	0	0	0	0	0	0	0	0	0	0	0	0	0	0	0	0	0	0	0	0	0	0	0	0	0	0	0	0	0	0	0	0	0	0	0	0
ASV05318	96.3	245	Neosetophoma_clematidis	KP744450	SH1091909.09FU	Ascomycota	Dothideomycetes	Pleosporales	litter_saprotroph	0	0	0	0	0	0	0	0	0	0	0	0	0	0	0	0	0	0	0	0	0	0	0	0	0	0	0	0	0	0	0	0	0	0	0	0	0	0	0	0
ASV05325	97.6	245	Neosetophoma_clematidis	KP744450	SH1091909.09FU	Ascomycota	Dothideomycetes	Pleosporales	litter_saprotroph	0	0	0	0	0	0	0	0	0	0	0	0	0	0	0	0	0	0	0	0	0	0	0	0	0	0	0	0	0	0	0	0	0	0	0	0	0	0	0	0
ASV06076	97.6	245	Neosetophoma_clematidis	KP744450	SH1091909.09FU	Ascomycota	Dothideomycetes	Pleosporales	litter_saprotroph	0	0	0	0	0	0	0	0	0	0	0	0	0	0	0	0	0	0	0	0	0	0	0	0	0	0	0	0	0	0	0	0	0	0	0	0	0	0	0	0
ASV06183	97.6	245	Neosetophoma_clematidis	KP744450	SH1091909.09FU	Ascomycota	Dothideomycetes	Pleosporales	litter_saprotroph	0	0	0	0	0	0	0	0	0	0	0	0	0	0	0	0	0	0	0	0	0	0	0	0	0	0	0	0	0	0	0	0	0	0	0	0	0	0	0	0
ASV06334	96.7	245	Neosetophoma_clematidis	KP744450	SH1091909.09FU	Ascomycota	Dothideomycetes	Pleosporales	litter_saprotroph	0	0	0	0	0	0	0	0	0	0	0	0	0	0	0	0	0	0	0	0	0	0	0	77	0	0	0	0	0	0	0	0	0	0	0	0	0	0	0	0
ASV06412	96.7	245	Neosetophoma_clematidis	KP744450	SH1091909.09FU	Ascomycota	Dothideomycetes	Pleosporales	litter_saprotroph	0	0	0	0	0	0	0	0	0	0	0	0	0	0	0	0	0	0	8	0	0	0	0	0	0	0	0	0	0	0	0	0	0	0	0	0	0	0	0	0
ASV06522	98	245	Neosetophoma_clematidis	KP744450	SH1091909.09FU	Ascomycota	Dothideomycetes	Pleosporales	litter_saprotroph	0	0	0	0	0	0	0	0	0	0	0	5	0	0	0	0	0	0	0	0	1	0	0	1	0	0	0	0	0	0	0	0	0	0	0	0	0	9	0	0
ASV06765	97.1	245	Neosetophoma_clematidis	KP744450	SH1091909.09FU	Ascomycota	Dothideomycetes	Pleosporales	litter_saprotroph	0	0	0	0	0	0	0	0	0	0	0	0	0	0	0	0	0	0	0	0	0	0	0	0	0	0	0	0	0	0	0	0	0	0	0	0	0	0	0	0
ASV06920	97.1	245	Neosetophoma_clematidis	KP744450	SH1091909.09FU	Ascomycota	Dothideomycetes	Pleosporales	litter_saprotroph	0	0	0	0	0	0	0	0	0	0	0	0	0	0	0	0	0	0	0	0	0	0	0	0	0	0	0	0	0	0	0	0	0	0	0	0	0	0	0	0
ASV06948	92.2	245	Neosetophoma_clematidis	KP744450	SH1091909.09FU	Ascomycota	Dothideomycetes	Pleosporales	litter_saprotroph	0	0	0	0	0	0	0	0	0	0	0	0	0	0	0	0	0	0	0	0	0	0	0	0	0	0	0	0	0	0	0	0	0	0	0	0	0	0	0	0
ASV07922	97.6	245	Neosetophoma_clematidis	KP744450	SH1091909.09FU	Ascomycota	Dothideomycetes	Pleosporales	litter_saprotroph	0	0	0	0	0	0	0	0	0	0	0	0	0	0	0	0	0	0	0	0	0	0	0	0	0	0	0	0	0	0	0	0	0	0	0	0	0	0	0	0
ASV08035	97.1	245	Neosetophoma_clematidis	KP744450	SH1091909.09FU	Ascomycota	Dothideomycetes	Pleosporales	litter_saprotroph	0	0	0	0	0	0	0	0	0	0	0	0	0	0	0	0	0	0	0	0	0	0	0	0	0	0	0	0	0	0	0	0	0	0	0	0	0	0	0	0
ASV08590	97.1	245	Neosetophoma_clematidis	KP744450	SH1091909.09FU	Ascomycota	Dothideomycetes	Pleosporales	litter_saprotroph	0	0	0	0	0	0	0	0	0	0	0	0	0	0	0	0	0	0	0	0	0	0	0	0	0	0	0	0	0	0	0	0	0	0	0	0	0	0	0	0
ASV08685	97.6	245	Neosetophoma_clematidis	KP744450	SH1091909.09FU	Ascomycota	Dothideomycetes	Pleosporales	litter_saprotroph	0	0	0	0	0	0	0	0	0	0	0	0	0	0	0	0	0	0	0	0	0	0	0	0	0	0	0	0	0	0	0	0	0	0	0	0	0	0	0	0
ASV09276	97.6	245	Neosetophoma_clematidis	KP744450	SH1091909.09FU	Ascomycota	Dothideomycetes	Pleosporales	litter_saprotroph	0	0	0	0	0	0	0	0	0	0	0	0	0	0	0	0	0	0	0	0	0	0	0	0	0	0	0	0	0	0	0	0	0	0	0	0	0	0	0	0
ASV10637	96.7	245	Neosetophoma_clematidis	KP744450	SH1091909.09FU	Ascomycota	Dothideomycetes	Pleosporales	litter_saprotroph	0	0	0	0	0	0	0	0	0	0	0	0	0	0	0	0	0	0	0	0	0	0	0	0	0	0	0	0	0	0	0	0	0	0	0	0	0	0	0	0
ASV10787	95.9	245	Neosetophoma_clematidis	KP744450	SH1091909.09FU	Ascomycota	Dothideomycetes	Pleosporales	litter_saprotroph	0	0	0	0	0	0	0	0	0	0	0	0	0	0	0	0	0	0	0	0	0	0	0	0	0	0	0	0	0	0	0	0	0	0	0	0	0	0	0	0
ASV10926	96.7	245	Neosetophoma_clematidis	KP744450	SH1091909.09FU	Ascomycota	Dothideomycetes	Pleosporales	litter_saprotroph	0	0	0	0	0	0	0	0	0	0	0	0	0	0	0	0	0	0	0	0	0	0	0	5	0	0	0	0	0	0	0	0	0	0	0	0	0	0	0	0
ASV11647	94.7	245	Neosetophoma_clematidis	KP744450	SH1091909.09FU	Ascomycota	Dothideomycetes	Pleosporales	litter_saprotroph	0	0	0	0	0	0	0	0	0	0	0	0	0	0	0	0	0	0	0	0	0	0	0	0	0	0	0	0	0	0	0	0	0	0	0	0	0	0	0	0
ASV02789	99.1	223	Neosetophoma_guiyangensis	MH018134	SH1092021.09FU	Ascomycota	Dothideomycetes	Pleosporales	litter_saprotroph	0	0	0	0	0	0	0	0	0	0	0	0	0	0	0	0	0	0	0	0	0	0	0	0	0	0	0	0	0	0	0	0	0	0	0	0	0	0	0	0
ASV04825	99.6	223	Neosetophoma_guiyangensis	MH018134	SH1092021.09FU	Ascomycota	Dothideomycetes	Pleosporales	litter_saprotroph	0	0	0	0	0	0	0	0	0	0	0	0	0	0	0	0	0	0	0	0	0	0	0	0	0	0	0	0	0	0	0	0	0	0	0	0	0	0	0	0
ASV09790	98.7	223	Neosetophoma_guiyangensis	MH018134	SH1092021.09FU	Ascomycota	Dothideomycetes	Pleosporales	litter_saprotroph	0	0	0	0	0	0	0	0	0	0	0	0	0	0	0	0	0	0	0	0	0	0	0	0	0	0	0	0	0	0	0	0	0	0	0	0	0	0	0	0
ASV11349	99.1	223	Neosetophoma_guiyangensis	MH018134	SH1092021.09FU	Ascomycota	Dothideomycetes	Pleosporales	litter_saprotroph	0	0	0	0	0	0	0	0	0	0	0	0	0	0	0	0	0	0	0	0	0	0	0	0	0	0	0	0	0	0	0	0	0	0	0	0	0	0	0	0
ASV06012	99.6	229	Neosetophoma_lunariae	KX306763	SH1091997.09FU	Ascomycota	Dothideomycetes	Pleosporales	litter_saprotroph	0	0	0	0	0	0	0	0	0	0	0	0	0	0	0	0	0	0	0	0	0	0	0	0	0	0	0	0	0	0	0	0	0	0	0	0	0	0	0	0
ASV04406	98.7	228	Neosetophoma_rosigena	MG828928	SH1092041.09FU	Ascomycota	Dothideomycetes	Pleosporales	litter_saprotroph	0	0	0	0	0	0	0	0	0	0	0	0	0	0	0	0	0	0	0	0	0	0	0	4	2	0	1	0	0	0	0	0	0	0	0	0	0	0	0	0
ASV04532	98.7	228	Neosetophoma_rosigena	MG828928	SH1092041.09FU	Ascomycota	Dothideomycetes	Pleosporales	litter_saprotroph	0	0	0	0	0	0	0	0	0	0	0	0	0	97	0	0	6	0	0	0	0	0	0	2	0	0	0	0	0	0	0	0	0	0	0	0	0	0	0	0
ASV09601	99.1	228	Neosetophoma_rosigena	MG828928	SH1092041.09FU	Ascomycota	Dothideomycetes	Pleosporales	litter_saprotroph	0	0	0	0	0	0	0	0	0	0	0	0	0	0	0	0	0	0	0	0	0	0	0	0	0	0	0	0	0	0	0	0	0	0	0	0	0	0	0	0
ASV09626	98.2	228	Neosetophoma_rosigena	MG828928	SH1092041.09FU	Ascomycota	Dothideomycetes	Pleosporales	litter_saprotroph	0	0	0	0	0	0	0	0	0	0	0	0	0	0	0	0	0	0	0	0	0	0	0	0	0	0	0	0	0	0	0	0	0	0	0	0	0	0	0	0
ASV10305	97.8	228	Neosetophoma_rosigena	MG828928	SH1092041.09FU	Ascomycota	Dothideomycetes	Pleosporales	litter_saprotroph	0	0	0	0	0	0	0	0	0	0	0	0	0	0	0	0	0	0	0	0	0	0	0	0	0	0	0	0	0	0	0	0	0	0	0	0	0	0	0	0
ASV10910	99.6	228	Neosetophoma_rosigena	MG828928	SH1092041.09FU	Ascomycota	Dothideomycetes	Pleosporales	litter_saprotroph	0	0	0	0	0	0	0	0	0	0	0	15	0	0	0	0	0	0	0	0	0	0	0	0	0	0	0	0	0	0	0	0	0	0	0	0	0	0	0	0
ASV11060	96.5	229	Neosetophoma_rosigena	MG828928	SH1092041.09FU	Ascomycota	Dothideomycetes	Pleosporales	litter_saprotroph	0	0	0	0	0	0	0	0	0	0	0	0	0	0	0	0	0	0	0	0	0	0	0	0	0	0	0	0	0	0	0	0	0	0	0	0	0	0	0	0
ASV11334	99.6	228	Neosetophoma_rosigena	MG828928	SH1092041.09FU	Ascomycota	Dothideomycetes	Pleosporales	litter_saprotroph	0	0	0	0	0	0	0	0	0	0	0	0	0	0	0	0	0	0	0	0	0	0	0	0	0	0	0	0	0	0	0	0	0	0	0	0	0	0	0	0
ASV12186	98.2	228	Neosetophoma_rosigena	MG828928	SH1092041.09FU	Ascomycota	Dothideomycetes	Pleosporales	litter_saprotroph	0	0	0	0	0	0	0	0	0	0	0	0	0	0	0	0	0	0	0	0	0	0	0	0	0	0	0	0	0	0	0	0	0	0	0	0	0	0	0	0
ASV03660	97.1	240	Neosetophoma_samarorum	MT193426	SH1091788.09FU	Ascomycota	Dothideomycetes	Pleosporales	litter_saprotroph	0	0	0	0	0	0	0	0	0	0	0	0	0	0	0	0	0	0	0	0	0	0	0	0	0	0	0	0	0	0	0	0	0	0	0	0	0	0	0	0
ASV10896	95	240	Neosetophoma_samarorum	MT193426	SH1091788.09FU	Ascomycota	Dothideomycetes	Pleosporales	litter_saprotroph	0	0	0	0	0	0	0	0	0	0	0	0	0	0	0	0	0	0	0	0	0	0	0	0	0	0	0	0	0	0	0	0	0	0	0	0	0	0	0	0
ASV07771	99.6	229	Neosetophoma_sambuci	MK539955	SH1719383.09FU	Ascomycota	Dothideomycetes	Pleosporales	litter_saprotroph	0	0	0	0	0	0	0	0	0	0	0	0	0	0	0	0	0	0	0	0	0	0	0	0	0	0	0	0	0	0	0	0	0	0	0	0	0	0	0	0
ASV09748	96.1	229	Neosetophoma_sambuci	MK539955	SH1719383.09FU	Ascomycota	Dothideomycetes	Pleosporales	litter_saprotroph	0	0	0	0	0	0	0	0	0	0	0	0	0	0	0	0	0	0	0	0	0	0	0	0	0	0	0	0	0	0	0	0	0	0	0	0	0	0	0	0
ASV12095	100	229	Neosetophoma_sambuci	MK539955	SH1719383.09FU	Ascomycota	Dothideomycetes	Pleosporales	litter_saprotroph	0	0	0	0	0	0	0	0	0	0	0	0	0	0	0	0	0	0	0	0	0	0	0	0	0	0	0	0	0	0	0	0	0	0	0	0	0	0	0	0
ASV04358	91.2	228	Neosetophoma_shoemakeri	MG602203	SH3246516.09FU	Ascomycota	Dothideomycetes	Pleosporales	litter_saprotroph	0	0	0	0	0	0	0	0	0	0	0	0	0	0	0	0	0	0	0	0	0	0	0	0	0	0	181	0	0	0	0	0	0	0	0	0	0	0	0	0
ASV11423	96.5	228	Neosetophoma_shoemakeri	MG602203	SH3246516.09FU	Ascomycota	Dothideomycetes	Pleosporales	litter_saprotroph	0	0	0	0	0	0	0	0	0	0	0	0	0	0	0	0	0	0	0	0	0	0	0	0	0	0	0	0	0	0	0	0	0	0	0	0	0	0	0	0
ASV11606	95.2	228	Neosetophoma_shoemakeri	MG602203	SH3246516.09FU	Ascomycota	Dothideomycetes	Pleosporales	litter_saprotroph	0	0	0	0	0	0	0	0	0	0	0	0	0	0	0	0	0	0	0	0	0	0	0	0	0	0	0	0	0	0	0	0	0	0	0	0	0	0	0	0
ASV00313	98.7	223	Neosetophoma_xingrensis	MH018135	SH3245591.09FU	Ascomycota	Dothideomycetes	Pleosporales	litter_saprotroph	0	0	3	0	3	0	3	0	0	1	3	0	0	14	0	0	0	11	0	0	4	0	0	0	7	0	18	0	0	0	0	0	0	8	0	0	0	0	5	0
ASV00700	99.1	223	Neosetophoma_xingrensis	MH018135	SH3245591.09FU	Ascomycota	Dothideomycetes	Pleosporales	litter_saprotroph	0	0	0	0	2	1	0	0	0	0	0	0	0	8	0	0	0	8	0	0	4	0	0	0	0	0	4	0	0	0	0	0	0	0	0	0	0	0	0	0
ASV01836	98.2	223	Neosetophoma_xingrensis	MH018135	SH3245591.09FU	Ascomycota	Dothideomycetes	Pleosporales	litter_saprotroph	0	0	0	0	0	0	0	0	0	0	0	0	0	0	0	0	1	0	0	0	0	0	0	0	0	0	0	0	0	0	0	0	0	0	0	0	0	0	0	0
ASV03380	98.7	223	Neosetophoma_xingrensis	MH018135	SH3245591.09FU	Ascomycota	Dothideomycetes	Pleosporales	litter_saprotroph	0	0	0	0	0	0	0	0	0	0	0	0	0	0	0	0	0	0	0	0	0	0	0	0	0	3	0	0	0	0	0	0	0	0	0	0	0	0	0	0
ASV03655	97.3	223	Neosetophoma_xingrensis	MH018135	SH3245591.09FU	Ascomycota	Dothideomycetes	Pleosporales	litter_saprotroph	0	0	0	0	0	3	3	0	0	0	0	0	0	0	0	0	0	0	0	0	0	0	0	0	0	0	0	0	0	0	0	0	0	0	0	0	0	0	0	0
ASV04718	98.2	223	Neosetophoma_xingrensis	MH018135	SH3245591.09FU	Ascomycota	Dothideomycetes	Pleosporales	litter_saprotroph	0	0	0	0	0	0	0	0	0	0	0	0	0	19	0	0	0	0	0	0	0	0	0	0	0	0	0	0	0	0	0	0	0	13	0	0	0	0	0	0
ASV07901	96.9	224	Neosetophoma_xingrensis	MH018135	SH3245591.09FU	Ascomycota	Dothideomycetes	Pleosporales	litter_saprotroph	0	0	0	0	0	0	0	0	0	0	0	0	0	0	0	0	0	0	0	0	0	0	0	0	0	0	0	0	0	0	0	0	0	0	0	0	0	0	0	0
ASV11056	99.1	227	Neostagonospora_caricis	KF251163	SH1076618.09FU	Ascomycota	Dothideomycetes	Pleosporales	litter_saprotroph	0	0	0	0	0	0	0	0	0	0	0	0	0	0	0	0	0	0	0	0	0	0	0	0	0	0	0	0	0	0	0	0	0	0	0	0	0	0	0	0
ASV10317	99.6	229	Neostagonospora_phragmitis	KF251231	SH1076592.09FU	Ascomycota	Dothideomycetes	Pleosporales	litter_saprotroph	0	0	0	0	0	0	0	0	0	0	0	0	0	0	0	0	0	0	0	0	0	0	0	0	0	0	0	0	0	0	0	0	0	0	0	0	0	0	0	0
ASV04526	99.3	268	Niesslia_arctiicola	MG827014	SH1290934.09FU	Ascomycota	Sordariomycetes	Hypocreales	litter_saprotroph	0	0	0	0	0	0	0	0	0	0	0	0	0	0	0	0	0	0	0	0	0	0	0	0	0	0	0	0	0	0	0	0	0	0	0	0	0	0	0	0
ASV05283	99.6	252	Niesslia_ilicifolia	MG826996	SH1078314.09FU	Ascomycota	Sordariomycetes	Hypocreales	litter_saprotroph	0	0	0	0	0	0	0	0	0	0	0	0	0	0	0	0	0	0	0	0	0	0	0	0	0	0	0	0	0	0	0	0	0	0	0	0	0	0	0	0
ASV12170	98.7	226	Nigrospora_aurantiaca	KX986064	SH1528022.09FU	Ascomycota	Sordariomycetes	Trichosphaeriales	litter_saprotroph	0	0	0	0	0	0	0	0	0	0	0	0	0	0	0	0	0	0	0	0	0	0	0	0	0	0	0	0	0	0	0	0	0	0	0	0	0	0	0	0
ASV08367	96.7	245	Nigrospora_magnoliae	MW285092	SH1528085.09FU	Ascomycota	Sordariomycetes	Trichosphaeriales	litter_saprotroph	0	0	0	0	0	0	0	0	0	0	0	0	0	0	0	0	0	0	0	0	0	0	0	0	0	0	0	0	0	0	0	0	0	0	0	0	0	0	0	0
ASV02476	99.6	230	Nigrospora_musae	KX986076	SH1527999.09FU	Ascomycota	Sordariomycetes	Trichosphaeriales	litter_saprotroph	0	0	0	0	0	0	0	0	0	0	0	0	0	0	0	0	1	0	0	0	0	0	0	0	0	0	0	0	0	0	0	0	0	0	0	5	0	0	0	0
ASV01559	99.1	229	Nigrospora_oryzae	KT192371	SH0983170.09FU	Ascomycota	Sordariomycetes	Trichosphaeriales	litter_saprotroph	0	0	0	0	31	0	3	0	11	9	14	0	0	0	0	0	0	0	0	0	0	0	0	9	6	3	0	0	0	0	0	0	0	0	0	0	0	0	0	5
ASV01795	99.6	229	Nigrospora_oryzae	DQ219433	SH0983198.09FU	Ascomycota	Sordariomycetes	Trichosphaeriales	litter_saprotroph	0	0	0	0	0	5	1	0	0	0	0	0	0	0	1	0	0	0	0	8	0	0	0	0	3	0	0	0	0	0	4	0	0	0	0	10	0	0	0	3
ASV03480	100	229	Nigrospora_oryzae	DQ219433	SH0983198.09FU	Ascomycota	Sordariomycetes	Trichosphaeriales	litter_saprotroph	0	0	0	0	0	0	0	0	0	0	0	0	0	0	0	0	0	0	0	4	2	0	0	0	0	0	0	0	7	0	2	0	0	0	0	0	0	0	0	0
ASV03647	99.6	229	Nigrospora_oryzae	KT192371	SH0983170.09FU	Ascomycota	Sordariomycetes	Trichosphaeriales	litter_saprotroph	0	0	0	0	19	0	0	0	0	0	0	0	0	0	0	0	1	0	0	0	0	0	0	0	0	0	0	0	0	0	0	0	0	0	0	0	0	0	0	4
ASV11301	99.1	229	Nigrospora_oryzae	DQ219433	SH0983198.09FU	Ascomycota	Sordariomycetes	Trichosphaeriales	litter_saprotroph	0	0	0	0	0	0	0	0	0	0	0	0	0	0	0	0	0	0	0	0	0	0	7	0	0	0	0	0	0	0	0	0	0	0	0	0	0	0	0	0
ASV11491	99.1	229	Nigrospora_oryzae	KT192371	SH0983170.09FU	Ascomycota	Sordariomycetes	Trichosphaeriales	litter_saprotroph	0	0	0	0	0	0	0	0	0	0	0	12	0	0	0	0	0	0	0	0	0	0	0	0	0	0	0	0	0	0	0	0	0	0	0	0	0	0	0	0
ASV09381	97.4	232	Nigrospora_rubi	KX985948	SH1528030.09FU	Ascomycota	Sordariomycetes	Trichosphaeriales	litter_saprotroph	0	0	0	0	0	0	0	0	0	0	0	0	0	0	0	0	0	0	0	0	0	0	0	0	0	0	0	0	0	0	0	0	0	0	0	0	0	0	0	0
ASV10882	96.9	229	Nigrospora_rubi	KX985948	SH1528030.09FU	Ascomycota	Sordariomycetes	Trichosphaeriales	litter_saprotroph	0	0	0	0	0	0	0	0	0	0	0	0	0	0	0	0	0	0	0	0	0	0	0	0	0	0	0	0	0	0	0	0	0	0	0	0	0	0	0	0
ASV10956	97.8	231	Nigrospora_rubi	KX985948	SH1528030.09FU	Ascomycota	Sordariomycetes	Trichosphaeriales	litter_saprotroph	0	0	0	0	0	0	0	0	0	0	0	0	0	0	0	0	0	0	0	0	0	0	0	0	0	0	0	0	0	0	0	0	0	0	0	0	0	0	0	0
ASV06574	99.1	228	Nigrospora_sp	GU721331	SH1069294.09FU	Ascomycota	Sordariomycetes	Trichosphaeriales	litter_saprotroph	0	0	0	0	0	0	0	0	0	0	0	0	0	0	0	0	0	0	0	0	0	0	0	0	0	0	0	0	0	0	0	0	0	0	0	0	0	0	0	0
ASV07547	98.7	228	Nigrospora_sp	GU721331	SH1069294.09FU	Ascomycota	Sordariomycetes	Trichosphaeriales	litter_saprotroph	0	0	0	0	0	0	0	0	0	0	0	0	0	0	0	0	0	0	0	0	0	0	0	0	0	0	0	0	0	0	0	0	0	0	0	0	0	0	0	0
ASV07726	98.3	229	Nigrospora_zimmermanii	KY385309	SH0983151.09FU	Ascomycota	Sordariomycetes	Trichosphaeriales	litter_saprotroph	0	0	0	0	0	0	0	0	0	0	0	0	0	0	0	0	0	0	0	0	0	0	0	0	0	0	0	0	0	0	0	0	0	0	0	0	0	0	0	0
ASV07486	97.3	257	Nodulosphaeria_aconiti	KU708848	SH2194711.09FU	Ascomycota	Dothideomycetes	Pleosporales	litter_saprotroph	0	0	0	0	0	0	0	0	0	0	0	0	0	0	0	0	0	0	0	0	0	0	0	0	0	0	0	0	0	0	0	0	0	0	0	0	0	0	0	0
ASV01515	99.6	230	Nonappendiculata_quercina	MH553982	SH1264434.09FU	Ascomycota	Sordariomycetes	Xylariales	litter_saprotroph	0	0	0	0	0	0	0	0	0	0	0	0	0	0	0	0	0	0	0	0	2	0	0	0	9	0	0	0	0	0	0	0	0	0	0	0	0	0	0	0
ASV02470	100	230	Nonappendiculata_quercina	MH553982	SH1264434.09FU	Ascomycota	Sordariomycetes	Xylariales	litter_saprotroph	0	0	0	0	0	0	0	0	0	0	0	0	0	0	0	0	0	0	0	0	0	0	0	0	0	0	0	0	0	0	0	0	0	0	0	0	0	0	0	0
ASV00025	99.6	229	Nothophoma_macrospora	LN880536	SH2736507.09FU	Ascomycota	Dothideomycetes	Pleosporales	litter_saprotroph	0	0	0	0	429	0	28	0	38	4	60	0	18	0	32	294	3062	2774	9	797	0	18	0	0	44	0	0	70	108	575	67	0	207	0	0	28	0	0	0	24
ASV00098	98.7	230	Nothophoma_macrospora	LN880536	SH2736507.09FU	Ascomycota	Dothideomycetes	Pleosporales	litter_saprotroph	0	0	0	0	0	0	0	0	0	0	0	0	0	0	0	0	0	0	0	0	0	0	0	31	0	92	67	0	0	0	0	0	0	0	0	0	0	0	0	0
ASV00158	99.1	230	Nothophoma_macrospora	LN880536	SH2736507.09FU	Ascomycota	Dothideomycetes	Pleosporales	litter_saprotroph	0	0	0	0	0	0	0	0	0	0	0	0	0	0	0	0	0	0	0	0	0	0	0	84	0	252	32	0	0	0	0	0	0	0	0	0	0	0	0	0
ASV00277	99.1	230	Nothophoma_macrospora	LN880536	SH2736507.09FU	Ascomycota	Dothideomycetes	Pleosporales	litter_saprotroph	0	0	0	0	0	6	0	0	0	0	0	0	0	0	0	0	0	0	0	0	0	0	0	8	0	30	25	0	0	0	0	0	0	0	0	0	0	0	0	0
ASV00407	99.6	230	Nothophoma_macrospora	LN880536	SH2736507.09FU	Ascomycota	Dothideomycetes	Pleosporales	litter_saprotroph	0	0	0	0	0	1	0	0	0	0	0	0	0	0	0	0	0	0	0	0	0	0	0	37	0	84	21	0	0	0	0	0	0	0	0	0	0	0	0	0
ASV00579	99.1	229	Nothophoma_macrospora	LN880536	SH2736507.09FU	Ascomycota	Dothideomycetes	Pleosporales	litter_saprotroph	0	0	0	0	0	0	0	0	7	0	21	0	4	0	0	0	0	0	8	251	0	0	0	10	0	0	0	22	0	172	0	0	0	0	0	0	0	0	0	8
ASV00820	99.6	229	Nothophoma_macrospora	LN880536	SH2736507.09FU	Ascomycota	Dothideomycetes	Pleosporales	litter_saprotroph	0	0	0	0	0	0	0	0	0	0	0	139	0	0	0	0	0	0	0	0	0	0	0	0	0	0	0	0	0	0	0	1008	0	0	0	0	0	0	0	0
ASV01233	93.4	229	Nothophoma_macrospora	LN880536	SH2736507.09FU	Ascomycota	Dothideomycetes	Pleosporales	litter_saprotroph	0	0	0	0	0	0	0	0	0	0	0	0	0	0	0	0	1574	0	0	0	0	0	0	0	0	0	0	0	0	0	0	0	0	0	0	0	0	0	0	0
ASV01340	100	229	Nothophoma_macrospora	LN880536	SH2736507.09FU	Ascomycota	Dothideomycetes	Pleosporales	litter_saprotroph	0	0	0	0	0	0	0	0	0	0	0	70	0	0	0	0	0	1	0	0	0	0	0	0	0	0	0	0	0	0	0	510	0	0	0	0	0	0	0	0
ASV01501	98.3	230	Nothophoma_macrospora	LN880536	SH2736507.09FU	Ascomycota	Dothideomycetes	Pleosporales	litter_saprotroph	0	0	0	0	0	0	0	0	0	0	0	0	0	0	0	0	0	0	0	0	0	0	0	0	0	0	0	0	0	0	0	0	0	0	0	0	0	0	0	0
ASV02148	99.1	229	Nothophoma_macrospora	LN880536	SH2736507.09FU	Ascomycota	Dothideomycetes	Pleosporales	litter_saprotroph	0	0	0	0	0	0	0	0	0	0	0	0	0	0	0	0	0	0	0	0	0	5	0	0	0	0	0	0	0	0	0	0	0	0	0	0	0	0	0	0
ASV02956	98.7	229	Nothophoma_macrospora	LN880536	SH2736507.09FU	Ascomycota	Dothideomycetes	Pleosporales	litter_saprotroph	0	0	0	0	0	0	0	0	0	0	0	0	0	0	0	23	153	0	0	0	0	0	0	0	0	0	0	0	0	0	0	0	0	0	0	0	0	0	0	0
ASV02966	88.2	229	Nothophoma_macrospora	LN880536	SH2736507.09FU	Ascomycota	Dothideomycetes	Pleosporales	litter_saprotroph	0	0	0	0	0	0	0	0	0	0	0	0	0	0	0	0	0	0	0	0	0	0	0	0	0	0	0	0	0	0	0	0	0	0	0	0	0	0	0	0
ASV03259	99.1	229	Nothophoma_macrospora	LN880536	SH2736507.09FU	Ascomycota	Dothideomycetes	Pleosporales	litter_saprotroph	0	0	0	0	0	0	0	0	0	2	0	0	0	0	0	0	11	0	0	16	0	0	0	0	0	0	0	0	0	10	0	0	0	0	0	0	0	0	0	0
ASV03518	99.6	229	Nothophoma_macrospora	LN880536	SH2736507.09FU	Ascomycota	Dothideomycetes	Pleosporales	litter_saprotroph	0	0	0	0	0	0	0	0	0	0	0	0	0	0	0	0	0	0	0	0	0	0	0	0	0	0	0	0	0	0	0	0	0	0	0	0	0	0	0	0
ASV04506	98.7	229	Nothophoma_macrospora	LN880536	SH2736507.09FU	Ascomycota	Dothideomycetes	Pleosporales	litter_saprotroph	0	0	0	0	0	0	0	0	2	0	0	0	0	0	0	0	0	0	0	11	0	0	0	0	0	0	0	0	0	4	0	0	0	0	0	0	0	0	0	0
ASV04920	98.3	230	Nothophoma_macrospora	LN880536	SH2736507.09FU	Ascomycota	Dothideomycetes	Pleosporales	litter_saprotroph	0	0	0	0	0	0	0	0	0	0	0	0	0	0	0	0	0	0	0	0	0	0	0	0	0	0	0	0	0	0	0	0	0	0	0	0	0	0	0	0
ASV05911	98.7	229	Nothophoma_macrospora	LN880536	SH2736507.09FU	Ascomycota	Dothideomycetes	Pleosporales	litter_saprotroph	0	0	0	0	0	0	0	0	0	0	0	0	0	0	0	0	91	0	0	0	0	0	0	0	0	0	0	0	0	0	0	0	0	0	0	0	0	0	0	0
ASV07281	97.4	229	Nothophoma_macrospora	LN880536	SH2736507.09FU	Ascomycota	Dothideomycetes	Pleosporales	litter_saprotroph	0	0	0	0	0	0	0	0	0	0	0	0	0	0	0	0	0	30	0	0	0	0	0	0	0	0	0	0	0	0	0	0	0	0	0	0	0	0	0	0
ASV07600	99.1	229	Nothophoma_macrospora	LN880536	SH2736507.09FU	Ascomycota	Dothideomycetes	Pleosporales	litter_saprotroph	0	0	0	0	0	0	0	0	1	0	0	0	0	0	0	0	0	0	0	2	0	0	0	0	0	0	0	0	0	3	0	0	0	0	0	0	0	0	0	0
ASV08340	98.7	229	Nothophoma_macrospora	LN880536	SH2736507.09FU	Ascomycota	Dothideomycetes	Pleosporales	litter_saprotroph	0	0	0	0	0	0	0	0	0	0	0	0	0	0	0	0	0	0	0	0	0	0	0	0	0	0	0	0	0	0	0	0	0	0	0	0	0	0	0	0
ASV08625	98.3	230	Nothophoma_macrospora	LN880536	SH2736507.09FU	Ascomycota	Dothideomycetes	Pleosporales	litter_saprotroph	0	0	0	0	0	0	0	0	0	0	0	0	0	0	0	0	0	0	0	0	0	0	0	0	0	21	10	0	0	0	0	0	0	0	0	0	0	0	0	0
ASV08859	99.1	229	Nothophoma_macrospora	LN880536	SH2736507.09FU	Ascomycota	Dothideomycetes	Pleosporales	litter_saprotroph	0	0	0	0	0	0	0	0	0	0	0	0	0	0	0	0	0	0	0	0	0	0	0	0	0	0	0	0	0	0	0	0	0	0	0	0	0	0	0	0
ASV09006	95.6	229	Nothophoma_macrospora	LN880536	SH2736507.09FU	Ascomycota	Dothideomycetes	Pleosporales	litter_saprotroph	0	0	0	0	0	0	0	0	0	0	0	0	0	0	0	0	0	0	0	0	0	0	0	0	0	0	0	0	0	0	0	0	0	0	0	0	0	0	0	0
ASV09037	98.3	230	Nothophoma_macrospora	LN880536	SH2736507.09FU	Ascomycota	Dothideomycetes	Pleosporales	litter_saprotroph	0	0	0	0	0	0	0	0	0	0	0	0	0	0	0	0	0	0	0	0	0	0	0	0	0	0	0	0	0	0	0	0	0	0	0	0	0	0	0	0
ASV09657	97.4	229	Nothophoma_macrospora	LN880536	SH2736507.09FU	Ascomycota	Dothideomycetes	Pleosporales	litter_saprotroph	0	0	0	0	0	0	0	0	0	0	0	0	0	0	0	0	0	0	0	0	0	0	0	0	0	0	0	0	0	0	0	0	0	0	0	0	0	0	0	0
ASV09675	98.3	230	Nothophoma_macrospora	LN880536	SH2736507.09FU	Ascomycota	Dothideomycetes	Pleosporales	litter_saprotroph	0	0	0	0	0	0	0	0	0	0	0	0	0	0	0	0	0	0	0	0	0	0	0	0	0	0	0	0	0	0	0	0	0	0	0	0	0	0	0	0
ASV09764	97.8	229	Nothophoma_macrospora	LN880536	SH2736507.09FU	Ascomycota	Dothideomycetes	Pleosporales	litter_saprotroph	0	0	0	0	0	0	0	0	0	0	0	0	0	0	0	0	0	0	0	0	0	0	0	0	0	0	0	0	0	0	0	0	0	0	0	0	0	0	0	0
ASV10423	98.3	230	Nothophoma_macrospora	LN880536	SH2736507.09FU	Ascomycota	Dothideomycetes	Pleosporales	litter_saprotroph	0	0	0	0	0	0	0	0	0	0	0	0	0	0	0	0	0	0	0	0	0	0	0	0	0	0	0	0	0	0	0	0	0	0	0	0	0	0	0	0
ASV10862	97.8	230	Nothophoma_macrospora	LN880536	SH2736507.09FU	Ascomycota	Dothideomycetes	Pleosporales	litter_saprotroph	0	0	0	0	0	0	0	0	0	0	0	0	0	0	0	0	0	0	0	0	0	0	0	0	0	0	0	0	0	0	0	0	0	0	0	0	0	0	0	0
ASV11029	97.8	229	Nothophoma_macrospora	LN880536	SH2736507.09FU	Ascomycota	Dothideomycetes	Pleosporales	litter_saprotroph	0	0	0	0	0	0	0	0	0	0	0	0	0	0	0	0	0	0	0	0	0	0	0	0	0	0	0	0	0	0	0	0	0	0	0	0	0	0	0	0
ASV11827	97.8	229	Nothophoma_macrospora	LN880536	SH2736507.09FU	Ascomycota	Dothideomycetes	Pleosporales	litter_saprotroph	0	0	0	0	0	0	0	0	0	0	0	0	0	0	0	0	0	0	0	0	0	0	0	0	0	0	0	0	0	0	0	0	0	0	0	0	0	0	0	0
ASV02648	99.6	231	Ophiobolopsis_italica	MG520939	SH1355570.09FU	Ascomycota	Dothideomycetes	Pleosporales	litter_saprotroph	0	0	0	0	0	0	0	0	0	0	0	0	0	0	0	0	0	0	0	0	52	0	0	0	0	0	0	0	0	0	0	0	0	0	0	0	0	0	0	0
ASV04224	100	231	Ophiobolopsis_italica	MG520939	SH1355570.09FU	Ascomycota	Dothideomycetes	Pleosporales	litter_saprotroph	0	0	0	0	0	0	0	0	0	0	0	0	0	0	0	0	0	0	0	0	31	0	0	0	0	0	0	0	0	0	0	0	0	0	0	0	0	0	0	0
ASV11634	99.1	231	Ophiobolopsis_italica	MG520939	SH1355570.09FU	Ascomycota	Dothideomycetes	Pleosporales	litter_saprotroph	0	0	0	0	0	0	0	0	0	0	0	0	0	0	0	0	0	0	0	0	0	0	0	0	0	0	0	0	0	0	0	0	0	0	0	0	0	0	0	0
ASV11779	99.6	231	Ophiobolopsis_italica	MG520939	SH1355570.09FU	Ascomycota	Dothideomycetes	Pleosporales	litter_saprotroph	0	0	0	0	0	0	0	0	0	0	0	0	0	0	0	0	0	0	0	0	0	0	0	0	0	0	0	0	0	0	0	0	0	0	0	0	0	0	0	0
ASV00932	99.6	228	Ophiobolus_hydei	MK981301	SH0889159.09FU	Ascomycota	Dothideomycetes	Pleosporales	litter_saprotroph	0	0	0	0	0	0	0	0	0	0	0	0	0	0	0	0	0	0	0	0	0	0	0	0	0	0	0	0	0	0	0	0	0	0	0	0	0	0	0	0
ASV01942	100	228	Ophiobolus_hydei	MK981301	SH0889159.09FU	Ascomycota	Dothideomycetes	Pleosporales	litter_saprotroph	0	0	0	0	0	0	0	0	0	0	0	0	0	0	0	0	0	0	0	0	0	0	0	0	0	0	0	0	0	0	0	0	0	0	0	0	0	0	0	0
ASV09472	99.6	228	Ophiobolus_hydei	MK981301	SH0889159.09FU	Ascomycota	Dothideomycetes	Pleosporales	litter_saprotroph	0	0	0	0	0	0	0	0	0	0	0	0	0	0	0	0	0	0	0	0	0	0	0	0	0	0	0	0	0	0	0	0	0	0	0	0	0	0	0	0
ASV07783	99.6	227	Ophiobolus_malleolus	MH399730	SH2194906.09FU	Ascomycota	Dothideomycetes	Pleosporales	litter_saprotroph	0	0	0	0	0	0	0	0	0	0	0	0	0	0	0	0	0	0	0	0	0	0	0	0	0	0	0	0	0	0	0	0	0	0	0	0	0	0	0	0
ASV00355	99.2	236	Paraophiobolus_arundinis	MG520945	SH0889076.09FU	Ascomycota	Dothideomycetes	Pleosporales	litter_saprotroph	3	16	0	0	3	0	0	0	0	6	0	0	0	0	0	0	0	0	0	0	12	0	0	5	5	391	9	0	0	0	0	0	0	0	0	0	0	0	14	0
ASV00726	99.6	236	Paraophiobolus_arundinis	MG520945	SH0889076.09FU	Ascomycota	Dothideomycetes	Pleosporales	litter_saprotroph	0	0	0	0	0	0	0	0	0	0	0	0	0	0	0	0	0	0	4	0	4	0	1	0	0	126	0	0	0	0	0	0	2	0	0	0	0	0	0	0
ASV04740	98.7	236	Paraophiobolus_arundinis	MG520945	SH0889076.09FU	Ascomycota	Dothideomycetes	Pleosporales	litter_saprotroph	0	0	0	0	0	0	0	0	0	0	0	0	0	0	0	0	0	0	0	0	0	0	0	0	0	0	0	0	0	0	0	0	0	0	0	0	0	0	0	0
ASV07355	99.2	236	Paraophiobolus_arundinis	MG520945	SH0889076.09FU	Ascomycota	Dothideomycetes	Pleosporales	litter_saprotroph	0	0	0	0	0	0	0	0	0	0	0	0	0	0	0	0	0	0	0	0	0	0	0	0	0	0	0	0	0	0	0	0	0	0	0	0	0	0	0	0
ASV07857	98.7	236	Paraophiobolus_arundinis	MG520945	SH0889076.09FU	Ascomycota	Dothideomycetes	Pleosporales	litter_saprotroph	0	0	0	0	0	0	0	0	0	0	0	0	0	0	0	0	0	0	0	0	0	0	0	0	0	0	0	0	0	0	0	0	0	0	0	0	0	0	0	0
ASV08443	99.2	236	Paraophiobolus_arundinis	MG520945	SH0889076.09FU	Ascomycota	Dothideomycetes	Pleosporales	litter_saprotroph	0	0	0	0	0	0	0	0	0	0	0	0	0	0	0	0	0	0	0	0	0	0	0	0	0	0	0	0	0	0	0	0	0	0	0	0	0	0	0	0
ASV09428	99.2	236	Paraophiobolus_arundinis	MG520945	SH0889076.09FU	Ascomycota	Dothideomycetes	Pleosporales	litter_saprotroph	0	0	0	0	0	0	0	0	0	0	0	0	0	0	0	0	0	0	0	0	0	0	0	0	0	0	0	0	0	0	0	0	0	0	0	0	0	0	0	0
ASV10484	99.1	230	Pararoussoella_juglandicola	MK442607	SH0949650.09FU	Ascomycota	Dothideomycetes	Pleosporales	litter_saprotroph	0	0	0	0	0	0	0	0	0	0	0	0	0	0	0	0	0	0	0	0	0	0	0	0	0	0	0	0	0	0	0	0	18	0	0	0	0	0	0	0
ASV01949	99.2	236	Parathyridaria_clematidis	MT310642	SH2734675.09FU	Ascomycota	Dothideomycetes	Pleosporales	litter_saprotroph	0	0	0	0	0	0	0	0	9	0	0	0	0	6	0	0	0	0	0	0	1	0	0	0	0	0	14	0	0	0	0	0	0	0	0	0	0	0	0	0
ASV02225	98.7	236	Parathyridaria_clematidis	MT310642	SH2734675.09FU	Ascomycota	Dothideomycetes	Pleosporales	litter_saprotroph	0	0	0	0	0	0	0	0	0	0	1	0	0	8	0	0	0	0	0	0	0	0	0	0	28	0	0	0	0	0	0	0	0	0	0	0	0	0	0	0
ASV03776	99.6	236	Parathyridaria_clematidis	MT310642	SH2734675.09FU	Ascomycota	Dothideomycetes	Pleosporales	litter_saprotroph	0	0	0	0	0	0	0	0	0	0	0	0	0	2	0	0	0	0	0	0	0	0	0	0	0	0	0	0	0	0	0	0	0	0	0	0	0	0	0	0
ASV04248	99.2	236	Parathyridaria_clematidis	MT310642	SH2734675.09FU	Ascomycota	Dothideomycetes	Pleosporales	litter_saprotroph	0	0	0	0	0	0	0	0	0	0	0	0	0	0	0	0	0	0	0	0	0	0	0	0	8	0	0	0	0	0	0	0	0	0	0	0	0	0	0	0
ASV06776	99.2	240	Phaeopoacea_muriformis	MF611637	SH1189825.09FU	Ascomycota	Dothideomycetes	Pleosporales	litter_saprotroph	0	0	0	0	0	0	0	0	0	0	0	0	0	0	0	0	0	0	0	0	0	0	0	2	0	0	0	0	0	0	0	0	0	0	2	0	0	0	0	0
ASV05848	96.8	248	Phaeosphaeria_berlesei	AF439473	SH1092027.09FU	Ascomycota	Dothideomycetes	Pleosporales	litter_saprotroph	0	0	0	0	0	0	0	0	0	0	0	0	0	0	0	0	0	0	0	0	0	0	0	0	0	0	0	0	0	0	0	0	0	0	0	0	0	0	0	0
ASV06186	98.7	224	Phaeosphaeria_breonadiae	KX228294	SH1023460.09FU	Ascomycota	Dothideomycetes	Pleosporales	litter_saprotroph	0	0	0	0	0	0	0	0	0	0	0	0	0	0	0	0	0	0	0	0	0	0	0	0	0	0	0	0	0	0	0	0	0	0	0	0	0	0	0	0
ASV09089	98.2	224	Phaeosphaeria_breonadiae	KX228294	SH1023460.09FU	Ascomycota	Dothideomycetes	Pleosporales	litter_saprotroph	0	0	0	0	0	0	0	0	0	0	0	0	0	0	0	0	0	0	0	0	0	0	0	0	0	0	0	0	0	0	0	0	0	0	0	0	0	0	0	0
ASV10286	98.2	224	Phaeosphaeria_breonadiae	KX228294	SH1023460.09FU	Ascomycota	Dothideomycetes	Pleosporales	litter_saprotroph	0	0	0	0	0	0	0	0	0	0	0	0	0	0	0	0	0	0	0	0	0	0	0	0	0	0	0	0	0	0	0	0	0	0	0	0	0	0	0	0
ASV09050	96.9	228	Phaeosphaeria_fusispora	UDB04498313	SH1092104.09FU	Ascomycota	Dothideomycetes	Pleosporales	litter_saprotroph	0	0	0	0	0	0	0	0	0	0	0	0	0	0	0	0	0	0	0	0	0	0	0	0	0	0	0	0	0	0	0	0	0	0	0	0	0	0	0	0
ASV08102	83.9	249	Phaeosphaeria_juncicola	AF439504	SH0895919.09FU	Ascomycota	Dothideomycetes	Pleosporales	litter_saprotroph	0	0	0	0	0	0	0	0	0	0	0	0	0	0	0	0	0	0	0	0	0	0	0	0	0	0	0	0	0	0	0	0	0	0	0	0	0	0	0	0
ASV09913	84.3	249	Phaeosphaeria_juncicola	AF439504	SH0895919.09FU	Ascomycota	Dothideomycetes	Pleosporales	litter_saprotroph	0	0	0	0	0	0	0	0	0	0	0	0	0	0	0	0	0	0	0	0	0	0	0	0	0	0	0	0	0	0	0	0	0	0	0	0	0	0	0	0
ASV02408	98.7	224	Phaeosphaeria_lunariae	KX306765	SH0993029.09FU	Ascomycota	Dothideomycetes	Pleosporales	litter_saprotroph	0	0	0	0	0	0	0	0	0	0	0	0	0	0	0	0	0	0	0	0	0	0	0	0	0	0	0	0	0	0	0	0	0	0	0	0	0	0	0	0
ASV04425	99.1	224	Phaeosphaeria_lunariae	KX306765	SH0993029.09FU	Ascomycota	Dothideomycetes	Pleosporales	litter_saprotroph	0	0	0	0	0	0	0	0	0	0	0	0	0	0	0	0	0	0	0	0	1	0	0	0	0	0	0	0	0	0	0	0	0	0	0	0	0	0	0	0
ASV05110	98.7	224	Phaeosphaeria_lunariae	KX306765	SH0993029.09FU	Ascomycota	Dothideomycetes	Pleosporales	litter_saprotroph	0	0	0	0	0	0	0	0	0	0	0	0	0	0	0	0	0	0	0	0	0	0	0	0	0	0	0	0	0	0	0	0	0	0	0	0	0	0	0	0
ASV07146	99.6	224	Phaeosphaeria_lunariae	KX306765	SH0993029.09FU	Ascomycota	Dothideomycetes	Pleosporales	litter_saprotroph	0	0	0	0	0	0	0	0	0	0	0	0	0	0	0	0	0	0	0	0	0	0	0	0	0	0	0	0	0	0	0	0	0	0	0	0	0	0	0	0
ASV09408	98.7	224	Phaeosphaeria_lunariae	KX306765	SH0993029.09FU	Ascomycota	Dothideomycetes	Pleosporales	litter_saprotroph	0	0	0	0	0	0	0	0	0	0	0	0	0	0	0	0	0	0	0	0	0	0	0	0	0	0	27	0	0	0	0	0	0	0	0	0	0	0	0	0
ASV10348	99.6	224	Phaeosphaeria_lunariae	KX306765	SH0993029.09FU	Ascomycota	Dothideomycetes	Pleosporales	litter_saprotroph	0	0	0	0	0	0	0	0	0	0	0	0	0	0	0	0	0	0	0	0	0	0	0	0	0	19	0	0	0	0	0	0	0	0	0	0	0	0	0	0
ASV06171	98.3	232	Phaeosphaeria_poagena	KJ869114	SH0993038.09FU	Ascomycota	Dothideomycetes	Pleosporales	litter_saprotroph	0	0	0	0	0	0	0	0	0	0	0	0	0	0	0	0	0	0	0	0	0	0	0	0	0	0	0	1	0	0	0	0	0	0	0	0	0	0	0	0
ASV00308	99.1	229	Phaeosphaeria_sp	MW215994	SH0907104.09FU	Ascomycota	Dothideomycetes	Pleosporales	litter_saprotroph	2	0	0	0	0	0	0	0	0	0	0	0	0	0	11	8	0	3	2	0	16	1	0	19	8	64	12	0	0	0	0	0	2	0	0	0	0	0	11	0
ASV00548	99.1	223	Phaeosphaeria_sp	UDB0529228	SH1090908.09FU	Ascomycota	Dothideomycetes	Pleosporales	litter_saprotroph	0	0	0	0	1	0	0	0	0	0	4	0	0	0	0	0	0	0	0	0	2	0	0	0	0	7	7	0	2	0	0	0	0	0	0	0	0	0	0	0
ASV00582	99.6	223	Phaeosphaeria_sp	UDB04494915	SH1090900.09FU	Ascomycota	Dothideomycetes	Pleosporales	litter_saprotroph	0	0	0	0	0	0	0	0	0	0	0	0	0	0	0	0	0	0	0	0	2	0	0	5	0	0	1	0	0	0	0	0	0	0	1	0	0	0	0	0
ASV00624	99.6	229	Phaeosphaeria_sp	MW215994	SH0907104.09FU	Ascomycota	Dothideomycetes	Pleosporales	litter_saprotroph	2	0	0	0	3	0	0	0	0	0	0	0	0	1	0	0	0	0	0	0	5	0	1	0	3	27	6	0	0	0	0	0	2	0	0	0	0	0	0	0
ASV00836	98.7	229	Phaeosphaeria_sp	MW215994	SH0907104.09FU	Ascomycota	Dothideomycetes	Pleosporales	litter_saprotroph	0	0	2	0	0	0	0	0	0	0	0	0	0	0	0	0	0	0	0	5	15	0	0	0	22	0	0	0	0	0	0	0	0	0	0	0	0	0	0	0
ASV01014	98.7	229	Phaeosphaeria_sp	JN578631	SH0942283.09FU	Ascomycota	Dothideomycetes	Pleosporales	litter_saprotroph	0	0	0	0	0	0	0	0	0	1	0	0	0	0	0	0	0	0	0	0	0	0	0	0	12	116	311	0	0	0	0	0	0	0	0	0	3	0	0	0
ASV01091	99.6	223	Phaeosphaeria_sp	UDB0529228	SH1090908.09FU	Ascomycota	Dothideomycetes	Pleosporales	litter_saprotroph	0	0	0	0	0	0	0	0	0	0	0	0	0	0	0	0	0	0	0	1	0	0	0	0	0	5	0	0	0	0	0	0	0	0	0	0	0	0	0	0
ASV01200	100	223	Phaeosphaeria_sp	UDB04494915	SH1090900.09FU	Ascomycota	Dothideomycetes	Pleosporales	litter_saprotroph	0	0	0	0	0	0	0	0	0	0	0	0	0	0	0	0	0	0	0	0	2	0	0	0	0	0	0	0	0	0	0	0	0	0	0	0	0	0	0	0
ASV01654	99.1	229	Phaeosphaeria_sp	MW215994	SH0907104.09FU	Ascomycota	Dothideomycetes	Pleosporales	litter_saprotroph	0	0	0	0	0	0	0	0	0	0	0	0	0	0	0	0	0	0	0	0	18	0	0	0	8	0	0	0	0	0	0	0	0	0	0	0	0	0	0	0
ASV01833	99.1	229	Phaeosphaeria_sp	JN578631	SH0942283.09FU	Ascomycota	Dothideomycetes	Pleosporales	litter_saprotroph	0	0	0	4	0	0	0	0	0	0	0	0	0	0	0	0	0	0	0	0	0	0	0	0	0	38	126	0	0	0	0	0	0	0	0	0	0	0	0	0
ASV02181	99.1	229	Phaeosphaeria_sp	UDB04496128	SH1080501.09FU	Ascomycota	Dothideomycetes	Pleosporales	litter_saprotroph	0	0	0	0	46	0	0	0	0	0	0	0	0	0	0	0	0	0	0	0	0	0	0	0	0	0	0	0	0	0	0	0	0	0	0	0	0	0	0	3
ASV02186	99.6	223	Phaeosphaeria_sp	UDB04497529	SH1090905.09FU	Ascomycota	Dothideomycetes	Pleosporales	litter_saprotroph	0	0	0	0	0	0	0	0	0	0	0	0	0	0	0	0	0	0	0	0	0	0	0	0	0	0	0	0	0	0	0	0	0	0	0	0	0	0	0	0
ASV02372	99.1	223	Phaeosphaeria_sp	UDB04494915	SH1090900.09FU	Ascomycota	Dothideomycetes	Pleosporales	litter_saprotroph	0	0	0	0	0	0	0	0	0	0	0	0	0	0	0	0	0	0	0	0	0	0	0	0	0	0	0	0	0	0	0	0	0	0	0	0	0	0	0	0
ASV03431	99.1	227	Phaeosphaeria_sp	AM084440	SH0907129.09FU	Ascomycota	Dothideomycetes	Pleosporales	litter_saprotroph	0	0	0	0	0	0	0	0	0	0	0	0	0	0	0	0	0	0	0	0	0	0	0	0	0	0	0	0	0	0	0	0	0	0	0	0	0	0	0	0
ASV03443	99.1	223	Phaeosphaeria_sp	UDB04494915	SH1090900.09FU	Ascomycota	Dothideomycetes	Pleosporales	litter_saprotroph	0	0	0	0	0	0	0	0	0	0	0	0	0	0	0	0	0	0	0	0	0	0	0	0	0	0	0	0	0	0	0	0	0	0	0	0	0	0	0	0
ASV03628	98.2	227	Phaeosphaeria_sp	AM084440	SH0907129.09FU	Ascomycota	Dothideomycetes	Pleosporales	litter_saprotroph	0	0	0	0	0	0	0	0	0	0	0	0	0	0	0	0	0	0	0	0	0	0	0	0	0	0	0	0	0	0	0	0	0	0	0	0	0	0	0	0
ASV03892	98.3	229	Phaeosphaeria_sp	MW215994	SH0907104.09FU	Ascomycota	Dothideomycetes	Pleosporales	litter_saprotroph	0	0	0	0	0	0	0	0	0	0	0	0	0	0	0	0	0	0	0	0	0	0	0	0	0	0	0	0	0	0	0	0	0	0	0	0	0	0	0	0
ASV03896	99.1	223	Phaeosphaeria_sp	UDB04495918	SH0907108.09FU	Ascomycota	Dothideomycetes	Pleosporales	litter_saprotroph	0	0	0	4	0	0	0	0	0	0	0	0	0	0	0	0	7	0	0	0	0	0	0	0	0	0	0	0	0	0	0	0	0	0	0	0	0	0	0	0
ASV04099	97.8	223	Phaeosphaeria_sp	UDB04492805	SH1023467.09FU	Ascomycota	Dothideomycetes	Pleosporales	litter_saprotroph	0	0	0	0	0	0	0	0	0	0	0	0	0	0	0	0	0	0	0	0	0	0	0	0	0	0	0	0	0	0	0	0	0	0	0	0	0	0	0	0
ASV04139	99.6	229	Phaeosphaeria_sp	UDB04496128	SH1080501.09FU	Ascomycota	Dothideomycetes	Pleosporales	litter_saprotroph	0	0	0	0	17	0	0	0	0	0	0	0	0	0	0	0	0	0	0	0	0	0	0	0	0	0	1	0	0	0	0	0	0	0	0	0	0	0	0	0
ASV04202	96.9	223	Phaeosphaeria_sp	UDB04498659	SH0992991.09FU	Ascomycota	Dothideomycetes	Pleosporales	litter_saprotroph	0	0	0	0	0	0	0	0	0	0	0	0	0	0	0	0	0	0	0	0	0	0	0	0	0	0	0	0	0	0	0	0	0	0	0	0	0	0	0	0
ASV04293	100	223	Phaeosphaeria_sp	UDB04497529	SH1090905.09FU	Ascomycota	Dothideomycetes	Pleosporales	litter_saprotroph	0	0	0	0	0	0	0	0	0	0	0	0	0	0	0	0	0	0	0	0	0	0	0	0	0	0	2	0	0	0	0	0	0	0	0	0	0	0	0	0
ASV04498	98.7	223	Phaeosphaeria_sp	UDB0296588	SH0907131.09FU	Ascomycota	Dothideomycetes	Pleosporales	litter_saprotroph	0	0	0	0	0	0	0	0	0	0	0	0	0	0	0	0	0	0	0	0	1	0	0	0	0	0	0	0	0	0	0	0	0	0	0	0	0	0	0	0
ASV04514	98.6	222	Phaeosphaeria_sp	UDB0296588	SH0907131.09FU	Ascomycota	Dothideomycetes	Pleosporales	litter_saprotroph	0	0	0	0	0	0	0	0	0	0	0	0	0	0	0	0	0	0	0	0	0	0	0	0	0	0	0	0	0	0	0	0	0	0	0	0	0	0	0	0
ASV04535	99.5	222	Phaeosphaeria_sp	UDB0296588	SH0907131.09FU	Ascomycota	Dothideomycetes	Pleosporales	litter_saprotroph	0	0	0	0	0	0	0	0	0	0	0	0	0	0	0	0	0	0	0	0	0	0	0	0	0	0	0	0	0	0	0	0	0	0	0	0	0	0	0	0
ASV04637	99.1	223	Phaeosphaeria_sp	UDB04494915	SH1090900.09FU	Ascomycota	Dothideomycetes	Pleosporales	litter_saprotroph	0	0	0	0	0	0	0	0	0	0	0	0	0	0	0	0	0	0	0	0	0	0	0	0	0	114	0	0	0	0	0	0	0	0	0	0	0	0	0	0
ASV04936	97.8	223	Phaeosphaeria_sp	UDB04492805	SH1023467.09FU	Ascomycota	Dothideomycetes	Pleosporales	litter_saprotroph	0	0	0	0	0	0	0	0	0	0	0	0	0	0	0	0	0	0	0	0	0	0	0	0	0	0	0	0	0	0	0	0	0	0	0	0	0	0	0	0
ASV04988	99.1	224	Phaeosphaeria_sp	MT237148	SH0907111.09FU	Ascomycota	Dothideomycetes	Pleosporales	litter_saprotroph	0	0	0	0	0	0	0	0	0	0	0	0	0	0	0	0	0	0	0	0	0	0	0	0	0	0	0	0	0	0	0	0	0	0	0	0	0	0	0	0
ASV05263	97.8	227	Phaeosphaeria_sp	UDB04496196	SH1092097.09FU	Ascomycota	Dothideomycetes	Pleosporales	litter_saprotroph	0	0	0	0	0	0	0	0	0	0	0	0	0	0	0	0	0	0	0	0	0	0	0	0	0	0	0	0	0	0	0	0	0	0	0	0	0	0	0	0
ASV05336	98.2	218	Phaeosphaeria_sp	KR094442	SH1092114.09FU	Ascomycota	Dothideomycetes	Pleosporales	litter_saprotroph	0	0	0	0	0	0	0	0	0	2	0	0	0	0	0	0	0	4	0	7	0	0	0	0	0	0	0	0	0	0	0	0	0	0	0	0	0	0	0	0
ASV05476	99.1	223	Phaeosphaeria_sp	UDB04494915	SH1090900.09FU	Ascomycota	Dothideomycetes	Pleosporales	litter_saprotroph	0	0	0	0	0	0	0	0	0	0	0	0	0	0	0	0	0	0	0	0	0	0	0	0	0	0	0	0	0	0	0	0	0	0	0	0	0	0	0	0
ASV05606	98.2	222	Phaeosphaeria_sp	UDB0296588	SH0907131.09FU	Ascomycota	Dothideomycetes	Pleosporales	litter_saprotroph	0	0	0	0	0	0	0	0	0	0	0	0	0	0	0	0	0	0	0	0	0	0	0	0	0	0	0	0	0	0	0	0	0	0	0	0	0	0	0	0
ASV05971	97.7	222	Phaeosphaeria_sp	UDB0429089	SH1023451.09FU	Ascomycota	Dothideomycetes	Pleosporales	litter_saprotroph	0	0	0	0	0	0	0	0	0	0	0	0	0	0	0	0	0	0	0	0	0	0	0	0	0	0	0	0	0	0	0	0	0	0	0	0	0	0	0	0
ASV06016	97.8	229	Phaeosphaeria_sp	AM084440	SH0907129.09FU	Ascomycota	Dothideomycetes	Pleosporales	litter_saprotroph	0	0	0	0	0	0	0	0	0	0	0	0	0	0	0	0	0	0	0	0	0	0	0	0	0	0	0	0	0	0	0	0	0	0	0	0	0	0	0	0
ASV06143	92.8	250	Phaeosphaeria_sp	KY621301	SH0993008.09FU	Ascomycota	Dothideomycetes	Pleosporales	litter_saprotroph	0	0	0	0	0	0	0	0	0	0	0	0	0	0	0	0	0	0	0	0	0	0	0	0	0	0	0	0	0	0	0	0	0	0	0	0	0	0	0	0
ASV06180	96.9	223	Phaeosphaeria_sp	UDB04497529	SH1090905.09FU	Ascomycota	Dothideomycetes	Pleosporales	litter_saprotroph	0	0	0	0	0	0	0	0	0	0	0	0	0	0	0	0	0	0	0	0	0	0	0	0	0	0	0	0	0	0	0	0	0	0	0	0	0	0	0	0
ASV06220	98.2	227	Phaeosphaeria_sp	UDB04496196	SH1092097.09FU	Ascomycota	Dothideomycetes	Pleosporales	litter_saprotroph	0	0	0	0	0	0	0	0	0	0	0	0	0	0	0	0	0	0	0	0	0	0	0	0	0	0	0	0	0	0	0	0	0	0	0	0	0	0	0	0
ASV06436	98.7	227	Phaeosphaeria_sp	UDB04496196	SH1092097.09FU	Ascomycota	Dothideomycetes	Pleosporales	litter_saprotroph	0	0	0	0	0	0	0	0	0	0	0	0	0	0	0	0	0	0	0	0	0	0	0	0	0	0	0	0	0	0	0	0	0	0	0	0	0	0	0	0
ASV06773	99.6	223	Phaeosphaeria_sp	UDB04495918	SH0907108.09FU	Ascomycota	Dothideomycetes	Pleosporales	litter_saprotroph	0	0	0	0	0	0	0	0	0	0	0	0	0	0	0	0	4	0	0	0	0	0	0	0	0	0	0	0	0	0	0	0	0	0	0	0	0	0	0	0
ASV07052	98.2	223	Phaeosphaeria_sp	UDB0296588	SH0907131.09FU	Ascomycota	Dothideomycetes	Pleosporales	litter_saprotroph	0	0	0	0	0	0	0	0	0	0	0	0	0	0	0	0	0	0	0	0	0	0	0	0	0	0	0	0	0	0	0	0	0	0	0	0	0	0	0	0
ASV07142	98.7	223	Phaeosphaeria_sp	UDB04494915	SH1090900.09FU	Ascomycota	Dothideomycetes	Pleosporales	litter_saprotroph	0	0	0	0	0	0	0	0	0	0	0	0	5	0	0	0	0	0	0	0	0	0	0	0	0	3	0	0	0	0	0	0	0	0	0	0	0	0	0	0
ASV07221	98.7	229	Phaeosphaeria_sp	MW215994	SH0907104.09FU	Ascomycota	Dothideomycetes	Pleosporales	litter_saprotroph	0	0	0	0	0	0	0	0	0	0	0	0	0	0	0	0	0	0	0	0	0	0	0	0	0	0	0	0	0	0	0	0	0	0	0	0	0	0	0	0
ASV07369	98.2	224	Phaeosphaeria_sp	UDB04492805	SH1023467.09FU	Ascomycota	Dothideomycetes	Pleosporales	litter_saprotroph	0	0	0	0	0	0	0	0	0	0	0	0	0	0	0	0	0	0	0	0	0	0	0	0	0	0	0	0	0	0	0	0	0	0	0	0	0	0	0	0
ASV07434	98.2	223	Phaeosphaeria_sp	UDB0296588	SH0907131.09FU	Ascomycota	Dothideomycetes	Pleosporales	litter_saprotroph	0	0	0	0	0	0	0	0	0	0	0	0	0	0	0	0	0	0	0	0	0	0	0	0	0	0	0	0	0	0	0	0	0	0	0	0	0	0	0	0
ASV07458	99.1	229	Phaeosphaeria_sp	MW215994	SH0907104.09FU	Ascomycota	Dothideomycetes	Pleosporales	litter_saprotroph	0	0	0	0	0	0	0	0	0	0	0	0	0	0	0	0	0	0	0	0	0	0	0	0	0	0	0	0	0	0	0	0	0	0	0	0	0	0	0	0
ASV07514	99.1	223	Phaeosphaeria_sp	UDB0296588	SH0907131.09FU	Ascomycota	Dothideomycetes	Pleosporales	litter_saprotroph	0	0	0	0	0	0	0	0	0	0	0	0	0	0	0	0	0	0	0	0	0	0	0	0	0	0	0	0	0	0	0	0	0	0	0	0	0	0	0	0
ASV07843	99.1	223	Phaeosphaeria_sp	UDB04494915	SH1090900.09FU	Ascomycota	Dothideomycetes	Pleosporales	litter_saprotroph	0	0	0	0	0	0	0	0	0	0	0	0	0	0	0	0	0	0	0	0	0	0	0	0	0	0	0	0	0	0	0	0	0	0	0	0	0	0	0	0
ASV07845	99.1	223	Phaeosphaeria_sp	UDB04494915	SH1090900.09FU	Ascomycota	Dothideomycetes	Pleosporales	litter_saprotroph	0	0	0	0	0	0	0	0	0	0	0	0	0	0	0	0	0	0	0	0	0	0	0	0	0	0	0	0	0	0	0	0	0	0	0	0	0	0	0	0
ASV07895	98.7	227	Phaeosphaeria_sp	AM084440	SH0907129.09FU	Ascomycota	Dothideomycetes	Pleosporales	litter_saprotroph	0	0	0	0	0	0	0	0	0	0	0	0	0	0	0	0	0	0	0	0	0	0	0	0	0	0	0	0	0	0	0	0	0	0	0	0	0	0	0	0
ASV08058	99.1	223	Phaeosphaeria_sp	UDB04494915	SH1090900.09FU	Ascomycota	Dothideomycetes	Pleosporales	litter_saprotroph	0	0	0	0	0	0	0	0	0	0	0	0	0	0	0	0	0	0	0	0	0	0	0	0	0	0	0	0	0	0	0	0	0	0	0	0	0	0	0	0
ASV08258	98.2	223	Phaeosphaeria_sp	UDB04492805	SH1023467.09FU	Ascomycota	Dothideomycetes	Pleosporales	litter_saprotroph	0	0	0	0	0	0	0	0	0	0	0	0	0	0	0	0	0	0	0	0	0	0	0	0	0	0	0	0	0	0	0	0	0	0	0	0	0	0	0	0
ASV08278	99.1	223	Phaeosphaeria_sp	UDB04494915	SH1090900.09FU	Ascomycota	Dothideomycetes	Pleosporales	litter_saprotroph	0	0	0	0	0	0	0	0	0	0	0	0	0	0	0	0	0	0	0	0	0	0	0	0	0	0	0	0	0	0	0	0	0	0	0	0	0	0	0	0
ASV08328	97.8	229	Phaeosphaeria_sp	JN578631	SH0942283.09FU	Ascomycota	Dothideomycetes	Pleosporales	litter_saprotroph	0	0	0	0	0	0	0	0	0	0	0	0	0	0	0	0	0	0	0	0	0	0	0	0	0	0	0	0	0	0	0	0	0	0	0	0	0	0	0	0
ASV08404	96	224	Phaeosphaeria_sp	UDB04492826	SH0907117.09FU	Ascomycota	Dothideomycetes	Pleosporales	litter_saprotroph	0	0	0	0	0	0	0	0	0	0	0	0	0	0	0	0	0	0	0	0	0	0	0	0	0	0	0	0	0	0	0	0	0	0	0	0	0	0	0	0
ASV08503	99.1	223	Phaeosphaeria_sp	UDB04494915	SH1090900.09FU	Ascomycota	Dothideomycetes	Pleosporales	litter_saprotroph	0	0	0	0	0	0	0	0	0	0	0	0	0	0	0	0	0	0	0	0	0	0	0	0	0	0	0	0	0	0	0	0	0	0	0	0	0	0	0	0
ASV08674	99.6	223	Phaeosphaeria_sp	UDB04494915	SH1090900.09FU	Ascomycota	Dothideomycetes	Pleosporales	litter_saprotroph	0	0	0	0	0	0	0	0	0	0	0	0	0	0	0	0	0	0	0	0	0	0	0	0	0	0	0	0	0	0	0	0	0	0	0	0	0	0	0	0
ASV08746	96.9	223	Phaeosphaeria_sp	UDB04492805	SH1023467.09FU	Ascomycota	Dothideomycetes	Pleosporales	litter_saprotroph	0	0	0	0	0	0	0	0	0	0	0	0	0	0	0	0	0	0	0	0	0	0	0	0	0	0	0	0	0	0	0	0	0	0	0	0	0	0	0	0
ASV08852	98.7	224	Phaeosphaeria_sp	MT237148	SH0907111.09FU	Ascomycota	Dothideomycetes	Pleosporales	litter_saprotroph	0	0	0	0	0	0	0	0	0	0	0	0	0	0	0	0	0	0	0	0	0	0	0	0	0	0	0	0	0	0	0	0	0	0	0	0	0	0	0	0
ASV08953	99.1	223	Phaeosphaeria_sp	UDB04494915	SH1090900.09FU	Ascomycota	Dothideomycetes	Pleosporales	litter_saprotroph	0	0	0	0	0	0	0	0	0	0	0	0	0	0	0	0	0	0	0	0	0	0	0	0	0	0	0	0	0	0	0	0	0	0	0	0	0	0	0	0
ASV09139	99.1	223	Phaeosphaeria_sp	UDB04494915	SH1090900.09FU	Ascomycota	Dothideomycetes	Pleosporales	litter_saprotroph	0	0	0	0	0	0	0	0	0	0	0	0	0	0	0	0	0	0	0	0	0	0	0	0	0	0	0	0	0	0	0	0	0	0	0	0	0	0	0	0
ASV09261	97.7	222	Phaeosphaeria_sp	UDB0429089	SH1023451.09FU	Ascomycota	Dothideomycetes	Pleosporales	litter_saprotroph	0	0	0	0	0	0	0	0	0	0	0	0	0	0	0	0	0	0	0	0	0	0	0	0	0	0	0	0	0	0	0	0	0	0	0	0	0	0	0	0
ASV09361	98.2	227	Phaeosphaeria_sp	UDB04496196	SH1092097.09FU	Ascomycota	Dothideomycetes	Pleosporales	litter_saprotroph	0	0	0	0	0	0	0	0	0	0	0	0	0	0	0	0	0	0	0	0	0	0	0	0	0	0	0	0	0	0	0	0	0	0	0	0	0	0	0	0
ASV09430	97.8	227	Phaeosphaeria_sp	UDB04496196	SH1092097.09FU	Ascomycota	Dothideomycetes	Pleosporales	litter_saprotroph	0	0	0	0	0	0	0	0	0	0	0	0	0	0	0	0	0	0	0	0	0	0	0	0	0	0	0	0	0	0	0	0	0	0	0	0	0	0	0	0
ASV09538	99.1	227	Phaeosphaeria_sp	UDB04496196	SH1092097.09FU	Ascomycota	Dothideomycetes	Pleosporales	litter_saprotroph	0	0	0	0	0	0	0	0	0	0	0	0	0	0	0	0	0	0	0	0	0	0	0	0	0	0	0	0	0	0	0	0	0	0	0	0	0	0	0	0
ASV09548	99.1	223	Phaeosphaeria_sp	UDB04494915	SH1090900.09FU	Ascomycota	Dothideomycetes	Pleosporales	litter_saprotroph	0	0	0	0	0	0	0	0	0	0	0	0	0	0	0	0	0	0	0	0	0	0	0	0	0	0	0	0	0	0	0	0	0	0	0	0	0	0	0	0
ASV09802	99.1	223	Phaeosphaeria_sp	UDB04494915	SH1090900.09FU	Ascomycota	Dothideomycetes	Pleosporales	litter_saprotroph	0	0	0	0	0	0	0	0	0	0	0	0	0	0	0	0	0	0	0	0	0	0	0	0	0	0	0	0	0	0	0	0	0	0	0	0	0	0	0	0
ASV09895	99.1	223	Phaeosphaeria_sp	UDB04494915	SH1090900.09FU	Ascomycota	Dothideomycetes	Pleosporales	litter_saprotroph	0	0	0	0	0	0	0	0	0	0	0	0	0	0	0	0	0	0	0	0	0	0	0	0	0	0	0	0	0	0	0	0	0	0	0	0	0	0	0	0
ASV10017	99.6	223	Phaeosphaeria_sp	UDB04494915	SH1090900.09FU	Ascomycota	Dothideomycetes	Pleosporales	litter_saprotroph	0	0	0	0	0	0	0	0	0	0	0	0	0	0	0	0	0	0	0	0	0	0	0	0	0	0	0	0	0	0	0	0	0	0	0	0	0	0	0	0
ASV10024	99.1	223	Phaeosphaeria_sp	UDB04494915	SH1090900.09FU	Ascomycota	Dothideomycetes	Pleosporales	litter_saprotroph	0	0	0	0	0	0	0	0	0	0	0	0	0	0	0	0	0	0	0	0	0	0	0	0	0	0	0	0	0	0	0	0	0	0	0	0	0	0	0	0
ASV10150	96.5	229	Phaeosphaeria_sp	UDB04496444	SH1091992.09FU	Ascomycota	Dothideomycetes	Pleosporales	litter_saprotroph	0	0	0	0	0	0	0	0	0	0	0	0	0	0	0	0	0	0	0	0	0	0	0	0	0	0	0	0	0	0	0	0	0	0	0	0	0	0	0	0
ASV10439	98.6	222	Phaeosphaeria_sp	UDB0296588	SH0907131.09FU	Ascomycota	Dothideomycetes	Pleosporales	litter_saprotroph	0	0	0	0	0	0	0	0	0	0	0	0	0	0	0	0	0	0	0	0	0	0	0	0	0	0	0	0	0	0	0	0	0	0	0	0	0	0	0	0
ASV10499	98.7	229	Phaeosphaeria_sp	UDB04496128	SH1080501.09FU	Ascomycota	Dothideomycetes	Pleosporales	litter_saprotroph	0	0	0	0	0	0	0	0	0	0	0	0	0	0	0	0	0	0	0	0	0	0	0	0	0	0	0	0	0	0	0	0	0	0	0	0	0	0	0	0
ASV10582	95.1	224	Phaeosphaeria_sp	UDB04492826	SH0907117.09FU	Ascomycota	Dothideomycetes	Pleosporales	litter_saprotroph	0	0	0	0	0	0	0	0	0	0	0	0	0	0	0	0	0	0	0	0	0	0	0	0	0	0	0	0	0	0	0	0	0	0	0	0	0	0	0	0
ASV10690	93.6	250	Phaeosphaeria_sp	KY621301	SH0993008.09FU	Ascomycota	Dothideomycetes	Pleosporales	litter_saprotroph	0	0	0	0	0	0	0	0	0	0	0	0	0	0	0	0	0	0	0	0	0	0	0	0	0	0	0	0	0	0	0	0	0	0	0	0	0	0	0	0
ASV10704	98.3	229	Phaeosphaeria_sp	MW215994	SH0907104.09FU	Ascomycota	Dothideomycetes	Pleosporales	litter_saprotroph	0	0	0	0	0	0	0	0	0	0	0	0	0	0	0	0	0	0	0	0	0	0	0	0	0	0	0	0	0	0	0	0	0	0	0	0	0	0	0	0
ASV10875	98.3	229	Phaeosphaeria_sp	MW215994	SH0907104.09FU	Ascomycota	Dothideomycetes	Pleosporales	litter_saprotroph	0	0	0	0	0	0	0	0	0	0	0	0	0	0	0	0	0	0	0	0	0	0	0	0	0	0	0	0	0	0	0	0	0	0	0	0	0	0	0	0
ASV10884	99.1	223	Phaeosphaeria_sp	UDB0529228	SH1090908.09FU	Ascomycota	Dothideomycetes	Pleosporales	litter_saprotroph	0	0	0	0	0	0	0	0	0	0	0	0	0	0	0	0	0	0	0	0	0	0	0	0	0	0	0	0	0	0	0	0	0	0	0	0	0	0	0	0
ASV10930	98.3	229	Phaeosphaeria_sp	MW215994	SH0907104.09FU	Ascomycota	Dothideomycetes	Pleosporales	litter_saprotroph	0	0	0	0	0	0	0	0	0	0	0	0	0	0	0	0	0	0	0	0	0	0	0	0	0	2	0	0	0	0	0	0	0	0	0	0	0	0	0	0
ASV11082	98.3	229	Phaeosphaeria_sp	MW215994	SH0907104.09FU	Ascomycota	Dothideomycetes	Pleosporales	litter_saprotroph	0	0	0	0	0	0	0	0	0	0	0	0	0	0	0	0	0	0	0	0	0	0	0	0	0	0	0	0	0	0	0	0	0	0	0	0	0	0	0	0
ASV11396	98.7	223	Phaeosphaeria_sp	UDB0529228	SH1090908.09FU	Ascomycota	Dothideomycetes	Pleosporales	litter_saprotroph	0	0	0	0	0	0	0	0	0	0	0	0	0	0	0	0	0	0	0	0	0	0	0	0	0	0	0	0	0	0	0	0	0	0	0	0	0	0	0	0
ASV11418	98.7	223	Phaeosphaeria_sp	UDB04494915	SH1090900.09FU	Ascomycota	Dothideomycetes	Pleosporales	litter_saprotroph	0	0	0	0	0	0	0	0	0	0	0	0	0	0	0	0	0	0	0	0	0	0	0	0	0	0	0	0	0	0	0	0	0	0	0	0	0	0	0	0
ASV11680	99.6	223	Phaeosphaeria_sp	UDB0529228	SH1090908.09FU	Ascomycota	Dothideomycetes	Pleosporales	litter_saprotroph	0	0	0	0	0	0	0	0	0	0	0	0	0	0	0	0	0	0	0	0	0	0	0	0	0	0	0	0	0	0	0	0	0	0	0	0	0	0	0	0
ASV11683	99.1	222	Phaeosphaeria_sp	UDB0296588	SH0907131.09FU	Ascomycota	Dothideomycetes	Pleosporales	litter_saprotroph	0	0	0	0	0	0	0	0	0	0	0	0	0	0	0	0	0	0	0	0	0	0	0	0	0	0	0	0	0	0	0	0	0	0	0	0	0	0	0	0
ASV11877	99.1	223	Phaeosphaeria_sp	UDB04498022	SH0907143.09FU	Ascomycota	Dothideomycetes	Pleosporales	litter_saprotroph	0	0	0	0	0	0	0	0	0	0	0	0	0	0	0	0	0	0	0	0	0	0	0	0	0	0	0	0	0	0	0	0	0	0	0	0	0	0	0	0
ASV11888	98.7	223	Phaeosphaeria_sp	UDB04494915	SH1090900.09FU	Ascomycota	Dothideomycetes	Pleosporales	litter_saprotroph	0	0	0	0	0	0	0	0	0	0	0	0	0	0	0	0	0	0	0	0	0	0	0	0	0	0	0	0	0	0	0	0	0	0	0	0	0	0	0	0
ASV11907	92.4	250	Phaeosphaeria_sp	KY621301	SH0993008.09FU	Ascomycota	Dothideomycetes	Pleosporales	litter_saprotroph	0	0	0	0	0	0	0	0	0	0	0	0	0	0	0	0	0	0	0	0	0	0	0	0	0	0	0	0	0	0	0	0	0	0	0	0	0	0	0	0
ASV11927	98.2	223	Phaeosphaeria_sp	UDB04492805	SH1023467.09FU	Ascomycota	Dothideomycetes	Pleosporales	litter_saprotroph	0	0	0	0	0	0	0	0	0	0	0	0	0	0	0	0	0	0	0	0	0	0	0	0	0	0	0	0	0	0	0	0	0	0	0	0	0	0	0	0
ASV11930	99.6	223	Phaeosphaeria_sp	UDB04494915	SH1090900.09FU	Ascomycota	Dothideomycetes	Pleosporales	litter_saprotroph	0	0	0	0	0	0	0	0	0	0	0	0	0	0	0	0	0	0	0	0	0	0	0	0	0	0	0	0	0	0	0	0	0	0	0	0	0	0	0	0
ASV12178	98.2	227	Phaeosphaeria_sp	AM084440	SH0907129.09FU	Ascomycota	Dothideomycetes	Pleosporales	litter_saprotroph	0	0	0	0	0	0	0	0	0	0	0	0	0	0	0	0	0	0	0	0	0	0	0	0	0	0	0	0	0	0	0	0	0	0	0	0	0	0	0	0
ASV12188	97.3	224	Phaeosphaeria_sp	UDB04492805	SH1023467.09FU	Ascomycota	Dothideomycetes	Pleosporales	litter_saprotroph	0	0	0	0	0	0	0	0	0	0	0	0	0	0	0	0	0	0	0	0	0	0	0	0	0	0	0	0	0	0	0	0	0	0	0	0	0	0	0	0
ASV01081	99.6	224	Phaeosphaeria_triglochinicola	UDB04496796	SH0907115.09FU	Ascomycota	Dothideomycetes	Pleosporales	litter_saprotroph	0	0	0	0	0	0	0	0	0	0	0	0	0	0	0	0	0	0	0	0	14	0	0	0	0	0	0	0	0	0	0	0	0	0	0	0	0	0	0	0
ASV01956	100	224	Phaeosphaeria_triglochinicola	UDB04496796	SH0907115.09FU	Ascomycota	Dothideomycetes	Pleosporales	litter_saprotroph	0	0	0	0	0	0	0	0	0	0	0	0	0	3	0	0	0	0	0	0	0	0	0	0	0	0	0	0	0	0	2	0	0	0	0	0	0	0	0	0
ASV06154	99.2	236	Phaeosphaeria_typharum	AF439465	SH1164760.09FU	Ascomycota	Dothideomycetes	Pleosporales	litter_saprotroph	0	0	0	0	0	0	0	0	0	0	0	0	0	0	0	0	0	0	0	0	0	0	0	0	0	0	0	0	0	0	0	0	0	0	0	0	0	0	0	0
ASV12115	99.6	236	Phaeosphaeria_typharum	AF439465	SH1164760.09FU	Ascomycota	Dothideomycetes	Pleosporales	litter_saprotroph	0	0	0	0	0	0	0	0	0	0	0	0	0	0	0	0	0	0	0	0	0	0	0	0	0	0	0	0	0	0	0	0	0	0	0	0	0	0	0	0
ASV07343	99.6	224	Phaeothecoidea_sp	HM123683	SH1084293.09FU	Ascomycota	Dothideomycetes	Mycosphaerellales	litter_saprotroph	0	0	0	0	0	0	0	0	0	0	0	0	0	0	0	0	0	0	0	0	0	0	0	0	0	0	0	0	0	0	0	0	0	0	0	0	0	0	0	0
ASV07984	85.8	302	Phialophora_phaeophora	AB190406	SH1111458.09FU	Ascomycota	Eurotiomycetes	Chaetothyriales	litter_saprotroph	0	0	0	0	0	0	0	0	0	0	0	0	0	0	0	0	0	0	0	0	0	0	0	0	0	0	0	0	0	0	0	0	0	0	0	0	0	0	0	0
ASV10966	99.7	296	Phialophora_phaeophora	AB190406	SH1111458.09FU	Ascomycota	Eurotiomycetes	Chaetothyriales	litter_saprotroph	0	0	0	0	0	0	0	0	0	0	0	0	0	0	0	0	0	0	0	0	0	0	0	0	0	0	0	0	0	0	0	0	0	0	0	0	0	0	0	0
ASV04709	81	294	Phialophora_sp	KF928465	SH1233324.09FU	Ascomycota	Eurotiomycetes	Chaetothyriales	litter_saprotroph	0	0	0	0	0	0	0	0	0	0	0	0	0	0	0	0	0	0	0	0	0	0	0	0	0	0	0	0	0	0	0	0	0	0	0	0	0	0	0	0
ASV06539	81.2	293	Phialophora_sp	KF928465	SH1233324.09FU	Ascomycota	Eurotiomycetes	Chaetothyriales	litter_saprotroph	0	0	0	0	0	0	0	0	0	0	0	0	0	0	0	0	0	0	0	0	0	0	0	0	0	0	0	0	0	0	0	0	0	0	0	0	0	0	0	0
ASV10155	98.5	259	Pluteus_hongoi	UDB0584257	SH1239303.09FU	Basidiomycota	Agaricomycetes	Agaricales	litter_saprotroph	0	0	0	0	0	0	0	0	0	0	0	0	0	0	0	0	0	0	0	0	0	0	0	0	0	0	0	0	0	0	0	0	0	0	0	0	0	0	0	0
ASV07723	99.2	265	Pluteus_pellitus	HM562036	SH1966183.09FU	Basidiomycota	Agaricomycetes	Agaricales	litter_saprotroph	0	0	0	0	0	0	0	0	0	0	0	0	0	0	0	0	0	0	0	0	0	0	0	0	0	0	0	0	0	0	0	0	0	0	0	0	0	0	0	0
ASV12146	99.7	288	Pluteus_semibulbosus	MG544919	SH0962065.09FU	Basidiomycota	Agaricomycetes	Agaricales	litter_saprotroph	0	0	0	0	0	0	0	0	0	0	0	0	0	0	0	0	0	0	0	0	0	0	0	0	0	0	0	0	0	0	0	0	0	0	0	0	0	0	0	0
ASV04302	99.2	242	Populocrescentia_forlicesenensis	KT306948	SH1612743.09FU	Ascomycota	Dothideomycetes	Pleosporales	litter_saprotroph	0	0	0	0	0	0	0	0	0	4	0	0	0	97	0	0	0	0	0	0	0	0	0	0	0	0	0	0	0	0	0	0	0	0	0	0	0	0	0	0
ASV04974	99.1	224	Pseudolophiotrema_elymicola	LC194505	SH1259795.09FU	Ascomycota	Dothideomycetes	Pleosporales	litter_saprotroph	0	0	0	0	0	0	0	0	0	0	0	0	0	0	0	0	0	0	0	0	0	0	0	0	0	0	0	0	0	0	0	0	0	0	0	0	0	0	0	0
ASV07674	99.6	223	Pseudolophiotrema_elymicola	LC194505	SH1259795.09FU	Ascomycota	Dothideomycetes	Pleosporales	litter_saprotroph	0	0	0	0	0	0	0	0	0	0	0	0	1	0	0	0	0	0	0	0	0	0	0	0	0	0	0	0	0	0	0	0	0	0	0	0	0	0	0	0
ASV08264	99.6	224	Pseudolophiotrema_elymicola	LC194505	SH1259795.09FU	Ascomycota	Dothideomycetes	Pleosporales	litter_saprotroph	0	0	0	0	0	0	0	0	0	0	0	0	0	0	0	0	0	0	0	0	0	0	0	0	0	0	0	0	0	0	0	0	0	0	0	0	0	0	0	0
ASV03549	99.2	237	Pseudoophiobolus_galii	MG520947	SH3245424.09FU	Ascomycota	Dothideomycetes	Pleosporales	litter_saprotroph	0	0	0	0	0	0	0	0	0	0	0	0	0	0	0	0	0	0	0	0	0	0	0	0	0	0	0	0	0	0	0	0	0	0	0	0	0	0	0	0
ASV05584	98.3	238	Pseudoophiobolus_galii	MG520947	SH3245424.09FU	Ascomycota	Dothideomycetes	Pleosporales	litter_saprotroph	0	0	0	0	0	0	0	0	0	0	0	0	0	0	0	0	0	0	0	0	0	0	0	0	0	0	0	0	0	0	0	0	0	0	0	0	0	0	0	0
ASV02530	97.4	234	Pseudoophiobolus_italicus	MG520948	SH0889096.09FU	Ascomycota	Dothideomycetes	Pleosporales	litter_saprotroph	0	0	0	0	0	0	0	0	0	4	0	0	0	0	0	0	0	0	0	0	0	0	23	0	0	0	0	0	0	0	0	0	0	0	0	0	0	0	0	0
ASV03933	97.9	234	Pseudoophiobolus_italicus	MG520948	SH0889096.09FU	Ascomycota	Dothideomycetes	Pleosporales	litter_saprotroph	0	0	0	0	0	0	0	0	0	0	0	0	0	0	0	0	0	0	0	0	0	0	8	0	0	0	0	0	0	0	0	0	0	0	0	0	0	0	0	0
ASV10152	97.9	243	Pseudoophiobolus_pseudoitalicus	MN720058	SH0888986.09FU	Ascomycota	Dothideomycetes	Pleosporales	litter_saprotroph	0	0	0	0	0	0	0	0	0	0	0	0	0	0	0	0	0	0	0	0	0	0	0	0	0	0	0	0	0	0	0	0	0	0	0	0	0	0	0	0
ASV01144	99.6	229	Pseudoophiobolus_rosae	MG520952	SH1091938.09FU	Ascomycota	Dothideomycetes	Pleosporales	litter_saprotroph	0	0	0	0	0	0	0	0	0	0	0	0	0	1	2	0	1	0	0	0	0	0	0	0	2	1	0	0	0	0	0	0	0	0	0	0	0	0	0	0
ASV02019	100	229	Pseudoophiobolus_rosae	MG520952	SH1091938.09FU	Ascomycota	Dothideomycetes	Pleosporales	litter_saprotroph	0	0	0	0	0	0	0	0	0	0	0	0	0	0	0	0	0	0	0	0	0	0	0	0	0	0	4	0	0	0	0	0	0	0	0	0	0	0	0	0
ASV04430	98.7	228	Pseudoophiobolus_sp	UDB05373806	SH1091772.09FU	Ascomycota	Dothideomycetes	Pleosporales	litter_saprotroph	0	0	0	0	0	0	0	0	0	0	0	0	0	0	0	0	0	0	0	0	0	0	0	0	0	0	0	0	0	0	0	0	0	0	0	0	0	0	0	0
ASV05950	98.2	228	Pseudoophiobolus_sp	UDB05373806	SH1091772.09FU	Ascomycota	Dothideomycetes	Pleosporales	litter_saprotroph	0	0	0	0	0	0	0	0	0	0	0	0	0	0	0	0	0	0	0	0	0	0	0	0	0	0	0	0	0	0	0	0	0	0	0	0	0	0	0	0
ASV11847	97.4	228	Pseudoophiobolus_sp	UDB05373625	SH1091829.09FU	Ascomycota	Dothideomycetes	Pleosporales	litter_saprotroph	0	0	0	0	0	0	0	0	0	0	0	0	0	0	0	0	0	0	0	0	0	0	0	0	0	0	0	0	0	0	0	0	0	0	0	0	0	0	0	0
ASV03011	99.2	238	Pseudoophiobolus_subhyalinisporus	MG520953	SH1091790.09FU	Ascomycota	Dothideomycetes	Pleosporales	litter_saprotroph	0	0	0	0	0	0	0	0	0	0	0	0	0	0	0	0	2	0	0	0	0	0	0	0	0	0	0	0	0	0	0	0	0	0	0	0	0	0	0	0
ASV10577	99.2	238	Pseudoophiobolus_subhyalinisporus	MG520953	SH1091790.09FU	Ascomycota	Dothideomycetes	Pleosporales	litter_saprotroph	0	0	0	0	0	0	0	0	0	0	0	0	0	0	0	0	0	0	0	0	0	0	0	0	0	0	0	0	0	0	0	0	0	0	0	0	0	0	0	0
ASV02070	99.2	238	Pseudoophiobolus_urticicola	MG520955	SH3245907.09FU	Ascomycota	Dothideomycetes	Pleosporales	litter_saprotroph	0	0	0	0	0	0	0	0	0	0	0	0	0	0	0	0	0	0	0	0	0	0	17	0	0	0	0	0	0	0	0	0	0	0	0	0	0	0	0	0
ASV03641	99.6	238	Pseudoophiobolus_urticicola	MG520955	SH3245907.09FU	Ascomycota	Dothideomycetes	Pleosporales	litter_saprotroph	0	0	0	0	0	0	0	0	0	0	0	0	0	0	0	0	0	1	0	0	0	0	0	0	0	0	0	0	0	0	0	0	0	0	0	0	0	0	0	0
ASV09505	98.7	238	Pseudoophiobolus_urticicola	MG520955	SH3245907.09FU	Ascomycota	Dothideomycetes	Pleosporales	litter_saprotroph	0	0	0	0	0	0	0	0	0	0	0	0	0	0	0	0	0	0	0	0	0	0	0	0	0	0	26	0	0	0	0	0	0	0	0	0	0	0	0	0
ASV11780	99.2	238	Pseudoophiobolus_urticicola	MG520955	SH3245907.09FU	Ascomycota	Dothideomycetes	Pleosporales	litter_saprotroph	0	0	0	0	0	0	0	0	0	0	0	0	0	0	0	0	0	0	0	0	0	0	0	0	0	0	0	0	0	0	0	0	0	0	0	0	0	0	0	0
ASV04484	97.2	248	Pseudophaeosphaeria_rubi	KX765298	SH0961147.09FU	Ascomycota	Dothideomycetes	Pleosporales	litter_saprotroph	0	0	0	0	0	0	0	0	0	0	0	0	0	0	0	0	0	0	0	0	4	0	0	0	0	0	0	0	0	0	0	0	0	0	0	0	0	0	0	0
ASV07741	97.6	248	Pseudophaeosphaeria_rubi	KX765298	SH0961147.09FU	Ascomycota	Dothideomycetes	Pleosporales	litter_saprotroph	0	0	0	0	0	0	0	0	0	0	0	0	0	0	0	0	0	0	0	0	2	0	0	0	0	0	0	0	0	0	0	0	0	0	0	0	0	0	0	0
ASV10951	96.8	248	Pseudophaeosphaeria_rubi	KX765298	SH0961147.09FU	Ascomycota	Dothideomycetes	Pleosporales	litter_saprotroph	0	0	0	0	0	0	0	0	0	0	0	0	0	0	0	0	0	0	0	0	0	0	0	0	0	0	0	0	0	0	0	0	0	0	0	0	0	0	0	0
ASV07072	86	242	Pseudotaeniolina_globosa	AY128700	SH0991887.09FU	Ascomycota	Dothideomycetes	Mycosphaerellales	litter_saprotroph	0	0	0	0	0	0	0	0	0	0	0	0	0	0	0	0	0	0	0	0	0	0	0	0	0	0	0	0	0	0	0	0	0	0	0	0	0	0	0	0
ASV04403	99.6	229	Pseudoveronaea_obclavata	AY598877	SH1077963.09FU	Ascomycota	Dothideomycetes	Capnodiales	litter_saprotroph	0	0	0	0	0	0	0	0	0	0	0	0	0	0	0	0	0	0	0	0	0	0	0	0	0	0	0	0	0	0	0	0	0	0	0	0	0	0	0	0
ASV04843	99.6	279	Pterula_gracilis	MT232356	SH1287837.09FU	Basidiomycota	Agaricomycetes	Agaricales	litter_saprotroph	0	0	0	0	0	0	0	0	0	0	0	0	0	0	0	0	0	0	0	0	0	0	0	0	0	0	0	0	0	0	0	0	0	0	0	0	0	0	0	0
ASV05558	98.9	279	Pterula_gracilis	MT232356	SH1287837.09FU	Basidiomycota	Agaricomycetes	Agaricales	litter_saprotroph	0	0	0	0	0	0	0	0	0	0	0	0	0	0	0	0	0	0	0	0	0	0	0	0	0	0	0	0	0	0	0	0	56	0	0	0	0	0	0	0
ASV06712	99.3	279	Pterula_gracilis	MT232356	SH1287837.09FU	Basidiomycota	Agaricomycetes	Agaricales	litter_saprotroph	0	0	0	0	0	0	0	0	0	0	0	0	0	0	0	0	0	0	0	0	0	0	0	0	0	0	0	0	0	0	0	0	39	0	0	0	0	0	0	0
ASV07136	100	279	Pterula_gracilis	MT232356	SH1287837.09FU	Basidiomycota	Agaricomycetes	Agaricales	litter_saprotroph	0	0	0	0	0	0	0	0	0	0	0	0	0	0	0	0	0	0	0	0	0	0	0	0	0	0	0	0	0	0	0	0	0	0	0	0	0	0	0	0
ASV09271	99.3	279	Pterula_gracilis	MT232356	SH1287837.09FU	Basidiomycota	Agaricomycetes	Agaricales	litter_saprotroph	0	0	0	0	0	0	0	0	0	0	0	0	0	0	0	0	0	0	0	0	0	0	0	0	0	0	0	0	0	0	0	0	0	0	0	0	0	0	0	0
ASV04009	98.6	219	Pycnopeziza_sp	UDB0253224	SH0986589.09FU	Ascomycota	Leotiomycetes	Helotiales	litter_saprotroph	0	0	0	0	0	0	0	0	0	0	0	0	0	0	0	0	0	0	0	0	0	0	0	0	0	0	0	0	0	0	0	0	0	0	0	0	0	0	0	0
ASV04144	97.3	219	Pycnopeziza_sp	UDB0253224	SH0986589.09FU	Ascomycota	Leotiomycetes	Helotiales	litter_saprotroph	0	0	0	0	0	0	0	0	0	0	0	0	0	0	0	0	0	0	4	8	0	0	0	0	0	0	0	0	0	1	0	0	0	0	0	0	0	0	2	0
ASV07115	97.7	219	Pycnopeziza_sp	UDB0253224	SH0986589.09FU	Ascomycota	Leotiomycetes	Helotiales	litter_saprotroph	0	0	0	0	0	0	0	0	0	0	0	0	0	0	0	0	0	0	0	0	0	0	0	0	0	0	0	0	0	0	0	0	0	0	0	0	0	0	0	0
ASV09667	98.2	219	Pycnopeziza_sp	UDB0253224	SH0986589.09FU	Ascomycota	Leotiomycetes	Helotiales	litter_saprotroph	0	0	0	0	0	0	0	0	0	0	0	0	0	0	0	0	0	0	0	0	0	0	0	0	0	0	0	0	0	0	0	0	0	0	0	0	0	0	0	0
ASV00982	99.1	228	Rachicladosporium_cboliae	GU214650	SH0944736.09FU	Ascomycota	Dothideomycetes	Capnodiales	litter_saprotroph	0	0	0	0	2	0	0	0	0	0	0	0	0	0	0	0	0	0	0	0	0	0	0	0	29	0	0	0	0	0	0	0	0	0	0	0	0	0	0	0
ASV01808	99.6	228	Rachicladosporium_cboliae	GU214650	SH0944736.09FU	Ascomycota	Dothideomycetes	Capnodiales	litter_saprotroph	0	0	0	0	0	0	0	0	0	0	0	0	0	0	0	0	0	0	0	0	0	0	0	0	0	0	0	0	0	0	0	0	0	0	0	0	0	0	0	0
ASV08281	97.4	228	Rachicladosporium_cboliae	GU214650	SH0944736.09FU	Ascomycota	Dothideomycetes	Capnodiales	litter_saprotroph	0	0	0	0	0	0	0	0	0	0	0	0	0	0	0	0	0	0	0	0	0	0	0	0	0	0	0	0	0	0	0	0	0	0	0	0	0	0	0	0
ASV08299	98.7	228	Rachicladosporium_cboliae	GU214650	SH0944736.09FU	Ascomycota	Dothideomycetes	Capnodiales	litter_saprotroph	0	0	0	0	0	0	0	0	0	0	0	0	0	0	0	0	0	0	0	0	0	39	0	0	0	0	0	0	0	0	0	0	0	0	0	0	0	0	0	0
ASV01285	98.3	233	Rachicladosporium_inconspicuum	KF309937	SH1870619.09FU	Ascomycota	Dothideomycetes	Capnodiales	litter_saprotroph	0	0	0	0	0	0	0	0	0	0	0	0	0	0	0	0	0	0	0	0	0	68	0	0	0	0	0	0	0	0	0	0	0	0	0	0	0	0	0	0
ASV02199	98.7	233	Rachicladosporium_inconspicuum	KF309937	SH1870619.09FU	Ascomycota	Dothideomycetes	Capnodiales	litter_saprotroph	0	0	0	0	0	0	0	0	0	0	0	0	0	0	0	0	0	0	0	0	0	23	0	0	0	0	0	0	0	0	0	0	0	0	0	0	0	0	0	0
ASV05557	97.9	233	Rachicladosporium_inconspicuum	KF309937	SH1870619.09FU	Ascomycota	Dothideomycetes	Capnodiales	litter_saprotroph	0	0	0	0	0	0	0	0	0	0	0	0	0	0	0	0	0	0	0	0	0	92	0	0	0	0	0	0	0	0	0	0	0	0	0	0	0	0	0	0
ASV08259	97	233	Rachicladosporium_inconspicuum	KF309937	SH1870619.09FU	Ascomycota	Dothideomycetes	Capnodiales	litter_saprotroph	0	0	0	0	0	0	0	0	0	0	0	0	0	0	0	0	0	0	0	0	0	0	0	0	0	0	0	0	0	0	0	0	0	0	0	0	0	0	0	0
ASV00351	97	232	Rachicladosporium_paucitum	KF309941	SH0944761.09FU	Ascomycota	Dothideomycetes	Capnodiales	litter_saprotroph	0	0	0	0	195	0	3	0	25	26	10	0	0	0	5	0	8	0	0	0	5	0	0	212	16	59	0	0	0	0	0	0	0	235	87	18	8	0	8	65
ASV00691	97.4	232	Rachicladosporium_paucitum	KF309941	SH0944761.09FU	Ascomycota	Dothideomycetes	Capnodiales	litter_saprotroph	0	0	0	0	130	0	0	0	0	8	0	0	0	0	0	0	0	0	0	0	0	0	0	83	15	16	2	0	0	0	0	0	0	60	65	0	3	0	0	16
ASV01683	97	232	Rachicladosporium_paucitum	KF309941	SH0944761.09FU	Ascomycota	Dothideomycetes	Capnodiales	litter_saprotroph	0	0	0	0	0	0	0	0	0	0	0	0	0	0	0	0	0	0	1	5	0	0	0	113	0	0	0	0	0	0	0	0	0	0	59	0	0	0	0	0
ASV01776	97	232	Rachicladosporium_paucitum	KF309941	SH0944761.09FU	Ascomycota	Dothideomycetes	Capnodiales	litter_saprotroph	0	0	0	0	0	0	0	0	17	26	0	0	0	0	0	0	0	0	0	0	0	0	0	177	0	0	0	0	0	0	0	0	0	209	0	26	0	0	0	56
ASV02251	97	232	Rachicladosporium_paucitum	KF309941	SH0944761.09FU	Ascomycota	Dothideomycetes	Capnodiales	litter_saprotroph	0	0	4	0	3	0	0	0	0	0	0	0	2	0	0	0	0	0	0	0	0	0	0	0	0	0	0	0	0	0	0	0	0	0	0	0	0	0	0	0
ASV02940	97.4	232	Rachicladosporium_paucitum	KF309941	SH0944761.09FU	Ascomycota	Dothideomycetes	Capnodiales	litter_saprotroph	0	0	0	0	0	0	0	0	0	0	0	0	0	0	0	0	0	0	0	0	0	0	0	31	0	0	0	0	0	0	0	0	0	0	39	0	0	0	0	0
ASV03295	97.4	232	Rachicladosporium_paucitum	KF309941	SH0944761.09FU	Ascomycota	Dothideomycetes	Capnodiales	litter_saprotroph	0	0	0	0	0	0	0	0	14	4	2	0	0	0	0	0	0	0	0	0	0	0	0	59	0	0	0	0	0	0	0	0	0	56	0	8	0	0	2	17
ASV05524	97	232	Rachicladosporium_paucitum	KF309941	SH0944761.09FU	Ascomycota	Dothideomycetes	Capnodiales	litter_saprotroph	0	0	0	0	0	0	0	0	0	0	0	0	0	0	0	0	0	0	0	0	0	0	0	0	0	0	0	0	0	0	0	0	0	0	0	0	0	0	0	0
ASV06245	97.4	232	Rachicladosporium_paucitum	KF309941	SH0944761.09FU	Ascomycota	Dothideomycetes	Capnodiales	litter_saprotroph	0	0	0	0	0	0	0	0	0	0	0	0	0	0	0	0	0	0	0	0	0	0	0	0	0	0	0	0	0	0	0	0	0	0	0	0	0	0	0	0
ASV06293	97.4	232	Rachicladosporium_paucitum	KF309941	SH0944761.09FU	Ascomycota	Dothideomycetes	Capnodiales	litter_saprotroph	0	0	0	0	0	0	0	0	0	0	0	15	0	0	0	0	0	0	0	0	0	0	0	0	0	0	0	0	0	0	0	0	0	0	0	0	0	10	0	0
ASV06618	97	232	Rachicladosporium_paucitum	KF309941	SH0944761.09FU	Ascomycota	Dothideomycetes	Capnodiales	litter_saprotroph	0	0	0	0	0	0	0	0	0	0	0	0	0	0	0	0	0	0	0	0	0	0	0	0	0	0	0	0	0	0	0	0	0	0	0	0	0	0	0	0
ASV07769	96.6	232	Rachicladosporium_paucitum	KF309941	SH0944761.09FU	Ascomycota	Dothideomycetes	Capnodiales	litter_saprotroph	0	0	0	0	0	0	0	0	0	0	0	0	0	0	0	0	0	0	0	0	0	0	0	0	0	0	0	0	0	0	0	0	0	0	0	0	0	0	0	0
ASV10679	96.6	232	Rachicladosporium_paucitum	KF309941	SH0944761.09FU	Ascomycota	Dothideomycetes	Capnodiales	litter_saprotroph	0	0	0	0	0	0	0	0	0	0	0	0	0	0	0	0	0	0	0	0	0	0	0	0	0	0	0	0	0	0	0	0	0	0	0	0	0	0	0	0
ASV11040	97.4	232	Rachicladosporium_paucitum	KF309941	SH0944761.09FU	Ascomycota	Dothideomycetes	Capnodiales	litter_saprotroph	0	0	0	0	0	0	0	0	0	0	0	0	0	0	0	0	0	0	0	0	0	0	0	0	0	0	0	0	0	0	0	0	0	0	0	0	0	0	0	0
ASV01468	97.4	227	Rachicladosporium_pini	UDB0749224	SH0944722.09FU	Ascomycota	Dothideomycetes	Capnodiales	litter_saprotroph	0	0	0	0	3	0	0	0	0	0	0	0	0	0	0	0	0	0	0	0	0	0	0	0	0	0	0	0	0	0	0	0	0	0	0	0	0	0	0	0
ASV02645	97.8	227	Rachicladosporium_pini	UDB0749224	SH0944722.09FU	Ascomycota	Dothideomycetes	Capnodiales	litter_saprotroph	0	0	0	0	0	0	0	0	0	0	0	0	0	0	0	0	0	0	0	0	0	0	0	0	0	0	0	0	0	0	0	0	0	0	0	0	0	0	0	0
ASV02674	99.6	226	Rachicladosporium_pini	UDB0749224	SH0944722.09FU	Ascomycota	Dothideomycetes	Capnodiales	litter_saprotroph	0	0	0	0	0	0	0	0	0	0	0	0	0	0	0	0	0	0	0	0	0	0	0	0	0	0	0	0	0	0	0	0	0	0	0	18	0	0	0	0
ASV05273	100	226	Rachicladosporium_pini	UDB0749224	SH0944722.09FU	Ascomycota	Dothideomycetes	Capnodiales	litter_saprotroph	0	0	0	0	0	0	0	0	0	0	0	0	0	0	0	0	0	0	0	0	0	0	9	0	0	0	0	0	0	0	0	0	0	0	0	7	0	0	0	0
ASV00068	99.1	226	Rachicladosporium_sp	UDB05894941	SH0944719.09FU	Ascomycota	Dothideomycetes	Capnodiales	litter_saprotroph	0	0	0	0	422	2	0	2	15	0	0	0	0	5	0	0	0	40	0	0	1	129	0	229	0	147	0	0	0	0	7	0	0	27	510	13	38	0	7	15
ASV00162	99.6	226	Rachicladosporium_sp	UDB05894941	SH0944719.09FU	Ascomycota	Dothideomycetes	Capnodiales	litter_saprotroph	0	0	0	0	261	2	0	0	0	1	0	0	0	2	0	0	0	28	0	0	0	49	0	78	0	33	0	0	0	0	5	0	12	11	295	0	10	0	3	0
ASV00698	98.7	226	Rachicladosporium_sp	UDB05894941	SH0944719.09FU	Ascomycota	Dothideomycetes	Capnodiales	litter_saprotroph	0	0	0	0	0	0	0	0	0	4	0	0	0	0	0	0	0	0	0	0	0	0	0	0	0	15	0	0	0	0	0	0	0	0	938	0	0	0	0	12
ASV01052	98.7	226	Rachicladosporium_sp	UDB05894941	SH0944719.09FU	Ascomycota	Dothideomycetes	Capnodiales	litter_saprotroph	0	0	0	0	0	12	0	0	27	18	9	0	0	0	0	0	0	0	7	0	0	197	0	289	0	0	0	0	0	0	0	0	0	32	0	21	44	0	11	19
ASV01076	98.7	226	Rachicladosporium_sp	UDB05894941	SH0944719.09FU	Ascomycota	Dothideomycetes	Capnodiales	litter_saprotroph	0	0	0	0	0	0	0	0	0	0	0	0	0	0	0	0	0	0	0	0	0	0	0	0	0	0	0	0	0	0	0	0	0	0	0	0	0	0	0	0
ASV01149	99.1	226	Rachicladosporium_sp	UDB05894941	SH0944719.09FU	Ascomycota	Dothideomycetes	Capnodiales	litter_saprotroph	0	0	0	0	0	0	0	0	0	0	0	0	0	0	0	0	0	0	0	0	0	0	0	0	0	6	0	0	0	0	0	0	0	0	503	0	0	0	0	0
ASV01853	98.7	225	Rachicladosporium_sp	UDB05894489	SH0944740.09FU	Ascomycota	Dothideomycetes	Capnodiales	litter_saprotroph	0	0	0	0	0	0	0	0	0	0	0	0	0	0	0	0	0	0	0	0	0	0	0	0	0	0	0	0	0	0	0	0	0	0	0	0	0	0	0	0
ASV02191	99.1	226	Rachicladosporium_sp	UDB05894941	SH0944719.09FU	Ascomycota	Dothideomycetes	Capnodiales	litter_saprotroph	0	0	0	0	0	0	0	0	8	0	2	0	0	1	0	0	0	0	0	0	0	67	0	111	0	0	0	0	0	0	0	0	0	13	0	9	15	0	0	16
ASV02196	96.9	227	Rachicladosporium_sp	UDB05894269	SH0944760.09FU	Ascomycota	Dothideomycetes	Capnodiales	litter_saprotroph	0	0	0	0	0	0	0	0	0	0	0	0	0	0	0	0	0	0	0	0	0	0	0	0	0	0	0	0	0	0	0	0	0	0	0	0	0	0	0	0
ASV02932	98.2	226	Rachicladosporium_sp	UDB05894941	SH0944719.09FU	Ascomycota	Dothideomycetes	Capnodiales	litter_saprotroph	0	0	0	0	0	0	0	0	0	15	0	0	0	0	0	0	0	0	0	0	0	0	0	0	0	0	0	0	0	0	0	0	0	0	0	0	0	0	0	12
ASV03264	98.7	226	Rachicladosporium_sp	UDB05894941	SH0944719.09FU	Ascomycota	Dothideomycetes	Capnodiales	litter_saprotroph	0	0	0	0	0	0	0	0	0	0	0	0	0	0	0	0	0	0	0	0	0	0	0	0	0	0	0	0	0	0	0	0	0	0	0	0	0	0	0	0
ASV03537	98.2	226	Rachicladosporium_sp	UDB05894941	SH0944719.09FU	Ascomycota	Dothideomycetes	Capnodiales	litter_saprotroph	0	0	0	0	0	0	0	0	0	0	0	0	0	0	0	0	0	0	0	0	0	0	0	0	0	0	0	0	0	0	0	0	0	0	0	0	0	0	0	0
ASV03688	97.4	227	Rachicladosporium_sp	UDB05894269	SH0944760.09FU	Ascomycota	Dothideomycetes	Capnodiales	litter_saprotroph	0	0	0	0	0	0	0	0	0	0	0	0	0	0	0	0	0	0	0	0	1	0	0	0	0	0	0	0	0	0	0	0	0	0	0	0	0	0	0	0
ASV03804	97.3	226	Rachicladosporium_sp	UDB05894941	SH0944719.09FU	Ascomycota	Dothideomycetes	Capnodiales	litter_saprotroph	0	0	0	0	0	0	0	0	0	0	0	0	0	0	0	0	0	0	0	0	0	0	0	0	0	0	0	0	0	0	0	0	0	0	0	0	0	0	0	0
ASV03984	99.1	226	Rachicladosporium_sp	UDB05894941	SH0944719.09FU	Ascomycota	Dothideomycetes	Capnodiales	litter_saprotroph	0	0	0	0	0	0	0	0	0	0	0	0	0	0	0	0	0	0	0	0	0	0	0	0	0	0	0	0	0	0	0	0	0	0	0	0	0	0	0	0
ASV04177	98.2	226	Rachicladosporium_sp	UDB05894941	SH0944719.09FU	Ascomycota	Dothideomycetes	Capnodiales	litter_saprotroph	0	0	0	0	0	0	0	0	0	0	0	0	0	0	0	0	0	0	0	0	0	0	0	0	0	0	0	0	0	0	0	0	0	0	0	0	0	0	0	0
ASV05090	99.1	226	Rachicladosporium_sp	UDB05894941	SH0944719.09FU	Ascomycota	Dothideomycetes	Capnodiales	litter_saprotroph	0	0	0	0	0	0	0	0	0	0	0	5	0	0	0	0	0	0	0	0	0	0	0	0	0	0	0	0	0	0	0	1	0	0	0	0	0	61	0	0
ASV05746	98.7	226	Rachicladosporium_sp	UDB05894941	SH0944719.09FU	Ascomycota	Dothideomycetes	Capnodiales	litter_saprotroph	0	0	0	0	0	0	0	0	0	0	0	0	0	0	0	0	0	0	0	0	0	0	0	0	0	0	0	0	0	0	0	0	0	0	0	0	0	0	0	0
ASV06884	98.7	224	Rachicladosporium_sp	UDB05895306	SH0934851.09FU	Ascomycota	Dothideomycetes	Capnodiales	litter_saprotroph	0	0	0	0	0	0	0	0	0	0	0	0	0	0	0	0	0	0	0	0	0	0	0	0	0	0	0	0	0	0	0	0	0	0	0	0	0	0	0	0
ASV07166	97.8	225	Rachicladosporium_sp	UDB0565418	SH0944759.09FU	Ascomycota	Dothideomycetes	Capnodiales	litter_saprotroph	0	0	0	0	0	0	0	0	0	0	0	0	0	0	0	0	0	0	0	0	0	0	0	0	0	0	0	0	0	0	0	0	0	0	0	0	0	0	0	0
ASV08177	97.8	226	Rachicladosporium_sp	HM240057	SH0944723.09FU	Ascomycota	Dothideomycetes	Capnodiales	litter_saprotroph	0	0	0	0	0	0	0	0	0	0	0	0	0	0	0	0	0	0	0	0	0	0	0	0	0	0	0	0	0	0	0	0	0	0	0	0	0	0	0	0
ASV08682	99.1	224	Rachicladosporium_sp	UDB05895306	SH0934851.09FU	Ascomycota	Dothideomycetes	Capnodiales	litter_saprotroph	0	0	0	0	0	0	0	0	0	0	0	0	0	0	0	0	0	0	0	0	0	0	0	0	0	0	0	0	0	0	0	0	0	0	0	0	0	0	0	0
ASV09321	99.6	224	Rachicladosporium_sp	UDB05895306	SH0934851.09FU	Ascomycota	Dothideomycetes	Capnodiales	litter_saprotroph	0	0	0	0	0	0	0	0	0	0	0	0	0	0	0	0	0	0	0	0	0	0	0	0	0	0	0	0	0	0	0	0	0	0	0	0	0	0	0	0
ASV09355	99.1	222	Rachicladosporium_sp	UDB05894506	SH0944758.09FU	Ascomycota	Dothideomycetes	Capnodiales	litter_saprotroph	0	0	0	0	0	0	0	0	0	0	0	0	0	0	0	0	0	0	0	0	0	0	0	0	0	0	0	0	0	0	0	0	0	0	0	0	0	0	0	0
ASV11017	96.5	227	Rachicladosporium_sp	UDB05894269	SH0944760.09FU	Ascomycota	Dothideomycetes	Capnodiales	litter_saprotroph	0	0	0	0	0	0	0	0	0	0	0	0	0	0	0	0	0	0	0	0	0	0	0	0	0	0	0	0	0	0	0	0	0	0	0	0	0	0	0	0
ASV11266	97.8	225	Rachicladosporium_sp	UDB0565418	SH0944759.09FU	Ascomycota	Dothideomycetes	Capnodiales	litter_saprotroph	0	0	0	0	0	0	0	0	0	0	0	0	0	0	0	0	0	0	0	0	0	0	0	0	0	0	0	0	0	0	0	0	0	0	0	0	0	0	0	0
ASV12106	96.9	227	Rachicladosporium_sp	UDB05894269	SH0944760.09FU	Ascomycota	Dothideomycetes	Capnodiales	litter_saprotroph	0	0	0	0	0	0	0	0	0	0	0	0	0	0	0	0	0	0	0	0	0	0	0	0	0	0	0	0	0	0	0	0	0	0	0	0	0	0	0	0
ASV04187	99.6	228	Robillarda_sessilis	KR873256	SH1264550.09FU	Ascomycota	Sordariomycetes	Xylariales	litter_saprotroph	0	0	0	0	0	0	0	0	0	0	0	0	0	0	0	0	0	0	0	0	0	81	0	0	0	0	0	0	0	0	0	0	0	0	0	0	4	0	0	0
ASV09019	100	228	Robillarda_sessilis	KR873256	SH1264550.09FU	Ascomycota	Sordariomycetes	Xylariales	litter_saprotroph	0	0	0	0	0	0	0	0	0	0	0	0	0	0	0	0	0	0	0	0	0	0	0	0	0	0	0	0	0	0	0	0	0	0	0	0	0	0	0	0
ASV09908	98.2	218	Rodwayella_sp	UDB06671152	SH0990238.09FU	Ascomycota	Leotiomycetes	Helotiales	litter_saprotroph	0	0	0	0	0	0	0	0	0	0	0	0	0	0	0	0	0	0	0	0	0	0	0	0	0	0	0	0	0	0	0	0	0	0	0	0	0	0	0	0
ASV11935	98.3	288	Rugosomyces_persicolor	UDB05346375	SH1265949.09FU	Basidiomycota	Agaricomycetes	Agaricales	litter_saprotroph	0	0	0	0	0	0	0	0	0	0	0	0	0	0	0	0	0	0	0	0	0	0	0	0	0	0	0	0	0	0	0	0	0	0	0	0	0	0	0	0
ASV11293	97.7	222	Rutstroemia_bolaris	UDB0302853	SH0919257.09FU	Ascomycota	Leotiomycetes	Helotiales	litter_saprotroph	0	0	0	0	0	0	0	0	0	0	0	0	0	0	0	13	0	0	0	0	0	0	0	0	0	0	0	0	0	0	0	0	0	0	0	0	0	0	0	0
ASV12121	100	222	Rutstroemia_bolaris	UDB0302853	SH0919257.09FU	Ascomycota	Leotiomycetes	Helotiales	litter_saprotroph	0	0	0	0	0	0	0	0	0	0	0	0	0	0	0	0	0	0	0	0	0	0	0	0	0	0	0	0	0	0	0	0	0	0	0	0	0	0	0	0
ASV09273	99.6	230	Rutstroemia_fruticeti	KF588370	SH0919208.09FU	Ascomycota	Leotiomycetes	Helotiales	litter_saprotroph	0	0	0	0	0	0	0	0	0	0	0	0	0	0	0	0	0	0	0	0	0	0	0	0	0	0	0	0	0	0	0	0	0	0	0	0	0	0	0	0
ASV07793	99.6	223	Rutstroemia_sp	UDB06290465	SH0919233.09FU	Ascomycota	Leotiomycetes	Helotiales	litter_saprotroph	0	0	0	0	0	0	0	0	0	0	0	0	0	0	0	0	0	0	0	0	0	0	0	0	0	0	0	0	0	0	0	0	0	0	0	0	0	0	0	0
ASV10578	98.2	223	Rutstroemia_sp	UDB06290465	SH0919233.09FU	Ascomycota	Leotiomycetes	Helotiales	litter_saprotroph	0	0	0	0	0	0	0	0	0	0	0	0	0	0	0	0	0	0	0	0	0	0	0	0	0	0	0	0	0	0	0	0	0	0	0	0	0	0	0	0
ASV04788	96.9	226	Rutstroemia_sydowiana	AY853238	SH0919242.09FU	Ascomycota	Leotiomycetes	Helotiales	litter_saprotroph	0	0	0	0	0	0	0	0	0	0	0	0	0	0	0	0	0	0	0	0	0	0	0	0	0	0	0	0	0	0	0	0	0	0	0	0	0	0	0	0
ASV06113	99.6	223	Rutstroemia_sydowiana	LT158447	SH0919321.09FU	Ascomycota	Leotiomycetes	Helotiales	litter_saprotroph	0	0	0	0	0	0	0	0	0	0	0	0	0	0	0	0	0	0	0	0	0	0	0	0	0	0	0	0	0	0	0	0	0	0	0	0	0	0	0	0
ASV06459	97.3	226	Rutstroemia_sydowiana	AY853238	SH0919242.09FU	Ascomycota	Leotiomycetes	Helotiales	litter_saprotroph	0	0	0	0	0	0	0	0	0	0	0	0	0	0	0	0	0	0	0	0	1	0	0	0	0	0	0	0	0	0	0	0	0	0	0	0	0	0	0	0
ASV12149	99.1	223	Rutstroemia_sydowiana	LT158447	SH0919321.09FU	Ascomycota	Leotiomycetes	Helotiales	litter_saprotroph	0	0	0	0	0	0	0	0	0	0	0	0	0	0	0	0	0	0	0	0	0	0	0	0	0	0	0	0	0	0	0	0	0	0	0	0	0	0	0	0
ASV03731	99.1	231	Sclerostagonospora_ericae	KX228268	SH1692004.09FU	Ascomycota	Dothideomycetes	Pleosporales	litter_saprotroph	0	0	0	0	0	0	0	0	0	0	0	0	0	0	0	0	0	0	0	0	3	7	0	0	0	0	0	0	0	0	0	0	0	0	0	0	0	0	0	0
ASV05962	99.6	231	Sclerostagonospora_ericae	KX228268	SH1692004.09FU	Ascomycota	Dothideomycetes	Pleosporales	litter_saprotroph	0	0	0	0	0	0	0	0	0	0	0	0	0	0	0	0	0	0	0	0	0	0	0	0	0	0	0	0	0	0	0	0	0	0	0	0	0	0	0	0
ASV01456	99.6	230	Sclerostagonospora_lathyri	MG828955	SH3167715.09FU	Ascomycota	Dothideomycetes	Pleosporales	litter_saprotroph	0	0	0	0	0	0	0	0	0	0	0	0	0	0	0	0	0	0	0	0	0	0	0	0	0	0	0	0	0	0	0	0	0	0	0	0	0	0	0	0
ASV01877	100	230	Sclerostagonospora_lathyri	MG828955	SH3167715.09FU	Ascomycota	Dothideomycetes	Pleosporales	litter_saprotroph	0	0	0	0	0	0	0	0	0	0	0	0	0	0	0	0	0	0	0	0	0	0	0	0	0	0	0	0	0	0	0	0	0	0	0	0	0	0	0	0
ASV10374	97.8	230	Sclerostagonospora_lathyri	MG828955	SH3167715.09FU	Ascomycota	Dothideomycetes	Pleosporales	litter_saprotroph	0	0	0	0	0	0	0	0	0	0	0	0	0	0	0	0	0	0	0	0	0	0	0	0	0	0	0	0	0	0	0	0	0	0	0	0	0	0	0	0
ASV11043	99.1	230	Sclerostagonospora_lathyri	MG828955	SH3167715.09FU	Ascomycota	Dothideomycetes	Pleosporales	litter_saprotroph	0	0	0	0	0	0	0	0	0	0	0	0	0	0	0	0	0	0	0	0	0	0	0	0	0	0	0	0	0	0	0	0	0	0	0	0	0	0	0	0
ASV05874	97.4	228	Sclerostagonospora_sp	UDB06700824	SH1091785.09FU	Ascomycota	Dothideomycetes	Pleosporales	litter_saprotroph	0	0	0	0	0	0	0	0	0	0	0	0	0	0	0	0	0	0	0	0	0	0	0	0	0	0	0	0	0	0	0	0	0	0	0	0	0	0	0	0
ASV07958	96.9	224	Sclerostagonospora_sp	UDB06701727	SH0906774.09FU	Ascomycota	Dothideomycetes	Pleosporales	litter_saprotroph	0	0	0	0	0	0	0	0	0	0	0	0	0	0	0	0	0	0	0	0	0	0	0	0	0	0	0	0	0	0	0	0	0	0	0	0	0	0	0	0
ASV12054	98.2	225	Sclerostagonospora_sp	UDB0292348	SH0906746.09FU	Ascomycota	Dothideomycetes	Pleosporales	litter_saprotroph	0	0	0	0	0	0	0	0	0	0	0	0	0	0	0	0	0	0	0	0	0	0	0	0	0	0	0	0	0	0	0	0	0	0	0	0	0	0	0	0
ASV10898	98.2	228	Septoriella_agrostina	MG828945	SH3245941.09FU	Ascomycota	Dothideomycetes	Pleosporales	litter_saprotroph	0	0	0	0	0	0	0	0	0	0	0	0	0	0	0	0	0	0	0	0	0	0	0	0	0	0	0	0	0	0	0	0	0	0	0	0	0	0	0	0
ASV02264	96.9	228	Septoriella_callistemonis	MZ064412	SH1719908.09FU	Ascomycota	Dothideomycetes	Pleosporales	litter_saprotroph	0	0	0	0	0	0	0	0	0	0	0	0	0	0	0	0	0	0	0	0	0	0	0	0	0	0	0	0	0	0	0	0	0	0	0	0	0	0	0	0
ASV06069	97.4	228	Septoriella_callistemonis	MZ064412	SH1719908.09FU	Ascomycota	Dothideomycetes	Pleosporales	litter_saprotroph	0	0	0	0	0	0	0	0	0	0	0	0	0	0	0	0	0	0	0	0	0	0	0	0	0	0	0	0	0	0	0	0	0	0	0	0	0	0	0	0
ASV07966	97.8	228	Septoriella_callistemonis	MZ064412	SH1719908.09FU	Ascomycota	Dothideomycetes	Pleosporales	litter_saprotroph	0	0	0	0	0	0	0	0	0	0	0	0	0	0	0	0	0	0	0	0	0	0	0	0	0	0	0	0	0	0	0	0	0	0	0	0	0	0	0	0
ASV00322	98.2	227	Septoriella_hirta	KR873249	SH1719835.09FU	Ascomycota	Dothideomycetes	Pleosporales	litter_saprotroph	0	0	0	0	0	0	0	0	0	0	3	0	0	0	0	0	0	0	0	14	6	0	4	0	0	1	4	0	0	0	0	0	0	0	3	0	0	0	0	0
ASV00663	98.7	227	Septoriella_hirta	KR873249	SH1719835.09FU	Ascomycota	Dothideomycetes	Pleosporales	litter_saprotroph	0	0	0	0	0	0	0	0	0	0	0	0	0	0	0	0	0	0	0	0	6	0	0	0	0	0	0	0	0	0	0	0	0	0	0	0	0	0	0	0
ASV02766	99.6	227	Septoriella_hirta	KR873249	SH1719835.09FU	Ascomycota	Dothideomycetes	Pleosporales	litter_saprotroph	0	0	0	0	0	0	0	0	0	0	0	0	0	0	0	0	0	0	0	0	0	0	0	0	0	0	0	0	0	0	0	0	0	0	0	0	0	0	0	0
ASV04391	100	227	Septoriella_hirta	KR873249	SH1719835.09FU	Ascomycota	Dothideomycetes	Pleosporales	litter_saprotroph	0	0	0	0	0	0	0	0	0	0	0	0	0	0	0	0	0	0	0	0	0	0	0	0	0	0	0	0	0	0	0	0	0	0	0	0	0	0	0	0
ASV06014	97.8	227	Septoriella_hirta	KR873249	SH1719835.09FU	Ascomycota	Dothideomycetes	Pleosporales	litter_saprotroph	0	0	0	0	0	0	0	0	0	0	0	0	0	0	0	0	0	0	0	0	0	0	0	0	0	0	0	0	0	0	0	0	0	0	0	0	0	0	0	0
ASV06257	96.9	227	Septoriella_hirta	KR873249	SH1719835.09FU	Ascomycota	Dothideomycetes	Pleosporales	litter_saprotroph	0	0	0	0	0	0	0	0	0	0	0	0	0	0	0	0	0	0	0	0	0	0	0	0	0	0	0	0	0	0	0	0	0	0	0	0	0	0	0	0
ASV08350	97.8	227	Septoriella_hirta	KR873249	SH1719835.09FU	Ascomycota	Dothideomycetes	Pleosporales	litter_saprotroph	0	0	0	0	0	0	0	0	0	0	0	0	0	0	0	0	0	0	0	0	0	0	0	0	0	0	0	0	0	0	0	0	0	0	0	0	0	0	0	0
ASV12131	98.7	227	Septoriella_hirta	KR873249	SH1719835.09FU	Ascomycota	Dothideomycetes	Pleosporales	litter_saprotroph	0	0	0	0	0	0	0	0	0	0	0	0	0	0	0	0	0	0	0	0	0	0	0	0	0	0	0	0	0	0	0	0	0	0	0	0	0	0	0	0
ASV02203	99.6	228	Septoriella_hollandica	MK539967	SH3246683.09FU	Ascomycota	Dothideomycetes	Pleosporales	litter_saprotroph	0	0	0	0	0	0	0	0	0	0	0	0	0	0	0	0	0	5	0	0	0	0	0	0	0	0	0	0	0	0	2	0	0	0	0	0	0	0	0	0
ASV03847	100	228	Septoriella_hollandica	MK539967	SH3246683.09FU	Ascomycota	Dothideomycetes	Pleosporales	litter_saprotroph	0	0	0	0	0	0	0	0	0	0	0	0	0	0	0	0	0	0	0	0	0	0	0	0	0	0	0	0	0	0	0	0	0	0	0	0	0	0	0	0
ASV03908	99.1	228	Septoriella_hollandica	MK539967	SH3246683.09FU	Ascomycota	Dothideomycetes	Pleosporales	litter_saprotroph	0	0	0	0	0	0	0	0	0	0	0	0	0	0	0	0	0	0	0	0	0	0	0	0	0	0	0	0	0	0	0	0	0	0	0	0	0	0	0	0
ASV07357	98.7	228	Septoriella_hollandica	MK539967	SH3246683.09FU	Ascomycota	Dothideomycetes	Pleosporales	litter_saprotroph	0	0	0	0	0	0	0	0	0	0	0	0	0	0	0	0	0	0	0	0	0	0	0	0	0	0	0	0	0	0	0	0	0	0	0	0	0	0	0	0
ASV09921	98.7	228	Septoriella_hollandica	MK539967	SH3246683.09FU	Ascomycota	Dothideomycetes	Pleosporales	litter_saprotroph	0	0	0	0	0	0	0	0	0	0	0	0	0	0	0	0	0	0	0	0	0	0	0	0	0	0	0	0	0	0	0	0	0	0	0	0	0	0	0	0
ASV11255	99.6	227	Septoriella_oudemansii	KR873250	SH1719671.09FU	Ascomycota	Dothideomycetes	Pleosporales	litter_saprotroph	0	0	0	0	0	0	0	0	0	0	0	0	0	0	0	0	0	0	0	0	0	0	0	0	0	0	0	0	0	0	0	0	0	0	0	0	0	0	0	0
ASV01640	97.8	226	Septoriella_phragmitis	KR873251	SH3245837.09FU	Ascomycota	Dothideomycetes	Pleosporales	litter_saprotroph	0	0	0	0	0	0	0	0	0	0	0	0	0	0	0	0	0	0	0	0	0	0	0	0	0	0	1	0	0	0	0	0	0	0	0	0	0	0	0	0
ASV02865	98.2	226	Septoriella_phragmitis	KR873251	SH3245837.09FU	Ascomycota	Dothideomycetes	Pleosporales	litter_saprotroph	0	0	0	0	0	0	0	0	0	0	0	0	0	0	0	0	0	0	0	0	0	0	0	0	0	0	0	0	0	0	0	0	0	0	0	0	0	0	0	0
ASV01041	99.6	228	Septoriella_poae	KJ869111	SH1092071.09FU	Ascomycota	Dothideomycetes	Pleosporales	litter_saprotroph	0	0	0	0	0	0	0	0	0	0	0	0	0	0	0	0	0	0	0	0	0	0	0	0	0	0	0	0	0	0	0	0	0	0	0	0	0	0	0	0
ASV01805	100	228	Septoriella_poae	KJ869111	SH1092071.09FU	Ascomycota	Dothideomycetes	Pleosporales	litter_saprotroph	0	0	0	0	0	0	0	0	0	0	0	0	0	0	0	0	0	4	0	0	0	0	0	0	0	0	0	0	0	0	0	0	0	0	0	0	0	0	0	0
ASV03424	97.8	228	Septoriella_poae	KJ869111	SH1092071.09FU	Ascomycota	Dothideomycetes	Pleosporales	litter_saprotroph	0	0	0	0	0	0	0	0	0	0	0	0	0	0	0	0	0	0	0	0	0	0	0	0	0	0	0	0	0	0	0	0	0	0	0	0	0	0	0	0
ASV04256	98.2	228	Septoriella_poae	KJ869111	SH1092071.09FU	Ascomycota	Dothideomycetes	Pleosporales	litter_saprotroph	0	0	0	0	0	0	0	0	0	0	0	0	0	0	0	0	0	0	0	0	0	0	0	0	0	0	0	0	0	0	0	0	0	0	0	0	0	0	0	0
ASV07030	99.1	228	Septoriella_poae	KJ869111	SH1092071.09FU	Ascomycota	Dothideomycetes	Pleosporales	litter_saprotroph	0	0	0	0	0	0	0	0	0	0	0	0	0	0	0	0	0	0	0	0	0	0	0	0	0	0	0	0	0	0	0	0	0	0	0	0	0	0	0	0
ASV07987	99.1	228	Septoriella_poae	KJ869111	SH1092071.09FU	Ascomycota	Dothideomycetes	Pleosporales	litter_saprotroph	0	0	0	0	0	0	0	0	0	0	0	0	0	0	0	0	0	0	0	0	0	0	0	0	0	0	0	0	0	0	0	0	0	0	0	0	0	0	0	0
ASV09930	98.7	229	Septoriella_poae	KJ869111	SH1092071.09FU	Ascomycota	Dothideomycetes	Pleosporales	litter_saprotroph	0	0	0	0	0	0	0	0	0	0	0	0	0	0	0	0	0	0	0	0	0	0	0	0	0	0	0	0	0	0	0	0	0	0	0	0	0	0	0	0
ASV11632	99.1	228	Septoriella_poae	KJ869111	SH1092071.09FU	Ascomycota	Dothideomycetes	Pleosporales	litter_saprotroph	0	0	0	0	0	0	0	0	0	0	0	0	0	0	0	0	0	0	0	0	0	0	0	0	0	0	0	0	0	0	0	0	0	0	0	0	0	0	0	0
ASV09925	99.6	228	Septoriella_pseudophragmitis	MK560161	SH1719525.09FU	Ascomycota	Dothideomycetes	Pleosporales	litter_saprotroph	0	0	0	0	0	0	0	0	0	0	0	0	0	0	0	0	0	0	0	0	0	0	0	0	0	0	0	0	0	0	0	0	0	0	0	0	0	0	0	0
ASV05877	99.7	289	Sistotrema_brinkmannii	KM232461	SH1208562.09FU	Basidiomycota	Agaricomycetes	Cantharellales	litter_saprotroph	0	0	0	0	0	0	0	0	0	0	0	0	0	0	0	0	0	0	0	0	0	0	0	0	0	0	0	0	0	0	0	0	0	0	0	0	0	0	0	0
ASV11066	99.7	299	Sistotrema_coronilla	UDB028054	SH1259488.09FU	Basidiomycota	Agaricomycetes	Cantharellales	litter_saprotroph	0	0	0	0	0	0	0	0	0	0	0	0	0	0	0	0	0	0	0	0	0	0	0	0	0	0	0	0	0	0	0	0	0	0	0	0	0	0	0	0
ASV06289	99.7	295	Sistotrema_diademiferum	UDB016358	SH1303989.09FU	Basidiomycota	Agaricomycetes	Cantharellales	litter_saprotroph	0	0	0	0	0	0	0	0	0	0	0	0	0	0	0	0	0	0	0	0	0	0	0	0	0	0	0	0	0	0	0	0	0	0	0	0	0	0	0	0
ASV04257	99	298	Sistotrema_eximum	MH862275	SH1249936.09FU	Basidiomycota	Agaricomycetes	Cantharellales	litter_saprotroph	0	0	0	0	0	0	0	0	0	0	0	0	0	0	0	0	0	0	0	0	0	0	0	0	0	0	0	0	0	0	0	0	0	0	0	0	0	0	0	0
ASV03619	99.7	289	Sistotrema_oblongisporum	UDB031052	SH1249941.09FU	Basidiomycota	Agaricomycetes	Cantharellales	litter_saprotroph	0	0	0	0	0	0	0	0	0	0	0	0	0	0	0	0	0	0	0	0	0	0	0	0	0	0	0	0	0	0	0	0	0	0	0	0	0	0	0	0
ASV05756	100	289	Sistotrema_oblongisporum	UDB031052	SH1249941.09FU	Basidiomycota	Agaricomycetes	Cantharellales	litter_saprotroph	0	0	0	1	0	0	0	0	0	0	0	0	0	0	0	0	0	0	0	0	0	0	0	0	0	0	0	0	0	0	0	0	0	0	0	0	0	0	0	0
ASV07299	99.3	289	Sistotrema_oblongisporum	UDB031052	SH1249941.09FU	Basidiomycota	Agaricomycetes	Cantharellales	litter_saprotroph	0	0	0	0	0	0	0	0	0	0	0	0	0	0	0	0	0	0	0	0	0	0	0	0	0	0	0	0	0	0	0	0	0	0	0	0	0	0	0	0
ASV09916	99.3	289	Sistotrema_oblongisporum	UDB031052	SH1249941.09FU	Basidiomycota	Agaricomycetes	Cantharellales	litter_saprotroph	0	0	0	0	0	0	0	0	0	0	0	0	0	0	0	0	0	0	0	0	0	0	0	0	0	0	0	0	0	0	0	0	0	0	0	0	0	0	0	0
ASV11207	99.3	289	Sistotrema_oblongisporum	UDB031052	SH1249941.09FU	Basidiomycota	Agaricomycetes	Cantharellales	litter_saprotroph	0	0	0	0	0	0	0	0	0	0	0	0	0	0	0	0	0	0	0	0	0	0	0	0	0	0	0	0	0	0	0	0	0	0	0	0	0	0	0	0
ASV09998	99	299	Sistotrema_sp	UDB07062076	SH0906253.09FU	Basidiomycota	Agaricomycetes	Cantharellales	litter_saprotroph	0	0	0	0	0	0	0	0	0	0	0	0	0	0	0	0	0	0	0	0	0	0	0	0	0	0	0	0	0	0	0	0	0	0	0	0	0	0	0	0
ASV11897	100	298	Sistotrema_sp	UDB07052649	SH1259499.09FU	Basidiomycota	Agaricomycetes	Cantharellales	litter_saprotroph	0	0	0	0	0	0	0	0	0	0	0	0	0	0	0	0	0	0	0	0	0	0	0	0	0	0	0	0	0	0	0	0	0	0	0	0	0	0	0	0
ASV09242	85.8	239	Spathularia_sp	KC833095	SH0996062.09FU	Ascomycota	Leotiomycetes	Rhytismatales	litter_saprotroph	0	0	0	0	0	0	0	0	0	0	0	0	0	0	0	0	0	0	0	0	0	0	0	0	0	0	0	0	0	0	0	0	0	0	0	0	0	0	0	0
ASV00720	82.9	234	Sphaerulina_abeliceae	JX901793	SH1086995.09FU	Ascomycota	Dothideomycetes	Mycosphaerellales	litter_saprotroph	0	0	0	0	0	0	0	0	0	0	0	0	8	0	17	16	0	0	0	0	0	0	0	0	0	0	0	0	1	0	0	0	0	0	0	0	0	0	0	0
ASV01154	83.3	234	Sphaerulina_abeliceae	JX901793	SH1086995.09FU	Ascomycota	Dothideomycetes	Mycosphaerellales	litter_saprotroph	0	0	0	0	0	0	0	0	0	0	0	0	0	0	0	7	0	0	0	0	0	0	0	0	0	0	0	0	0	0	0	0	0	0	0	0	0	0	0	0
ASV01337	83.3	234	Sphaerulina_abeliceae	JX901793	SH1086995.09FU	Ascomycota	Dothideomycetes	Mycosphaerellales	litter_saprotroph	0	0	0	0	0	0	0	0	0	0	9	0	3	0	0	0	0	0	0	0	0	0	0	0	0	0	0	0	0	0	0	0	0	0	0	0	0	0	0	0
ASV02040	83.8	234	Sphaerulina_abeliceae	JX901793	SH1086995.09FU	Ascomycota	Dothideomycetes	Mycosphaerellales	litter_saprotroph	0	0	0	0	0	0	0	0	0	0	4	0	6	0	0	0	0	0	0	13	0	0	0	0	0	0	0	0	0	0	0	0	4	0	0	0	0	0	0	0
ASV02241	82.7	237	Sphaerulina_abeliceae	JX901793	SH1086995.09FU	Ascomycota	Dothideomycetes	Mycosphaerellales	litter_saprotroph	0	0	0	0	0	0	0	0	0	0	0	0	0	0	0	0	0	0	0	0	0	0	0	0	0	0	0	0	0	0	0	0	0	0	0	0	0	0	0	0
ASV02893	83.1	236	Sphaerulina_abeliceae	JX901793	SH1086995.09FU	Ascomycota	Dothideomycetes	Mycosphaerellales	litter_saprotroph	0	0	0	0	0	0	0	0	0	0	0	0	0	0	0	0	0	0	0	0	0	0	0	0	0	0	0	0	0	0	0	0	0	0	0	0	0	0	0	0
ASV04218	99.1	228	Sphaerulina_abeliceae	JX901793	SH1086995.09FU	Ascomycota	Dothideomycetes	Mycosphaerellales	litter_saprotroph	0	0	0	0	0	0	0	0	0	0	0	0	0	0	0	0	0	0	0	0	0	0	0	0	0	0	0	0	0	0	0	0	0	0	0	0	0	0	0	0
ASV04457	83.5	236	Sphaerulina_abeliceae	JX901793	SH1086995.09FU	Ascomycota	Dothideomycetes	Mycosphaerellales	litter_saprotroph	0	0	0	0	0	0	0	0	0	0	0	0	0	0	0	0	0	0	0	0	0	0	0	0	0	0	0	0	0	0	0	0	0	0	0	0	0	0	0	0
ASV05154	90.5	231	Sphaerulina_abeliceae	JX901793	SH1086995.09FU	Ascomycota	Dothideomycetes	Mycosphaerellales	litter_saprotroph	0	0	0	0	0	0	0	0	0	0	0	0	0	0	0	0	0	0	0	0	0	0	0	0	0	0	0	0	0	0	0	0	0	0	0	0	0	0	0	0
ASV06399	90	231	Sphaerulina_abeliceae	JX901793	SH1086995.09FU	Ascomycota	Dothideomycetes	Mycosphaerellales	litter_saprotroph	0	0	0	0	0	0	0	0	0	0	0	0	0	0	0	0	0	0	0	0	0	0	0	0	0	0	0	0	0	0	0	0	0	0	0	0	0	0	0	0
ASV07781	98.7	228	Sphaerulina_abeliceae	JX901793	SH1086995.09FU	Ascomycota	Dothideomycetes	Mycosphaerellales	litter_saprotroph	0	0	0	0	0	0	0	0	0	0	0	0	0	0	0	0	0	0	0	0	0	0	0	0	0	0	0	0	0	0	0	0	0	0	0	0	0	0	0	0
ASV11096	83.3	234	Sphaerulina_abeliceae	JX901793	SH1086995.09FU	Ascomycota	Dothideomycetes	Mycosphaerellales	litter_saprotroph	0	0	0	0	0	0	0	0	0	0	0	14	0	0	0	0	0	0	0	0	0	0	0	0	0	0	0	0	0	0	0	0	0	0	0	0	0	0	0	0
ASV11451	90	231	Sphaerulina_abeliceae	JX901793	SH1086995.09FU	Ascomycota	Dothideomycetes	Mycosphaerellales	litter_saprotroph	0	0	0	0	0	0	0	0	0	0	0	0	0	0	0	0	0	0	0	0	0	0	0	0	0	0	0	0	0	0	0	0	0	0	0	0	0	0	0	0
ASV07532	95.9	218	Sphaerulina_myriadea	KF251251	SH1323059.09FU	Ascomycota	Dothideomycetes	Mycosphaerellales	litter_saprotroph	0	0	0	0	0	0	0	0	0	0	0	0	0	0	0	0	0	0	0	0	0	0	0	0	0	0	0	0	0	0	0	0	0	0	0	0	0	0	0	0
ASV10151	96.3	218	Sphaerulina_myriadea	KF251251	SH1323059.09FU	Ascomycota	Dothideomycetes	Mycosphaerellales	litter_saprotroph	0	0	0	0	0	0	0	0	0	0	0	0	0	0	0	0	0	0	0	0	0	0	0	0	0	0	0	0	0	0	0	0	0	0	0	0	0	0	0	0
ASV05378	96.8	218	Sphaerulina_pelargonii	KP004456	SH1087001.09FU	Ascomycota	Dothideomycetes	Mycosphaerellales	litter_saprotroph	0	0	0	0	0	0	0	0	0	0	0	0	0	0	0	0	0	0	0	0	0	0	0	0	0	0	0	0	0	0	0	0	0	0	0	0	0	0	0	0
ASV06507	97.2	218	Sphaerulina_pelargonii	KP004456	SH1087001.09FU	Ascomycota	Dothideomycetes	Mycosphaerellales	litter_saprotroph	0	0	0	0	0	0	0	0	0	0	0	0	0	0	0	0	0	0	0	0	0	0	0	0	0	0	0	0	0	0	0	0	0	0	0	0	0	0	0	0
ASV08191	95.9	218	Sphaerulina_pelargonii	KP004456	SH1087001.09FU	Ascomycota	Dothideomycetes	Mycosphaerellales	litter_saprotroph	0	0	0	0	0	0	0	0	0	0	0	0	0	0	0	0	0	0	0	0	0	0	0	0	0	0	0	0	0	0	0	0	0	0	0	0	0	0	0	0
ASV07118	99.5	218	Sphaerulina_pseudovirgaureae	KF251253	SH1712604.09FU	Ascomycota	Dothideomycetes	Mycosphaerellales	litter_saprotroph	0	0	0	0	0	0	0	0	0	0	0	0	0	0	0	0	0	0	0	0	0	0	0	0	0	0	0	0	0	0	0	0	0	0	0	0	0	0	0	0
ASV10157	96.8	222	Sphaerulina_quercicola	KF251628	SH0991963.09FU	Ascomycota	Dothideomycetes	Mycosphaerellales	litter_saprotroph	0	0	0	0	0	0	0	0	0	0	0	0	0	0	0	0	0	0	0	0	0	0	0	0	0	0	0	0	0	0	0	0	0	0	0	0	0	0	0	0
ASV01051	95	220	Sphaerulina_westendorpii	KF251641	SH1086777.09FU	Ascomycota	Dothideomycetes	Mycosphaerellales	litter_saprotroph	0	0	0	0	0	0	0	0	0	0	0	0	0	0	0	0	0	0	0	0	0	0	0	0	0	0	0	0	0	0	0	0	0	0	0	0	0	0	0	0
ASV02130	99.5	218	Sphaerulina_westendorpii	KF251641	SH1086777.09FU	Ascomycota	Dothideomycetes	Mycosphaerellales	litter_saprotroph	0	0	0	0	0	0	0	0	0	0	0	0	0	0	0	0	0	3	0	0	0	0	0	0	0	0	0	0	0	0	0	0	0	0	0	0	0	0	0	0
ASV03978	100	218	Sphaerulina_westendorpii	KF251641	SH1086777.09FU	Ascomycota	Dothideomycetes	Mycosphaerellales	litter_saprotroph	0	0	0	0	0	0	0	0	0	0	0	0	0	0	0	0	0	0	0	0	0	0	0	0	0	0	0	0	0	0	0	0	0	0	0	0	0	0	0	0
ASV07778	87.3	220	Spirosphaera_floriformis	HQ696658	SH0976202.09FU	Ascomycota	Leotiomycetes	Helotiales	litter_saprotroph	0	0	0	0	0	0	0	0	0	0	0	0	0	0	0	0	0	0	0	0	0	0	0	0	0	0	0	0	0	0	0	0	0	0	0	0	0	0	0	0
ASV03169	99.2	246	Sporormiella_intermedia	DQ468020	SH0992182.09FU	Ascomycota	Dothideomycetes	Pleosporales	litter_saprotroph	0	0	0	0	0	0	0	0	0	0	0	0	0	0	0	0	0	33	0	0	0	0	0	0	0	0	0	0	0	0	0	0	0	0	0	0	0	0	0	0
ASV04924	99.6	246	Sporormiella_intermedia	DQ468020	SH0992182.09FU	Ascomycota	Dothideomycetes	Pleosporales	litter_saprotroph	0	0	0	0	0	0	0	0	0	0	0	0	0	0	0	0	0	26	0	0	0	0	0	0	0	0	0	0	0	0	0	0	0	0	0	0	0	0	0	0
ASV09766	93.9	246	Sporormiella_intermedia	DQ468020	SH0992182.09FU	Ascomycota	Dothideomycetes	Pleosporales	litter_saprotroph	0	0	0	0	0	0	0	0	0	0	0	0	0	0	0	0	0	0	0	0	0	0	0	0	0	0	0	0	0	0	0	0	0	0	0	0	0	0	0	0
ASV09377	99.1	223	Sporormiella_leporina	GQ203782	SH0992175.09FU	Ascomycota	Dothideomycetes	Pleosporales	litter_saprotroph	0	0	0	0	0	0	0	0	0	0	0	0	0	0	0	0	0	0	0	0	0	0	0	0	0	0	0	0	0	0	0	0	0	0	0	0	0	0	0	0
ASV10919	98.8	241	Sporormiella_similis	DQ468028	SH1085481.09FU	Ascomycota	Dothideomycetes	Pleosporales	litter_saprotroph	0	0	0	0	0	0	0	0	0	0	0	0	0	0	5	1	0	0	0	0	0	0	0	0	0	0	0	9	0	0	0	0	0	0	0	0	0	0	0	0
ASV11607	99.2	241	Sporormiella_similis	DQ468028	SH1085481.09FU	Ascomycota	Dothideomycetes	Pleosporales	litter_saprotroph	0	0	0	0	0	0	0	0	0	0	0	0	0	0	0	0	0	0	0	0	0	0	0	0	0	0	0	0	0	0	0	0	0	0	0	0	0	0	0	0
ASV10590	99.6	275	Stropharia_cyanea	UDB015716	SH3669741.09FU	Basidiomycota	Agaricomycetes	Agaricales	litter_saprotroph	3	0	0	0	0	0	0	0	0	0	0	0	0	0	0	0	0	5	0	0	0	0	0	0	0	0	0	0	0	4	0	0	0	0	0	0	0	0	0	0
ASV05315	99.6	229	Teichospora_kingiae	KR909181	SH1067852.09FU	Ascomycota	Dothideomycetes	Pleosporales	litter_saprotroph	0	0	0	0	0	0	0	0	0	0	0	0	0	0	2	0	0	0	0	0	0	0	0	0	0	0	0	0	0	0	0	0	0	0	0	0	0	0	0	0
ASV01771	99.1	229	Teichospora_mariae	UDB05430509	SH0912132.09FU	Ascomycota	Dothideomycetes	Pleosporales	litter_saprotroph	0	0	0	0	0	0	5	0	8	0	11	0	15	12	0	9	0	0	0	13	5	0	0	0	71	0	0	0	2	7	0	0	2	0	0	8	0	0	3	0
ASV02220	98.7	229	Teichospora_mariae	UDB05430509	SH0912132.09FU	Ascomycota	Dothideomycetes	Pleosporales	litter_saprotroph	0	0	6	0	0	0	0	0	14	8	4	0	3	9	0	11	0	0	0	0	0	0	0	0	0	0	0	0	0	0	0	0	0	0	0	0	9	0	0	0
ASV02250	98.3	229	Teichospora_mariae	UDB05430509	SH0912132.09FU	Ascomycota	Dothideomycetes	Pleosporales	litter_saprotroph	0	0	0	0	5	0	0	0	0	0	4	0	11	0	6	2	0	5	0	1	0	0	0	0	0	0	4	0	0	3	2	0	0	0	0	0	0	0	0	0
ASV02529	98.7	229	Teichospora_mariae	UDB05430509	SH0912132.09FU	Ascomycota	Dothideomycetes	Pleosporales	litter_saprotroph	0	0	0	0	0	0	0	0	0	0	8	0	0	11	0	0	0	1	0	0	4	0	0	0	0	68	8	0	0	0	0	0	0	0	0	0	0	0	0	0
ASV03105	99.6	229	Teichospora_mariae	UDB05430509	SH0912132.09FU	Ascomycota	Dothideomycetes	Pleosporales	litter_saprotroph	0	0	1	0	0	0	0	1	0	0	0	0	11	7	0	5	0	0	0	0	0	0	0	0	24	0	0	0	0	0	0	0	3	0	0	3	0	0	0	0
ASV03620	99.1	229	Teichospora_mariae	UDB05430509	SH0912132.09FU	Ascomycota	Dothideomycetes	Pleosporales	litter_saprotroph	0	0	0	0	0	0	0	0	0	0	0	0	0	0	0	0	0	0	0	0	0	0	0	4	0	0	0	0	0	4	0	0	0	0	2	0	0	0	0	0
ASV03919	98.7	229	Teichospora_mariae	UDB05430509	SH0912132.09FU	Ascomycota	Dothideomycetes	Pleosporales	litter_saprotroph	0	0	0	0	0	0	0	0	0	0	1	0	4	0	4	0	0	5	0	0	0	0	0	0	0	0	4	0	0	0	0	0	0	0	0	0	0	0	0	0
ASV04079	99.1	229	Teichospora_mariae	UDB05430509	SH0912132.09FU	Ascomycota	Dothideomycetes	Pleosporales	litter_saprotroph	0	0	0	0	0	0	0	0	0	0	1	0	0	0	0	0	0	2	0	0	0	0	0	0	0	16	4	0	0	0	0	0	0	0	0	0	0	0	0	0
ASV06986	99.1	229	Teichospora_mariae	UDB05430509	SH0912132.09FU	Ascomycota	Dothideomycetes	Pleosporales	litter_saprotroph	0	0	0	0	0	0	0	0	0	0	0	29	0	0	0	0	0	0	0	0	0	0	0	0	0	0	0	0	0	0	0	16	0	0	0	0	0	0	0	0
ASV09194	98.3	229	Teichospora_mariae	UDB05430509	SH0912132.09FU	Ascomycota	Dothideomycetes	Pleosporales	litter_saprotroph	0	0	0	0	0	0	0	0	0	0	0	0	0	0	0	0	0	0	0	0	0	0	0	0	0	0	0	0	0	0	0	2	0	0	0	0	0	7	0	0
ASV11325	98.7	229	Teichospora_mariae	UDB05430509	SH0912132.09FU	Ascomycota	Dothideomycetes	Pleosporales	litter_saprotroph	0	0	0	0	0	0	0	0	0	0	0	0	0	0	0	0	0	0	0	0	0	0	0	0	0	0	0	0	0	0	0	0	0	0	0	0	0	0	0	0
ASV10451	99.6	229	Teichospora_pusilla	KU601586	SH1400380.09FU	Ascomycota	Dothideomycetes	Pleosporales	litter_saprotroph	0	0	0	0	2	0	0	0	0	0	5	0	0	0	0	0	0	5	0	0	0	0	0	0	0	0	0	0	0	0	0	0	0	0	0	0	0	0	0	0
ASV12171	100	229	Teichospora_pusilla	KU601586	SH1400380.09FU	Ascomycota	Dothideomycetes	Pleosporales	litter_saprotroph	0	0	0	0	0	0	0	0	0	0	0	0	0	0	0	0	0	0	0	0	0	0	0	0	0	0	0	0	0	0	0	0	0	0	0	0	0	0	0	0
ASV10934	95.9	246	Teichospora_sp	MT813929	SH0912128.09FU	Ascomycota	Dothideomycetes	Pleosporales	litter_saprotroph	0	0	0	0	0	0	0	0	0	0	0	0	0	0	0	0	0	0	0	0	0	0	0	0	0	0	3	0	0	0	0	0	0	0	0	0	0	0	0	0
ASV04594	99.6	229	Teichospora_trabicola	KU601591	SH0912152.09FU	Ascomycota	Dothideomycetes	Pleosporales	litter_saprotroph	0	0	0	0	0	0	0	0	0	0	6	0	6	0	5	1	0	8	0	3	0	0	2	0	0	0	0	0	0	6	0	0	0	0	0	11	0	0	0	0
ASV08000	100	229	Teichospora_trabicola	KU601591	SH0912152.09FU	Ascomycota	Dothideomycetes	Pleosporales	litter_saprotroph	0	0	0	0	0	0	0	0	0	0	0	0	0	4	5	0	0	0	0	0	0	0	0	0	0	0	0	0	0	0	0	0	0	0	0	0	0	0	0	0
ASV01405	95.7	234	Tetracladium_marchalianum	KX858648	SH1078650.09FU	Ascomycota	Leotiomycetes	Helotiales	litter_saprotroph	0	0	0	0	0	0	0	0	0	0	0	0	0	0	0	0	0	0	0	0	51	0	10	0	0	0	0	0	0	0	0	0	0	0	0	0	0	0	0	0
ASV10720	97.4	230	Tetraploa_sasicola	KY987520	SH0972158.09FU	Ascomycota	Dothideomycetes	Pleosporales	litter_saprotroph	0	0	0	0	0	0	0	0	0	0	0	0	0	0	0	0	0	0	0	0	0	0	0	0	0	0	0	0	0	0	0	0	0	0	0	0	0	0	0	0
ASV10448	99.5	221	Thyridaria_broussonetiae	KX650569	SH0984962.09FU	Ascomycota	Dothideomycetes	Pleosporales	litter_saprotroph	0	0	0	0	7	0	0	0	0	0	0	0	0	0	0	0	0	0	0	0	0	0	0	0	0	0	0	0	0	0	0	0	0	0	0	0	0	0	0	0
ASV11219	98.6	218	Trichopezizella_sp	UDB06631464	SH0982403.09FU	Ascomycota	Leotiomycetes	Helotiales	litter_saprotroph	0	0	0	0	0	0	0	0	0	0	0	0	0	0	0	0	0	0	0	0	0	0	0	0	0	0	0	0	0	0	0	0	0	0	0	0	0	0	0	0
ASV11406	98.7	225	Tricladium_angustum	UDB034348	SH1110935.09FU	Ascomycota	Leotiomycetes	Helotiales	litter_saprotroph	0	0	0	0	0	0	0	0	0	0	0	0	0	0	0	0	0	0	0	0	0	0	0	0	0	0	0	0	0	0	0	0	0	0	0	0	0	0	0	0
ASV07715	96.3	218	Trochila_bostonensis	MT873948	SH1022458.09FU	Ascomycota	Leotiomycetes	Helotiales	litter_saprotroph	0	0	0	0	0	0	0	0	0	0	0	0	0	0	0	0	0	0	0	0	0	0	0	0	0	0	0	0	0	0	0	0	0	0	0	0	0	0	0	0
ASV08679	96.8	218	Trochila_bostonensis	MT873948	SH1022458.09FU	Ascomycota	Leotiomycetes	Helotiales	litter_saprotroph	0	0	0	0	0	0	0	0	0	0	0	0	0	0	0	0	0	0	0	0	0	0	0	0	0	0	0	0	0	0	0	0	0	0	0	0	0	0	0	0
ASV11619	97.7	218	Trochila_bostonensis	MT873948	SH1022458.09FU	Ascomycota	Leotiomycetes	Helotiales	litter_saprotroph	0	0	0	0	0	0	0	0	0	0	0	0	0	0	0	0	0	0	0	0	0	0	0	0	0	0	0	0	0	0	0	0	0	0	0	0	0	0	0	0
ASV08124	98.9	272	Tubaria_albostipitata	UDB0520684	SH0998375.09FU	Basidiomycota	Agaricomycetes	Agaricales	litter_saprotroph	0	0	0	0	0	0	0	0	0	0	0	0	0	0	0	0	0	0	0	0	0	0	0	0	0	0	0	0	0	0	0	0	0	0	0	0	0	0	0	0
ASV08781	98.5	272	Tubaria_albostipitata	UDB0520684	SH0998375.09FU	Basidiomycota	Agaricomycetes	Agaricales	litter_saprotroph	0	0	0	0	0	0	0	0	0	0	0	0	0	0	0	0	0	0	0	0	0	0	0	0	0	0	0	0	0	0	0	0	0	0	0	0	0	0	0	0
ASV11062	98.2	272	Tubaria_albostipitata	UDB0520684	SH0998375.09FU	Basidiomycota	Agaricomycetes	Agaricales	litter_saprotroph	0	0	0	0	0	0	0	0	0	0	0	0	0	0	0	0	0	0	0	0	0	0	0	0	0	0	0	0	0	0	0	0	0	0	0	0	0	0	0	0
ASV09178	99.6	278	Tubaria_furfuracea	UDB0601586	SH0998335.09FU	Basidiomycota	Agaricomycetes	Agaricales	litter_saprotroph	0	0	0	0	0	29	0	0	0	0	0	0	0	0	0	0	0	0	0	0	0	0	0	0	0	0	0	0	0	0	0	0	0	0	0	0	0	0	0	0
ASV02741	93.8	224	Tumularia_tuberculata	UDB06817565	SH0985591.09FU	Ascomycota	Dothideomycetes	Pleosporales	litter_saprotroph	0	0	0	0	0	0	0	0	0	0	0	0	0	0	0	0	0	0	0	0	0	0	0	4	0	0	20	0	0	0	0	0	0	0	0	0	0	0	0	0
ASV04057	93.3	224	Tumularia_tuberculata	UDB06817565	SH0985591.09FU	Ascomycota	Dothideomycetes	Pleosporales	litter_saprotroph	0	0	0	0	0	0	0	0	0	0	0	0	0	0	0	0	0	0	0	0	0	0	0	0	0	0	0	0	0	0	0	0	0	0	0	0	0	0	0	0
ASV00878	99.6	231	Uwebraunia_communis	AY725541	SH1077955.09FU	Ascomycota	Dothideomycetes	Capnodiales	litter_saprotroph	0	0	0	0	0	0	0	0	0	0	0	0	0	0	0	0	0	0	0	0	0	0	0	0	0	0	0	0	0	0	0	0	0	0	0	0	0	0	0	0
ASV01936	100	231	Uwebraunia_communis	AY725541	SH1077955.09FU	Ascomycota	Dothideomycetes	Capnodiales	litter_saprotroph	0	0	0	0	0	0	0	0	0	0	0	0	0	0	0	4	0	0	0	0	0	0	0	0	0	0	0	0	0	0	0	0	0	0	0	0	0	0	0	0
ASV02703	98.7	231	Uwebraunia_communis	AY725541	SH1077955.09FU	Ascomycota	Dothideomycetes	Capnodiales	litter_saprotroph	0	0	0	0	0	0	0	0	0	0	0	0	0	0	0	0	0	0	0	0	0	0	0	0	0	0	0	0	0	0	0	0	0	0	0	0	0	0	0	0
ASV04373	99.6	231	Uwebraunia_communis	AY725541	SH1077955.09FU	Ascomycota	Dothideomycetes	Capnodiales	litter_saprotroph	0	0	0	0	0	0	0	0	0	0	0	0	0	0	0	0	0	0	0	0	0	0	0	0	0	0	0	0	0	0	0	0	0	0	0	0	0	0	0	0
ASV08391	99.1	231	Uwebraunia_communis	AY725541	SH1077955.09FU	Ascomycota	Dothideomycetes	Capnodiales	litter_saprotroph	0	0	0	0	0	0	0	0	0	0	0	0	0	0	0	0	0	0	0	0	0	0	0	0	0	0	0	0	0	0	0	0	0	0	0	0	0	0	0	0
ASV09090	98.3	231	Uwebraunia_communis	AY725541	SH1077955.09FU	Ascomycota	Dothideomycetes	Capnodiales	litter_saprotroph	0	0	0	0	0	0	0	0	0	0	0	0	0	0	0	0	0	0	0	0	0	0	0	0	0	0	0	0	0	0	0	0	0	0	0	0	0	0	0	0
ASV09100	99.6	267	Verpa_sp	UDB07336547	SH0991662.09FU	Ascomycota	Pezizomycetes	Pezizales	litter_saprotroph	0	0	0	0	0	0	0	0	0	0	0	0	0	0	0	0	0	0	0	0	0	0	0	0	0	0	0	0	0	0	0	0	0	0	0	0	0	0	0	0
ASV04383	99.5	218	Vibrissea_brevistipitata	MK584980	SH1442179.09FU	Ascomycota	Leotiomycetes	Helotiales	litter_saprotroph	0	0	0	0	0	0	0	0	0	0	0	0	0	0	0	0	0	0	0	0	0	0	0	0	0	0	0	0	0	0	0	0	0	0	0	0	0	0	0	0
ASV10043	99.1	218	Vibrissea_brevistipitata	MK584980	SH1442179.09FU	Ascomycota	Leotiomycetes	Helotiales	litter_saprotroph	0	0	0	0	0	0	0	0	0	0	0	0	0	0	0	0	0	0	0	0	0	0	0	0	0	0	0	0	0	0	0	0	0	0	0	0	0	0	0	0
ASV09686	97.7	216	Vibrissea_flavovirens	UDB07341218	SH0936132.09FU	Ascomycota	Leotiomycetes	Helotiales	litter_saprotroph	0	0	0	0	0	0	0	0	0	0	0	0	0	0	0	0	0	0	0	0	0	0	0	0	0	0	0	0	0	0	0	0	0	0	0	0	0	0	0	0
ASV01453	89.9	218	Vibrissea_sp	KP990862	SH0936098.09FU	Ascomycota	Leotiomycetes	Helotiales	litter_saprotroph	0	0	0	0	0	0	0	0	0	0	0	0	0	0	0	0	0	0	0	0	0	0	0	0	0	0	0	0	0	0	0	0	0	0	0	0	0	0	0	0
ASV11013	90.8	217	Vibrissea_sp	UDB0402165	SH0936036.09FU	Ascomycota	Leotiomycetes	Helotiales	litter_saprotroph	0	0	0	0	0	0	0	0	0	0	0	0	0	0	0	0	0	0	0	0	0	0	0	0	0	0	0	0	0	0	0	0	0	0	0	0	0	0	0	0
ASV09254	98.8	247	Wojnowiciella_lonicerae	KP744471	SH3245505.09FU	Ascomycota	Dothideomycetes	Pleosporales	litter_saprotroph	0	0	0	0	0	0	0	0	0	0	0	0	0	0	0	0	0	0	0	0	0	0	0	0	0	0	0	0	0	0	0	0	0	0	0	0	0	0	0	0
ASV00600	99.1	230	Xenodidymella_camporesii	MN244198	SH1531704.09FU	Ascomycota	Dothideomycetes	Pleosporales	litter_saprotroph	0	0	0	0	0	0	0	0	0	0	0	0	0	0	0	0	0	0	0	8	0	0	0	0	0	0	0	0	0	0	6	0	0	0	0	0	0	0	0	0
ASV01039	99.6	230	Xenodidymella_camporesii	MN244198	SH1531704.09FU	Ascomycota	Dothideomycetes	Pleosporales	litter_saprotroph	0	0	0	0	0	0	0	0	0	0	1	0	0	0	0	0	0	0	0	8	0	0	0	0	0	0	0	0	0	0	0	0	0	0	0	0	0	0	0	0
ASV00409	94.1	222	Xenosonderhenia_syzygii	MK732145	SH1068427.09FU	Ascomycota	Dothideomycetes	Mycosphaerellales	litter_saprotroph	0	0	0	0	0	0	0	0	0	0	0	0	0	0	0	0	0	0	0	0	0	0	0	0	0	0	0	0	0	0	0	0	0	37	2	20	0	0	0	0
ASV00854	94.6	222	Xenosonderhenia_syzygii	MK732145	SH1068427.09FU	Ascomycota	Dothideomycetes	Mycosphaerellales	litter_saprotroph	0	0	0	0	2	0	0	0	0	0	0	0	0	0	0	0	0	0	0	0	0	0	0	0	0	0	0	0	0	0	0	0	0	9	0	6	0	0	0	0
ASV01798	93.7	222	Xenosonderhenia_syzygii	MK732145	SH1068427.09FU	Ascomycota	Dothideomycetes	Mycosphaerellales	litter_saprotroph	0	0	0	0	0	0	0	0	0	0	0	0	0	0	0	0	0	0	0	0	0	0	0	0	0	0	0	0	0	0	0	0	0	0	0	0	0	0	0	0
ASV01852	93.7	222	Xenosonderhenia_syzygii	MK732145	SH1068427.09FU	Ascomycota	Dothideomycetes	Mycosphaerellales	litter_saprotroph	0	0	0	0	0	0	0	0	0	0	0	0	0	0	0	0	40	0	0	0	0	0	0	0	0	0	0	0	0	0	0	0	0	0	0	0	0	0	0	0
ASV02121	93.7	222	Xenosonderhenia_syzygii	MK732145	SH1068427.09FU	Ascomycota	Dothideomycetes	Mycosphaerellales	litter_saprotroph	0	0	0	0	0	0	0	0	0	0	0	0	0	0	0	0	0	0	0	0	0	0	0	0	0	0	0	0	0	0	0	0	0	0	0	0	0	0	0	0
ASV02393	94.1	222	Xenosonderhenia_syzygii	MK732145	SH1068427.09FU	Ascomycota	Dothideomycetes	Mycosphaerellales	litter_saprotroph	0	0	0	0	0	0	0	0	0	0	0	0	0	0	0	0	0	0	0	0	0	0	0	0	0	0	0	0	0	0	0	0	0	0	0	0	0	0	0	0
ASV03027	94.1	222	Xenosonderhenia_syzygii	MK732145	SH1068427.09FU	Ascomycota	Dothideomycetes	Mycosphaerellales	litter_saprotroph	0	0	0	0	0	0	0	0	0	0	0	0	0	0	0	0	10	0	0	0	0	0	0	0	0	0	0	0	0	0	0	0	0	0	0	0	0	0	0	13
ASV04626	93.7	222	Xenosonderhenia_syzygii	MK732145	SH1068427.09FU	Ascomycota	Dothideomycetes	Mycosphaerellales	litter_saprotroph	0	0	0	0	0	0	0	0	0	0	0	0	0	0	0	0	0	0	0	0	0	0	0	0	0	0	0	0	0	0	0	0	0	0	0	0	0	0	0	0
ASV00254	97.3	226	Zygophiala_qianensis	KF806009	SH0987865.09FU	Ascomycota	Dothideomycetes	Capnodiales	litter_saprotroph	0	0	0	0	261	0	0	0	0	0	0	0	0	0	0	0	0	0	0	0	0	0	0	0	0	0	0	0	0	0	0	0	0	0	0	11	0	0	0	0
ASV00825	97.8	226	Zygophiala_qianensis	KF806009	SH0987865.09FU	Ascomycota	Dothideomycetes	Capnodiales	litter_saprotroph	0	0	0	0	158	0	0	0	0	0	0	0	0	0	0	0	0	0	0	0	0	0	0	0	0	0	0	0	0	0	0	0	0	0	0	7	0	0	0	0
ASV00078	98.3	236	Angustimassarina_acerina	KP899132	SH0997860.09FU	Ascomycota	Dothideomycetes	Pleosporales	mycoparasite	8	0	0	0	24	48	7	22	17	19	16	0	37	1	33	0	0	47	7	38	134	84	58	257	117	815	345	681	91	326	62	0	114	9	0	4	172	0	62	24
ASV00192	98.7	236	Angustimassarina_acerina	KP899132	SH0997860.09FU	Ascomycota	Dothideomycetes	Pleosporales	mycoparasite	0	0	0	0	10	26	0	8	12	0	6	0	10	0	0	0	0	26	3	18	64	34	11	82	36	276	124	187	20	105	30	0	82	0	17	0	22	0	14	7
ASV00566	97.9	236	Angustimassarina_acerina	KP899132	SH0997860.09FU	Ascomycota	Dothideomycetes	Pleosporales	mycoparasite	0	8	0	0	0	0	0	0	0	0	0	0	0	0	0	0	0	0	0	2	18	13	0	18	0	20	25	0	0	0	0	0	44	0	0	0	0	0	0	0
ASV01008	97.9	236	Angustimassarina_acerina	KP899132	SH0997860.09FU	Ascomycota	Dothideomycetes	Pleosporales	mycoparasite	0	0	0	0	0	0	0	0	0	0	0	0	0	0	0	0	0	0	0	0	0	0	12	0	0	0	0	0	0	0	0	0	0	0	0	0	0	0	0	0
ASV01084	98.3	236	Angustimassarina_acerina	KP899132	SH0997860.09FU	Ascomycota	Dothideomycetes	Pleosporales	mycoparasite	0	0	0	0	0	0	0	0	0	0	0	0	0	0	0	0	0	12	0	0	7	17	0	14	0	0	15	0	0	5	4	0	34	0	0	0	0	0	0	0
ASV01236	97.9	236	Angustimassarina_acerina	KP899132	SH0997860.09FU	Ascomycota	Dothideomycetes	Pleosporales	mycoparasite	0	0	0	0	0	0	0	0	0	0	0	0	0	0	0	0	0	0	0	0	0	0	0	0	0	0	0	0	0	0	0	0	0	0	0	0	0	0	0	0
ASV01447	98.3	236	Angustimassarina_acerina	KP899132	SH0997860.09FU	Ascomycota	Dothideomycetes	Pleosporales	mycoparasite	0	0	0	0	0	0	0	0	0	0	0	34	0	0	0	0	0	0	0	0	0	0	0	0	0	0	0	0	0	0	0	820	0	0	0	0	0	234	0	0
ASV01729	98.3	236	Angustimassarina_acerina	KP899132	SH0997860.09FU	Ascomycota	Dothideomycetes	Pleosporales	mycoparasite	0	0	0	0	0	0	0	0	0	0	0	0	0	0	0	0	0	0	0	0	0	0	0	0	0	0	0	0	0	0	0	0	0	0	0	0	0	0	0	0
ASV06182	97.9	236	Angustimassarina_acerina	KP899132	SH0997860.09FU	Ascomycota	Dothideomycetes	Pleosporales	mycoparasite	0	0	0	0	0	0	0	0	0	0	0	0	0	0	0	0	0	0	0	0	0	0	0	0	0	0	0	0	0	0	0	0	0	0	0	0	0	0	0	0
ASV06548	97.9	236	Angustimassarina_acerina	KP899132	SH0997860.09FU	Ascomycota	Dothideomycetes	Pleosporales	mycoparasite	0	0	0	0	0	0	0	0	0	0	0	0	0	0	0	0	0	0	0	0	0	0	0	0	0	0	0	0	0	0	0	0	0	0	0	0	0	0	0	0
ASV06639	97.5	236	Angustimassarina_acerina	KP899132	SH0997860.09FU	Ascomycota	Dothideomycetes	Pleosporales	mycoparasite	0	0	0	0	0	0	0	0	0	0	0	0	0	0	0	0	0	0	0	0	0	0	0	0	0	0	0	40	0	0	0	0	0	0	0	0	0	0	0	0
ASV10478	97.9	236	Angustimassarina_acerina	KP899132	SH0997860.09FU	Ascomycota	Dothideomycetes	Pleosporales	mycoparasite	0	0	0	0	0	0	0	0	0	0	0	0	0	0	0	0	0	0	0	0	0	0	0	0	0	0	0	18	0	0	0	0	0	0	0	0	0	0	0	0
ASV04046	80.2	313	Cystobasidium_calyptogenae	KY103128	SH1223425.09FU	Basidiomycota	Cystobasidiomycetes	Cystobasidiales	mycoparasite	0	0	0	0	0	0	0	0	0	0	0	0	0	0	0	0	0	0	0	0	0	0	0	0	0	0	0	0	0	0	21	0	6	0	0	0	0	0	0	0
ASV06135	81.2	293	Cystobasidium_calyptogenae	KY103128	SH1223425.09FU	Basidiomycota	Cystobasidiomycetes	Cystobasidiales	mycoparasite	0	0	0	0	0	0	0	0	0	0	0	0	0	0	0	0	0	0	0	0	0	0	0	0	0	0	0	23	16	0	0	0	34	0	0	0	0	0	0	0
ASV07770	80.2	313	Cystobasidium_calyptogenae	KY103128	SH1223425.09FU	Basidiomycota	Cystobasidiomycetes	Cystobasidiales	mycoparasite	0	0	0	0	0	0	0	0	0	0	0	0	0	0	0	0	0	0	0	0	0	0	0	0	0	0	0	0	0	0	0	0	0	0	0	0	0	0	0	0
ASV08926	80.5	313	Cystobasidium_calyptogenae	KY103128	SH1223425.09FU	Basidiomycota	Cystobasidiomycetes	Cystobasidiales	mycoparasite	0	0	0	0	0	0	0	0	0	0	0	0	0	0	0	0	0	0	0	0	0	0	0	0	0	0	0	0	0	0	0	0	0	0	0	0	0	0	0	0
ASV06369	97.5	278	Cystobasidium_fimetarium	LM644067	SH1223452.09FU	Basidiomycota	Cystobasidiomycetes	Cystobasidiales	mycoparasite	0	0	0	0	0	0	0	0	0	3	0	0	0	0	0	0	0	0	0	0	0	0	0	0	0	0	0	0	0	0	0	0	0	0	0	13	0	0	0	0
ASV08001	97.8	278	Cystobasidium_fimetarium	LM644067	SH1223452.09FU	Basidiomycota	Cystobasidiomycetes	Cystobasidiales	mycoparasite	0	0	0	0	0	0	0	0	0	0	0	0	0	0	0	0	0	0	0	0	0	0	0	0	0	0	0	0	0	0	0	0	0	0	0	0	0	0	0	0
ASV00486	99.7	295	Cystobasidium_pinicola	AF444292	SH1223465.09FU	Basidiomycota	Cystobasidiomycetes	Cystobasidiales	mycoparasite	181	23	35	12	0	36	0	5	0	12	0	0	0	0	11	0	0	3	23	2	160	0	26	0	7	25	22	0	4	6	7	0	0	0	1	0	0	0	0	0
ASV00842	100	295	Cystobasidium_pinicola	AF444292	SH1223465.09FU	Basidiomycota	Cystobasidiomycetes	Cystobasidiales	mycoparasite	57	15	7	0	1	10	2	0	0	0	4	0	1	0	7	0	0	0	4	0	100	4	0	1	5	0	6	0	2	0	5	0	2	0	0	0	0	0	0	0
ASV02224	98	296	Cystobasidium_pinicola	AF444292	SH1223465.09FU	Basidiomycota	Cystobasidiomycetes	Cystobasidiales	mycoparasite	2	5	0	0	0	0	0	0	0	0	0	0	0	0	0	0	0	0	94	0	10	0	0	0	7	2	0	0	1	0	0	0	0	0	0	0	0	0	0	0
ASV02334	96.3	296	Cystobasidium_pinicola	AF444292	SH1223465.09FU	Basidiomycota	Cystobasidiomycetes	Cystobasidiales	mycoparasite	0	0	0	0	0	1	0	0	0	0	0	0	0	0	0	0	0	0	126	0	0	0	0	0	0	0	0	0	0	0	0	0	0	0	0	0	0	0	0	0
ASV02981	97.6	295	Cystobasidium_pinicola	AF444292	SH1223465.09FU	Basidiomycota	Cystobasidiomycetes	Cystobasidiales	mycoparasite	149	0	0	0	0	34	0	0	0	11	0	0	0	0	0	0	0	0	17	9	0	0	15	0	0	0	0	0	0	2	0	0	0	0	0	0	0	0	0	0
ASV03488	98.3	296	Cystobasidium_pinicola	AF444292	SH1223465.09FU	Basidiomycota	Cystobasidiomycetes	Cystobasidiales	mycoparasite	0	3	0	0	0	2	0	0	0	0	0	0	0	0	0	0	0	0	36	0	4	0	0	3	1	0	0	0	0	0	0	0	0	0	0	0	0	0	0	0
ASV05329	98.6	295	Cystobasidium_pinicola	AF444292	SH1223465.09FU	Basidiomycota	Cystobasidiomycetes	Cystobasidiales	mycoparasite	28	0	0	0	0	4	0	0	0	1	0	0	0	0	0	0	0	0	1	0	0	0	2	0	0	0	0	0	0	1	0	0	0	0	0	0	0	0	0	0
ASV06365	98.6	295	Cystobasidium_pinicola	AF444292	SH1223465.09FU	Basidiomycota	Cystobasidiomycetes	Cystobasidiales	mycoparasite	17	0	0	0	0	3	5	0	0	3	0	0	0	0	0	0	0	0	3	0	0	0	5	0	0	0	0	0	0	0	0	0	0	0	0	0	0	0	0	0
ASV06770	99.7	295	Cystobasidium_pinicola	AF444292	SH1223465.09FU	Basidiomycota	Cystobasidiomycetes	Cystobasidiales	mycoparasite	0	0	0	0	0	0	0	0	0	0	0	5	0	0	0	0	0	0	0	0	0	0	0	0	0	0	0	0	0	0	0	44	0	0	0	0	0	0	0	0
ASV08530	99	295	Cystobasidium_pinicola	AF444292	SH1223465.09FU	Basidiomycota	Cystobasidiomycetes	Cystobasidiales	mycoparasite	10	0	0	0	0	1	0	0	0	0	0	0	0	0	0	0	0	0	2	0	0	0	0	0	0	0	0	0	0	0	0	0	0	0	0	0	0	0	0	0
ASV10660	100	295	Cystobasidium_pinicola	AF444292	SH1223465.09FU	Basidiomycota	Cystobasidiomycetes	Cystobasidiales	mycoparasite	0	0	0	0	0	0	0	0	0	0	0	0	0	0	0	0	0	0	0	0	0	0	0	0	0	0	0	0	0	0	0	0	0	0	0	0	0	0	0	0
ASV02081	98.8	253	Cystobasidium_psychroaquaticum	KY103148	SH1223386.09FU	Basidiomycota	Cystobasidiomycetes	Cystobasidiales	mycoparasite	0	0	0	0	4	0	0	0	0	0	0	0	0	0	0	0	0	0	0	10	0	0	0	0	6	7	37	0	0	0	0	0	0	0	0	0	0	0	0	12
ASV02581	99.2	253	Cystobasidium_psychroaquaticum	KY103148	SH1223386.09FU	Basidiomycota	Cystobasidiomycetes	Cystobasidiales	mycoparasite	0	0	0	0	5	0	0	0	0	15	0	0	0	0	0	0	5	0	0	0	0	0	0	0	7	0	0	0	3	9	0	0	0	1	0	52	2	0	0	0
ASV03638	99.2	253	Cystobasidium_psychroaquaticum	KY103148	SH1223386.09FU	Basidiomycota	Cystobasidiomycetes	Cystobasidiales	mycoparasite	0	0	0	0	8	0	0	0	0	0	0	0	0	0	0	0	0	0	0	0	0	0	0	0	3	0	14	2	0	0	0	0	0	0	0	0	0	0	0	0
ASV04151	99.2	253	Cystobasidium_psychroaquaticum	KY103148	SH1223386.09FU	Basidiomycota	Cystobasidiomycetes	Cystobasidiales	mycoparasite	0	0	0	0	0	0	0	0	0	0	0	0	0	0	0	0	0	3	0	0	0	0	0	0	2	0	0	0	4	0	0	0	5	0	0	0	0	0	0	0
ASV04171	99.6	253	Cystobasidium_psychroaquaticum	KY103148	SH1223386.09FU	Basidiomycota	Cystobasidiomycetes	Cystobasidiales	mycoparasite	0	0	0	0	5	0	0	0	0	0	0	0	0	5	0	0	0	0	0	0	0	0	0	0	0	2	0	0	0	0	0	0	0	0	0	15	0	0	0	0
ASV05509	99.6	253	Cystobasidium_psychroaquaticum	KY103148	SH1223386.09FU	Basidiomycota	Cystobasidiomycetes	Cystobasidiales	mycoparasite	0	0	0	0	0	0	0	0	0	0	0	0	0	0	0	0	0	0	0	0	0	0	0	0	0	0	0	0	1	0	0	0	2	0	0	0	0	0	0	0
ASV05813	98.8	253	Cystobasidium_psychroaquaticum	KY103148	SH1223386.09FU	Basidiomycota	Cystobasidiomycetes	Cystobasidiales	mycoparasite	0	0	0	0	0	0	0	0	0	0	0	0	0	0	0	0	0	0	0	0	0	0	0	0	0	0	0	0	12	0	6	0	0	0	0	0	0	0	0	0
ASV08930	98.8	253	Cystobasidium_psychroaquaticum	KY103148	SH1223386.09FU	Basidiomycota	Cystobasidiomycetes	Cystobasidiales	mycoparasite	0	0	0	0	0	0	0	0	0	0	0	0	0	0	0	0	0	0	0	0	0	0	0	0	0	0	0	0	0	0	0	0	0	0	0	0	0	0	0	0
ASV09511	99.2	253	Cystobasidium_psychroaquaticum	KY103148	SH1223386.09FU	Basidiomycota	Cystobasidiomycetes	Cystobasidiales	mycoparasite	0	0	0	0	0	0	0	0	0	0	0	0	0	0	0	0	0	0	0	0	0	0	0	0	0	0	0	0	0	0	0	5	0	0	0	0	0	10	0	0
ASV09888	99.2	253	Cystobasidium_psychroaquaticum	KY103148	SH1223386.09FU	Basidiomycota	Cystobasidiomycetes	Cystobasidiales	mycoparasite	0	0	0	0	0	0	0	0	0	0	0	0	0	0	0	0	0	0	0	0	0	0	0	0	0	0	0	0	0	0	0	0	0	0	0	0	0	0	0	0
ASV11115	99.2	253	Cystobasidium_psychroaquaticum	KY103148	SH1223386.09FU	Basidiomycota	Cystobasidiomycetes	Cystobasidiales	mycoparasite	0	0	0	0	0	0	0	0	0	0	0	0	0	0	0	0	0	0	0	0	0	0	0	0	0	0	0	0	0	0	0	14	0	0	0	0	0	0	0	0
ASV11578	98.8	253	Cystobasidium_psychroaquaticum	KY103148	SH1223386.09FU	Basidiomycota	Cystobasidiomycetes	Cystobasidiales	mycoparasite	0	0	0	0	0	0	0	0	0	0	0	0	0	0	0	0	0	0	0	0	0	0	0	0	0	0	0	0	0	0	0	0	0	0	0	0	0	0	0	0
ASV11799	99.2	253	Cystobasidium_psychroaquaticum	KY103148	SH1223386.09FU	Basidiomycota	Cystobasidiomycetes	Cystobasidiales	mycoparasite	0	0	0	0	0	0	0	0	0	0	0	0	0	0	0	0	0	0	0	0	0	0	0	0	0	0	0	0	0	0	0	0	0	0	0	0	0	0	0	0
ASV03714	87.8	295	Cystobasidium_slooffiae	MT988261	SH1223334.09FU	Basidiomycota	Cystobasidiomycetes	Cystobasidiales	mycoparasite	0	0	0	0	0	0	0	0	0	1	0	0	0	0	0	0	0	0	0	0	0	0	0	0	0	0	0	0	0	0	0	0	0	0	0	37	0	0	0	0
ASV04581	86.4	295	Cystobasidium_slooffiae	MT988261	SH1223334.09FU	Basidiomycota	Cystobasidiomycetes	Cystobasidiales	mycoparasite	0	0	0	0	0	0	0	0	0	0	0	0	0	0	0	0	0	18	0	0	0	0	0	0	0	0	0	0	0	0	0	0	0	0	0	0	0	0	0	0
ASV04801	87.1	295	Cystobasidium_slooffiae	MT988261	SH1223334.09FU	Basidiomycota	Cystobasidiomycetes	Cystobasidiales	mycoparasite	0	0	0	0	0	0	0	0	0	0	0	0	0	0	0	0	0	39	0	0	0	0	0	0	0	0	0	0	0	0	0	0	0	0	0	0	0	0	0	0
ASV06274	83.5	297	Cystobasidium_slooffiae	MT988261	SH1223334.09FU	Basidiomycota	Cystobasidiomycetes	Cystobasidiales	mycoparasite	0	0	0	0	0	0	0	0	0	0	0	0	0	0	0	0	0	0	0	0	0	0	0	0	0	0	0	0	0	0	0	0	2	0	0	0	0	0	0	0
ASV09958	99.3	277	Cystobasidium_slooffiae	AF444627	SH1223375.09FU	Basidiomycota	Cystobasidiomycetes	Cystobasidiales	mycoparasite	0	0	0	0	0	0	0	0	0	0	0	0	0	0	0	0	0	0	0	0	1	0	0	0	0	0	0	0	0	0	0	0	0	0	0	0	0	0	0	0
ASV10396	86.8	295	Cystobasidium_slooffiae	MT988261	SH1223334.09FU	Basidiomycota	Cystobasidiomycetes	Cystobasidiales	mycoparasite	0	0	0	0	0	0	0	0	0	0	0	0	0	0	0	0	0	0	0	0	0	0	0	0	0	0	0	0	0	0	0	0	0	0	0	0	0	0	0	0
ASV10682	98.2	280	Cystobasidium_slooffiae	AF444627	SH1223375.09FU	Basidiomycota	Cystobasidiomycetes	Cystobasidiales	mycoparasite	0	0	0	0	0	0	0	0	0	0	0	0	0	0	0	0	0	0	0	0	0	0	0	0	0	0	0	0	0	0	0	0	0	0	0	0	0	0	0	0
ASV01688	80.3	289	Cystobasidium_sp	UDB05020357	SH0941424.09FU	Basidiomycota	Cystobasidiomycetes	Cystobasidiales	mycoparasite	0	0	0	0	10	0	0	0	0	0	0	0	0	0	0	0	0	0	0	0	0	0	0	0	0	0	0	0	0	0	2	0	8	0	0	0	0	0	0	0
ASV02349	80.1	292	Cystobasidium_sp	UDB05019146	SH0941410.09FU	Basidiomycota	Cystobasidiomycetes	Cystobasidiales	mycoparasite	0	0	0	0	0	0	0	0	0	0	0	0	0	0	0	0	0	0	0	0	0	0	0	0	0	0	0	50	13	24	23	0	91	0	0	0	0	0	0	0
ASV02543	80.6	289	Cystobasidium_sp	UDB05020357	SH0941424.09FU	Basidiomycota	Cystobasidiomycetes	Cystobasidiales	mycoparasite	0	0	0	0	7	0	0	0	0	0	0	0	0	0	0	0	0	0	0	0	0	0	0	0	0	0	0	0	0	0	0	0	0	0	0	0	0	0	0	21
ASV02840	80.1	291	Cystobasidium_sp	UDB05020506	SH0941396.09FU	Basidiomycota	Cystobasidiomycetes	Cystobasidiales	mycoparasite	0	0	0	0	0	0	0	0	0	4	0	0	0	0	0	0	0	0	0	0	0	0	0	0	0	0	0	10	6	0	25	0	15	0	0	0	0	0	0	0
ASV03265	87.8	288	Cystobasidium_sp	MK782275	SH1223360.09FU	Basidiomycota	Cystobasidiomycetes	Cystobasidiales	mycoparasite	0	0	0	0	0	0	0	0	0	0	0	0	0	0	0	0	0	0	0	0	0	0	0	0	0	0	0	0	0	0	0	0	0	0	0	0	0	0	0	0
ASV03529	80.5	292	Cystobasidium_sp	UDB05019146	SH0941410.09FU	Basidiomycota	Cystobasidiomycetes	Cystobasidiales	mycoparasite	0	0	0	0	0	0	0	0	0	0	0	0	0	0	0	0	0	0	0	0	0	0	0	0	0	0	0	14	15	0	8	0	51	0	0	0	0	0	0	0
ASV04446	88.2	288	Cystobasidium_sp	MK782275	SH1223360.09FU	Basidiomycota	Cystobasidiomycetes	Cystobasidiales	mycoparasite	0	0	0	0	0	0	0	0	0	0	0	0	0	0	0	0	0	0	0	0	0	0	0	0	0	0	0	0	0	0	0	0	3	0	0	0	0	0	0	0
ASV05559	80.3	289	Cystobasidium_sp	UDB05020357	SH0941424.09FU	Basidiomycota	Cystobasidiomycetes	Cystobasidiales	mycoparasite	0	0	0	0	0	0	0	0	0	0	0	0	0	0	0	0	0	0	0	0	0	0	0	0	0	0	0	0	0	0	0	0	0	0	0	0	0	0	0	6
ASV07456	87.8	288	Cystobasidium_sp	MK782275	SH1223360.09FU	Basidiomycota	Cystobasidiomycetes	Cystobasidiales	mycoparasite	0	0	0	0	0	0	0	0	0	0	0	0	0	0	0	0	0	0	0	0	0	0	0	0	0	0	0	0	0	0	0	0	0	0	0	0	0	0	0	0
ASV10251	88.2	288	Cystobasidium_sp	MK782275	SH1223360.09FU	Basidiomycota	Cystobasidiomycetes	Cystobasidiales	mycoparasite	0	0	0	0	0	0	0	0	0	0	0	0	0	0	0	0	0	0	0	0	0	0	0	0	0	0	0	0	0	0	0	0	0	0	0	0	0	0	0	0
ASV11579	80.1	291	Cystobasidium_sp	UDB05020506	SH0941396.09FU	Basidiomycota	Cystobasidiomycetes	Cystobasidiales	mycoparasite	0	0	0	0	0	0	0	0	0	0	0	0	0	0	0	0	0	0	0	0	0	0	0	0	0	0	0	0	0	0	0	0	0	0	0	0	0	0	0	0
ASV01886	99.7	311	Erythrobasidium_elongatum	AF444561	SH1067786.09FU	Basidiomycota	Cystobasidiomycetes	Erythrobasidiales	mycoparasite	0	0	0	0	0	0	0	0	0	0	0	0	0	0	0	0	0	0	0	0	0	0	0	0	0	0	0	0	9	0	2	0	2	0	12	0	0	0	0	0
ASV00762	99	298	Erythrobasidium_hasegawianum	AB030352	SH0918842.09FU	Basidiomycota	Cystobasidiomycetes	Erythrobasidiales	mycoparasite	0	0	0	0	0	0	0	0	0	33	0	0	2	0	0	0	0	18	0	6	0	4	0	0	13	0	13	0	0	0	8	0	9	0	94	3	6	0	0	2
ASV01222	99.3	298	Erythrobasidium_hasegawianum	AB030352	SH0918842.09FU	Basidiomycota	Cystobasidiomycetes	Erythrobasidiales	mycoparasite	0	0	0	0	0	0	0	0	0	0	0	0	0	0	0	0	0	9	0	0	0	0	0	0	0	0	10	0	2	0	0	0	8	0	61	0	0	0	0	0
ASV01658	97.3	298	Erythrobasidium_hasegawianum	AB030352	SH0918842.09FU	Basidiomycota	Cystobasidiomycetes	Erythrobasidiales	mycoparasite	0	0	0	0	5	0	6	0	0	0	22	0	0	0	0	0	0	0	0	0	0	0	0	0	0	0	0	0	2	0	0	0	3	0	0	0	0	0	0	0
ASV02282	99.7	298	Erythrobasidium_hasegawianum	AB030352	SH0918842.09FU	Basidiomycota	Cystobasidiomycetes	Erythrobasidiales	mycoparasite	0	8	3	0	0	0	3	0	4	12	0	0	0	0	0	0	0	0	0	0	125	4	93	0	0	0	11	0	0	0	0	0	0	0	0	0	0	0	7	0
ASV02576	97.7	298	Erythrobasidium_hasegawianum	AB030352	SH0918842.09FU	Basidiomycota	Cystobasidiomycetes	Erythrobasidiales	mycoparasite	0	0	0	0	0	0	0	0	0	0	0	0	0	0	0	0	0	0	0	0	0	0	0	0	0	0	0	0	0	0	0	0	0	0	0	0	0	0	0	0
ASV03022	97.7	298	Erythrobasidium_hasegawianum	AB030352	SH0918842.09FU	Basidiomycota	Cystobasidiomycetes	Erythrobasidiales	mycoparasite	0	0	0	0	0	0	0	0	0	0	0	0	0	0	0	0	0	0	0	0	0	0	0	0	0	0	0	0	0	0	0	0	0	0	0	0	0	0	0	0
ASV03289	98.7	298	Erythrobasidium_hasegawianum	AB030352	SH0918842.09FU	Basidiomycota	Cystobasidiomycetes	Erythrobasidiales	mycoparasite	0	0	0	0	0	0	0	0	0	0	0	0	0	0	0	0	0	48	0	5	0	0	0	0	0	0	0	0	0	0	0	0	0	0	0	0	0	0	0	0
ASV03582	100	298	Erythrobasidium_hasegawianum	AB030352	SH0918842.09FU	Basidiomycota	Cystobasidiomycetes	Erythrobasidiales	mycoparasite	0	0	0	0	0	0	0	0	6	0	0	0	0	0	0	0	0	0	3	0	76	3	34	0	0	5	0	0	0	0	0	0	0	0	0	0	0	0	0	0
ASV04647	80.2	303	Erythrobasidium_hasegawianum	AB030352	SH0918842.09FU	Basidiomycota	Cystobasidiomycetes	Erythrobasidiales	mycoparasite	0	0	0	0	0	0	0	0	0	0	0	0	0	0	0	0	0	0	0	0	0	0	0	0	0	0	0	0	0	0	0	0	0	0	0	0	0	0	0	0
ASV05023	98.3	298	Erythrobasidium_hasegawianum	AB030352	SH0918842.09FU	Basidiomycota	Cystobasidiomycetes	Erythrobasidiales	mycoparasite	0	0	0	0	0	0	0	0	0	0	0	0	0	0	0	0	0	0	0	0	0	0	133	0	0	0	0	0	0	0	0	0	0	0	0	0	0	0	0	0
ASV05075	98.7	298	Erythrobasidium_hasegawianum	AB030352	SH0918842.09FU	Basidiomycota	Cystobasidiomycetes	Erythrobasidiales	mycoparasite	0	0	0	0	2	0	0	0	0	0	0	0	0	0	0	0	0	0	0	0	0	0	0	0	0	0	0	0	0	0	0	0	0	0	0	0	0	0	0	0
ASV05492	98	298	Erythrobasidium_hasegawianum	AB030352	SH0918842.09FU	Basidiomycota	Cystobasidiomycetes	Erythrobasidiales	mycoparasite	0	0	0	0	0	0	0	0	0	0	0	0	0	0	0	0	0	0	0	0	0	0	0	0	0	0	0	0	0	0	0	0	0	0	0	2	0	0	0	0
ASV05617	98.7	298	Erythrobasidium_hasegawianum	AB030352	SH0918842.09FU	Basidiomycota	Cystobasidiomycetes	Erythrobasidiales	mycoparasite	0	0	0	0	0	0	0	0	0	20	0	0	0	0	0	0	0	0	0	2	0	9	0	0	0	0	0	0	0	0	0	0	0	0	0	0	0	0	0	0
ASV06949	97	298	Erythrobasidium_hasegawianum	AB030352	SH0918842.09FU	Basidiomycota	Cystobasidiomycetes	Erythrobasidiales	mycoparasite	0	0	0	0	0	0	0	0	0	0	0	0	0	0	0	0	0	0	0	0	0	0	0	0	0	0	0	0	0	0	0	0	0	0	0	0	0	0	0	0
ASV06985	97.3	298	Erythrobasidium_hasegawianum	AB030352	SH0918842.09FU	Basidiomycota	Cystobasidiomycetes	Erythrobasidiales	mycoparasite	0	0	0	0	0	0	0	0	0	0	0	61	0	0	0	0	0	0	0	0	0	0	0	0	0	0	0	0	0	0	0	0	0	0	0	0	0	0	0	0
ASV07570	97	298	Erythrobasidium_hasegawianum	AB030352	SH0918842.09FU	Basidiomycota	Cystobasidiomycetes	Erythrobasidiales	mycoparasite	0	0	0	0	0	0	0	0	0	0	0	0	0	0	0	0	0	0	0	0	0	0	0	0	0	0	0	0	0	0	0	0	0	0	0	0	0	0	0	0
ASV07612	99	298	Erythrobasidium_hasegawianum	AB030352	SH0918842.09FU	Basidiomycota	Cystobasidiomycetes	Erythrobasidiales	mycoparasite	0	0	0	0	0	0	0	0	0	0	0	0	0	0	0	0	0	0	0	0	0	0	0	0	0	0	0	0	0	0	0	0	0	0	0	0	0	0	0	0
ASV08324	97.7	298	Erythrobasidium_hasegawianum	AB030352	SH0918842.09FU	Basidiomycota	Cystobasidiomycetes	Erythrobasidiales	mycoparasite	0	0	0	0	0	0	0	0	0	0	0	0	0	0	0	0	0	0	0	0	0	0	0	0	0	0	0	0	0	0	0	0	0	0	0	0	0	0	0	0
ASV08624	98.7	298	Erythrobasidium_hasegawianum	AB030352	SH0918842.09FU	Basidiomycota	Cystobasidiomycetes	Erythrobasidiales	mycoparasite	0	0	0	0	0	0	0	0	0	0	0	0	0	0	0	0	0	0	0	0	0	0	0	0	0	35	0	0	0	0	0	0	0	0	0	0	0	0	0	0
ASV09448	97	299	Erythrobasidium_hasegawianum	AB030352	SH0918842.09FU	Basidiomycota	Cystobasidiomycetes	Erythrobasidiales	mycoparasite	0	0	0	0	0	0	0	0	0	0	0	0	0	0	0	0	0	0	0	0	0	0	0	0	0	0	0	0	0	0	0	0	0	0	0	0	0	0	0	0
ASV09751	99	298	Erythrobasidium_hasegawianum	AB030352	SH0918842.09FU	Basidiomycota	Cystobasidiomycetes	Erythrobasidiales	mycoparasite	0	0	0	0	0	0	0	0	0	0	0	0	0	0	0	0	0	0	0	0	0	0	0	0	0	0	0	0	0	0	0	0	0	0	0	0	0	0	0	0
ASV10508	98.3	298	Erythrobasidium_hasegawianum	AB030352	SH0918842.09FU	Basidiomycota	Cystobasidiomycetes	Erythrobasidiales	mycoparasite	0	0	0	0	0	0	0	0	0	0	0	0	0	0	0	0	0	0	0	0	0	0	0	0	0	0	0	0	0	0	0	0	0	0	0	0	0	0	0	0
ASV10727	99	298	Erythrobasidium_hasegawianum	AB030352	SH0918842.09FU	Basidiomycota	Cystobasidiomycetes	Erythrobasidiales	mycoparasite	0	0	0	0	0	0	0	0	0	0	0	0	0	0	0	0	0	0	0	0	0	0	0	0	0	0	0	0	0	0	0	0	0	0	0	0	0	0	0	0
ASV11700	99	298	Erythrobasidium_hasegawianum	AB030352	SH0918842.09FU	Basidiomycota	Cystobasidiomycetes	Erythrobasidiales	mycoparasite	0	0	0	0	0	0	0	0	0	0	0	0	0	0	0	0	0	0	0	0	0	0	0	0	0	0	0	0	0	0	0	0	0	0	0	0	0	0	0	0
ASV11714	99	298	Erythrobasidium_hasegawianum	AB030352	SH0918842.09FU	Basidiomycota	Cystobasidiomycetes	Erythrobasidiales	mycoparasite	0	0	0	0	0	0	4	0	0	3	0	0	0	0	0	0	0	0	0	0	0	0	0	0	0	0	0	0	0	0	0	0	0	0	0	0	0	0	2	0
ASV11729	98.7	298	Erythrobasidium_hasegawianum	AB030352	SH0918842.09FU	Basidiomycota	Cystobasidiomycetes	Erythrobasidiales	mycoparasite	0	0	0	0	0	0	0	0	0	0	0	0	0	0	0	0	0	1	0	0	0	0	0	0	0	0	0	0	0	0	0	0	0	0	0	0	0	0	0	0
ASV11967	99.3	298	Erythrobasidium_hasegawianum	AB030352	SH0918842.09FU	Basidiomycota	Cystobasidiomycetes	Erythrobasidiales	mycoparasite	0	0	0	0	0	0	0	0	0	0	0	0	0	0	0	0	0	0	10	0	0	0	0	0	0	0	0	0	0	0	0	0	0	0	0	0	0	0	0	0
ASV03012	81.2	309	Erythrobasidium_sp	KT328821	SH1310093.09FU	Basidiomycota	Cystobasidiomycetes	Erythrobasidiales	mycoparasite	0	0	0	0	0	0	0	0	0	0	0	0	0	0	0	0	0	0	0	0	0	0	0	0	0	0	0	0	7	0	0	0	46	0	0	0	0	0	0	0
ASV03121	80.9	309	Erythrobasidium_sp	KT328821	SH1310093.09FU	Basidiomycota	Cystobasidiomycetes	Erythrobasidiales	mycoparasite	0	0	0	0	0	0	0	0	0	0	0	0	0	0	0	0	0	0	0	0	0	0	0	0	0	0	0	0	3	0	8	0	50	0	0	0	0	0	0	0
ASV03748	81.6	309	Erythrobasidium_sp	KT328821	SH1310093.09FU	Basidiomycota	Cystobasidiomycetes	Erythrobasidiales	mycoparasite	0	0	0	0	0	0	0	0	0	0	0	0	0	0	0	0	0	0	0	0	0	0	0	0	0	0	0	0	6	0	0	0	35	0	0	0	0	0	0	0
ASV03838	81.2	309	Erythrobasidium_sp	KT328821	SH1310093.09FU	Basidiomycota	Cystobasidiomycetes	Erythrobasidiales	mycoparasite	0	0	0	0	0	0	0	0	0	0	0	0	0	0	0	0	0	0	0	0	0	0	0	0	0	0	0	0	4	0	0	0	37	0	0	0	0	0	0	0
ASV00442	97.7	307	Erythrobasidium_yunnanense	KY103394	SH2374235.09FU	Basidiomycota	Cystobasidiomycetes	Erythrobasidiales	mycoparasite	0	0	0	4	58	0	13	0	0	40	49	0	0	5	16	55	11	14	0	59	5	0	0	14	18	15	28	0	5	0	0	0	10	0	17	51	0	0	0	39
ASV00528	97.4	307	Erythrobasidium_yunnanense	KY103394	SH2374235.09FU	Basidiomycota	Cystobasidiomycetes	Erythrobasidiales	mycoparasite	0	0	0	0	3	0	0	0	0	0	0	0	0	0	0	0	0	67	0	65	0	0	0	8	6	13	19	7	27	10	113	0	0	0	0	0	0	0	0	0
ASV00575	97.1	306	Erythrobasidium_yunnanense	KY103394	SH2374235.09FU	Basidiomycota	Cystobasidiomycetes	Erythrobasidiales	mycoparasite	0	0	0	0	5	2	0	0	0	18	0	0	4	0	0	0	0	10	0	24	0	0	0	0	0	0	10	6	19	30	88	0	16	0	0	19	0	0	0	9
ASV00801	98	307	Erythrobasidium_yunnanense	KY103394	SH2374235.09FU	Basidiomycota	Cystobasidiomycetes	Erythrobasidiales	mycoparasite	0	0	0	0	33	4	8	0	0	6	0	0	0	2	0	17	4	7	0	18	0	0	0	0	10	8	6	0	3	0	0	0	0	0	0	24	1	0	0	11
ASV00882	97.7	307	Erythrobasidium_yunnanense	KY103394	SH2374235.09FU	Basidiomycota	Cystobasidiomycetes	Erythrobasidiales	mycoparasite	0	0	0	0	4	2	0	0	0	0	0	0	0	0	0	0	0	39	0	29	0	0	0	0	0	6	5	0	8	0	71	0	3	0	0	0	0	0	0	0
ASV00973	97.4	306	Erythrobasidium_yunnanense	KY103394	SH2374235.09FU	Basidiomycota	Cystobasidiomycetes	Erythrobasidiales	mycoparasite	0	0	0	0	0	0	0	0	0	0	0	0	0	0	0	0	0	0	0	4	0	0	0	0	0	0	0	0	8	3	67	0	0	0	0	0	0	0	0	0
ASV01426	96.4	307	Erythrobasidium_yunnanense	KY103394	SH2374235.09FU	Basidiomycota	Cystobasidiomycetes	Erythrobasidiales	mycoparasite	0	0	0	0	0	4	0	0	6	62	54	0	0	0	0	0	0	0	0	88	0	0	0	14	0	0	0	0	0	1	0	0	0	0	0	73	0	0	0	53
ASV02335	97.4	307	Erythrobasidium_yunnanense	KY103394	SH2374235.09FU	Basidiomycota	Cystobasidiomycetes	Erythrobasidiales	mycoparasite	0	0	0	0	0	0	0	0	0	0	0	0	0	0	0	0	0	60	0	7	0	0	0	0	0	0	0	0	2	0	0	0	0	0	0	0	0	0	0	0
ASV02489	97.7	307	Erythrobasidium_yunnanense	KY103394	SH2374235.09FU	Basidiomycota	Cystobasidiomycetes	Erythrobasidiales	mycoparasite	0	0	0	0	0	0	0	0	0	0	0	0	0	0	0	0	0	0	0	23	0	0	0	0	0	0	0	0	0	0	0	0	0	0	0	0	0	0	0	0
ASV02558	96.1	307	Erythrobasidium_yunnanense	KY103394	SH2374235.09FU	Basidiomycota	Cystobasidiomycetes	Erythrobasidiales	mycoparasite	0	0	0	0	0	0	0	0	0	25	0	0	0	0	0	0	0	0	0	92	0	0	0	0	0	0	0	0	0	12	0	0	0	0	0	0	0	0	0	0
ASV02687	98	307	Erythrobasidium_yunnanense	KY103394	SH2374235.09FU	Basidiomycota	Cystobasidiomycetes	Erythrobasidiales	mycoparasite	0	0	0	0	0	0	0	0	2	0	0	0	10	3	5	16	0	0	0	0	0	0	0	0	0	0	0	0	0	0	0	0	0	8	0	7	0	0	0	0
ASV03068	97.1	307	Erythrobasidium_yunnanense	KY103394	SH2374235.09FU	Basidiomycota	Cystobasidiomycetes	Erythrobasidiales	mycoparasite	0	0	0	0	4	0	0	0	0	0	0	0	0	0	0	0	0	0	0	17	0	0	0	0	0	0	0	0	0	2	0	0	0	0	0	0	0	0	0	0
ASV03153	97.7	307	Erythrobasidium_yunnanense	KY103394	SH2374235.09FU	Basidiomycota	Cystobasidiomycetes	Erythrobasidiales	mycoparasite	0	0	0	0	0	0	0	0	0	0	0	214	0	0	0	0	0	0	0	0	0	0	0	0	0	0	0	0	0	0	0	0	0	0	0	0	0	0	0	0
ASV03608	96.7	307	Erythrobasidium_yunnanense	KY103394	SH2374235.09FU	Basidiomycota	Cystobasidiomycetes	Erythrobasidiales	mycoparasite	0	0	0	0	0	3	8	0	1	10	5	0	0	0	0	0	0	0	0	7	0	0	0	5	0	0	0	0	0	0	0	0	0	1	0	17	7	0	0	9
ASV03825	97.4	307	Erythrobasidium_yunnanense	KY103394	SH2374235.09FU	Basidiomycota	Cystobasidiomycetes	Erythrobasidiales	mycoparasite	0	0	0	0	0	0	0	0	0	0	0	0	0	0	0	0	0	0	0	0	0	0	0	0	0	0	0	0	0	0	0	0	0	0	0	0	0	0	0	0
ASV03997	97.1	306	Erythrobasidium_yunnanense	KY103394	SH2374235.09FU	Basidiomycota	Cystobasidiomycetes	Erythrobasidiales	mycoparasite	0	0	0	0	0	0	0	0	0	0	0	3	0	0	0	0	0	0	0	0	0	0	0	0	0	0	0	0	0	0	0	80	0	0	0	0	0	0	0	0
ASV04404	98	307	Erythrobasidium_yunnanense	KY103394	SH2374235.09FU	Basidiomycota	Cystobasidiomycetes	Erythrobasidiales	mycoparasite	0	0	0	0	0	0	0	0	0	0	0	0	0	0	0	0	0	1	0	7	0	0	0	0	0	0	0	0	0	0	0	0	0	0	0	0	0	0	0	0
ASV04703	96.7	307	Erythrobasidium_yunnanense	KY103394	SH2374235.09FU	Basidiomycota	Cystobasidiomycetes	Erythrobasidiales	mycoparasite	0	0	0	0	0	0	0	0	0	0	0	0	0	0	0	0	0	0	0	2	0	0	0	0	3	0	0	0	0	0	0	0	0	0	0	0	0	0	0	0
ASV04956	97.4	307	Erythrobasidium_yunnanense	KY103394	SH2374235.09FU	Basidiomycota	Cystobasidiomycetes	Erythrobasidiales	mycoparasite	0	0	0	0	1	0	0	0	0	0	0	0	0	0	0	0	0	0	0	6	0	0	0	0	0	0	0	0	0	0	0	0	0	0	0	0	0	0	0	3
ASV05018	97.7	307	Erythrobasidium_yunnanense	KY103394	SH2374235.09FU	Basidiomycota	Cystobasidiomycetes	Erythrobasidiales	mycoparasite	0	0	0	0	0	0	0	0	0	0	0	0	0	40	0	0	0	0	0	0	0	0	0	0	0	0	0	0	0	0	0	0	0	0	0	0	0	0	0	0
ASV05268	97.1	307	Erythrobasidium_yunnanense	KY103394	SH2374235.09FU	Basidiomycota	Cystobasidiomycetes	Erythrobasidiales	mycoparasite	0	0	0	0	0	0	1	0	0	0	0	0	0	0	0	0	0	0	0	14	0	0	0	7	0	0	0	9	0	5	0	0	0	0	0	0	0	0	0	0
ASV05410	98	307	Erythrobasidium_yunnanense	KY103394	SH2374235.09FU	Basidiomycota	Cystobasidiomycetes	Erythrobasidiales	mycoparasite	0	0	0	0	0	0	0	0	0	0	0	9	0	0	0	0	0	0	0	0	0	0	0	0	0	0	0	0	0	0	0	0	0	0	0	0	0	0	0	0
ASV06167	97.4	307	Erythrobasidium_yunnanense	KY103394	SH2374235.09FU	Basidiomycota	Cystobasidiomycetes	Erythrobasidiales	mycoparasite	0	0	0	0	0	0	0	0	0	0	0	9	0	0	0	0	0	0	0	0	0	0	0	0	0	0	0	0	0	0	0	40	0	0	0	0	0	0	0	0
ASV06169	97.1	307	Erythrobasidium_yunnanense	KY103394	SH2374235.09FU	Basidiomycota	Cystobasidiomycetes	Erythrobasidiales	mycoparasite	0	0	0	0	0	0	0	0	0	0	0	0	0	0	0	0	0	0	0	3	0	0	0	0	0	0	0	0	0	0	0	0	0	0	0	0	0	0	0	0
ASV06361	98.4	307	Erythrobasidium_yunnanense	KY103394	SH2374235.09FU	Basidiomycota	Cystobasidiomycetes	Erythrobasidiales	mycoparasite	0	0	0	0	5	0	0	0	2	0	0	0	0	0	0	0	0	4	0	0	0	0	0	0	0	0	0	0	0	0	0	0	0	0	0	0	0	0	0	0
ASV07193	98	307	Erythrobasidium_yunnanense	KY103394	SH2374235.09FU	Basidiomycota	Cystobasidiomycetes	Erythrobasidiales	mycoparasite	0	0	0	0	0	0	0	0	0	0	0	0	0	21	0	0	0	0	0	0	0	0	0	0	0	0	0	0	0	0	0	0	0	0	0	0	0	0	0	0
ASV08022	96.1	307	Erythrobasidium_yunnanense	KY103394	SH2374235.09FU	Basidiomycota	Cystobasidiomycetes	Erythrobasidiales	mycoparasite	0	0	0	0	0	0	0	0	0	0	0	0	0	0	0	0	0	0	0	0	0	0	0	0	0	0	0	0	0	0	0	0	0	0	0	0	0	0	0	0
ASV08140	97.7	307	Erythrobasidium_yunnanense	KY103394	SH2374235.09FU	Basidiomycota	Cystobasidiomycetes	Erythrobasidiales	mycoparasite	0	0	0	0	0	0	0	0	0	0	0	6	0	0	0	0	0	0	0	0	0	0	0	0	0	0	0	0	0	0	0	22	0	0	0	0	0	0	0	0
ASV08540	96.7	307	Erythrobasidium_yunnanense	KY103394	SH2374235.09FU	Basidiomycota	Cystobasidiomycetes	Erythrobasidiales	mycoparasite	0	0	0	0	0	0	0	0	0	0	0	0	0	36	0	0	0	0	0	0	0	0	0	0	0	0	0	0	0	0	0	0	0	0	0	0	0	0	0	0
ASV08658	96.1	306	Erythrobasidium_yunnanense	KY103394	SH2374235.09FU	Basidiomycota	Cystobasidiomycetes	Erythrobasidiales	mycoparasite	0	0	0	0	0	0	0	0	0	0	0	0	0	0	0	0	0	0	0	0	0	0	0	0	0	0	0	0	0	0	0	0	0	0	0	0	0	0	0	0
ASV08750	97.4	307	Erythrobasidium_yunnanense	KY103394	SH2374235.09FU	Basidiomycota	Cystobasidiomycetes	Erythrobasidiales	mycoparasite	0	0	0	0	0	0	0	0	0	0	0	0	0	0	0	0	0	0	0	0	0	0	0	0	0	0	0	0	0	0	0	0	0	0	0	0	0	0	0	0
ASV09399	96.7	307	Erythrobasidium_yunnanense	KY103394	SH2374235.09FU	Basidiomycota	Cystobasidiomycetes	Erythrobasidiales	mycoparasite	0	0	0	0	0	0	0	0	0	0	0	0	0	27	0	0	0	0	0	0	0	0	0	0	0	0	0	0	0	0	0	0	0	0	0	0	0	0	0	0
ASV09499	96.1	307	Erythrobasidium_yunnanense	KY103394	SH2374235.09FU	Basidiomycota	Cystobasidiomycetes	Erythrobasidiales	mycoparasite	0	0	0	0	0	0	0	0	0	0	0	0	0	0	0	0	0	0	0	12	0	0	0	0	0	0	0	0	0	1	0	0	0	0	0	0	0	0	0	0
ASV09521	81.9	310	Erythrobasidium_yunnanense	KY103394	SH2374235.09FU	Basidiomycota	Cystobasidiomycetes	Erythrobasidiales	mycoparasite	0	0	0	0	0	0	0	0	0	0	0	0	0	0	0	0	0	0	0	0	0	0	0	0	0	0	0	0	0	0	0	0	0	0	0	0	0	0	0	0
ASV09645	95.7	305	Erythrobasidium_yunnanense	KY103394	SH2374235.09FU	Basidiomycota	Cystobasidiomycetes	Erythrobasidiales	mycoparasite	0	0	0	0	0	0	0	0	0	0	0	0	0	0	0	0	0	0	0	0	0	0	0	0	0	0	0	0	0	0	0	0	0	0	0	0	0	0	0	0
ASV09957	97.1	307	Erythrobasidium_yunnanense	KY103394	SH2374235.09FU	Basidiomycota	Cystobasidiomycetes	Erythrobasidiales	mycoparasite	0	0	0	0	0	0	0	0	0	0	0	0	0	0	0	0	0	0	0	7	0	0	0	0	0	0	0	0	0	0	0	0	0	0	0	0	0	0	0	0
ASV10135	97.4	307	Erythrobasidium_yunnanense	KY103394	SH2374235.09FU	Basidiomycota	Cystobasidiomycetes	Erythrobasidiales	mycoparasite	0	0	0	0	0	0	0	0	0	0	0	0	0	0	0	0	0	0	0	0	0	0	0	0	0	0	0	0	0	0	0	0	0	0	0	0	0	0	0	0
ASV10615	95.1	307	Erythrobasidium_yunnanense	KY103394	SH2374235.09FU	Basidiomycota	Cystobasidiomycetes	Erythrobasidiales	mycoparasite	0	0	0	0	0	0	0	0	0	0	0	0	0	0	0	0	0	0	0	0	0	0	0	0	0	0	0	0	0	0	0	0	0	0	0	0	0	0	0	0
ASV11004	97.7	307	Erythrobasidium_yunnanense	KY103394	SH2374235.09FU	Basidiomycota	Cystobasidiomycetes	Erythrobasidiales	mycoparasite	0	0	0	0	0	0	0	0	0	0	0	0	0	0	0	0	0	0	0	0	0	0	0	0	0	0	0	0	0	0	0	0	0	0	0	0	0	0	0	0
ASV11183	97.4	307	Erythrobasidium_yunnanense	KY103394	SH2374235.09FU	Basidiomycota	Cystobasidiomycetes	Erythrobasidiales	mycoparasite	0	0	0	0	0	0	0	0	0	0	0	0	0	0	0	0	0	0	0	0	0	0	0	0	0	0	0	0	0	0	0	0	0	0	0	0	0	0	0	0
ASV11184	96.4	308	Erythrobasidium_yunnanense	KY103394	SH2374235.09FU	Basidiomycota	Cystobasidiomycetes	Erythrobasidiales	mycoparasite	0	0	0	0	0	0	0	0	0	0	0	0	0	0	0	0	0	0	0	0	0	0	0	0	0	0	0	0	0	0	0	0	0	0	0	0	0	0	0	0
ASV09637	99.6	232	Gelidatrema_sp	LC222848	SH1098046.09FU	Basidiomycota	Tremellomycetes	Tremellales	mycoparasite	0	0	0	0	0	0	0	0	0	0	0	0	0	0	0	0	0	0	0	0	0	0	0	0	0	0	0	0	0	0	0	0	0	0	0	0	0	0	0	0
ASV02211	82.9	222	Hyphodiscus_sp	UDB0609764	SH0967865.09FU	Ascomycota	Leotiomycetes	Helotiales	mycoparasite	0	0	0	0	0	0	0	0	0	0	0	0	0	0	0	0	0	0	0	0	0	0	0	0	0	0	0	0	0	0	0	0	0	0	0	0	0	0	0	0
ASV02419	83.3	222	Hyphodiscus_sp	UDB0609764	SH0967865.09FU	Ascomycota	Leotiomycetes	Helotiales	mycoparasite	0	0	0	0	0	0	0	0	0	0	0	0	0	0	0	0	0	0	0	0	0	0	0	0	0	0	0	0	0	0	0	0	0	0	0	0	0	0	0	0
ASV08105	83.3	221	Hyphodiscus_sp	UDB0609764	SH0967865.09FU	Ascomycota	Leotiomycetes	Helotiales	mycoparasite	0	0	0	0	0	0	0	0	0	0	0	0	0	0	0	0	0	0	0	0	0	0	0	0	0	0	0	0	0	0	0	0	0	0	0	0	0	0	0	0
ASV02612	84.1	301	Naohidea_sebacea	DQ911616	SH1766628.09FU	Basidiomycota	Cystobasidiomycetes	Naohideales	mycoparasite	0	0	0	0	0	0	0	0	0	0	0	0	0	0	0	0	3	0	0	0	0	0	0	0	0	2	0	1	0	0	0	0	0	0	0	0	0	0	0	0
ASV03574	86.6	298	Naohidea_sebacea	DQ911616	SH1766628.09FU	Basidiomycota	Cystobasidiomycetes	Naohideales	mycoparasite	0	5	0	0	0	0	0	0	0	0	0	0	0	0	0	0	0	0	4	0	0	0	0	0	0	3	0	0	0	0	0	0	0	0	0	0	0	0	15	0
ASV03632	82.9	304	Naohidea_sebacea	DQ911616	SH1766628.09FU	Basidiomycota	Cystobasidiomycetes	Naohideales	mycoparasite	0	0	0	0	2	0	0	0	0	0	0	0	0	0	0	0	0	0	0	0	0	0	0	0	0	0	0	0	0	0	0	0	0	0	0	0	0	0	0	0
ASV04655	83.8	302	Naohidea_sebacea	DQ911616	SH1766628.09FU	Basidiomycota	Cystobasidiomycetes	Naohideales	mycoparasite	0	2	0	0	0	0	0	0	0	0	0	0	0	0	0	0	0	0	57	0	0	0	0	0	0	0	0	0	0	0	0	0	0	0	0	0	0	0	0	0
ASV04978	84.4	301	Naohidea_sebacea	DQ911616	SH1766628.09FU	Basidiomycota	Cystobasidiomycetes	Naohideales	mycoparasite	0	0	0	0	0	0	0	0	0	0	0	0	0	0	0	0	0	0	0	4	0	0	0	0	0	0	0	0	0	0	0	0	0	0	0	4	0	0	0	0
ASV05247	88.6	298	Naohidea_sebacea	DQ911616	SH1766628.09FU	Basidiomycota	Cystobasidiomycetes	Naohideales	mycoparasite	0	0	0	0	3	0	0	0	0	0	0	0	0	0	0	0	0	0	0	0	0	0	0	0	0	0	0	0	0	0	0	0	0	0	24	0	0	0	0	0
ASV06431	85.7	300	Naohidea_sebacea	DQ911616	SH1766628.09FU	Basidiomycota	Cystobasidiomycetes	Naohideales	mycoparasite	0	0	0	0	0	0	0	0	0	0	0	0	0	0	0	0	0	0	0	0	0	0	0	0	0	0	0	0	0	0	0	0	0	0	0	0	0	0	0	0
ASV07699	87.2	297	Naohidea_sebacea	DQ911616	SH1766628.09FU	Basidiomycota	Cystobasidiomycetes	Naohideales	mycoparasite	0	0	0	0	0	0	0	0	0	0	0	0	0	0	0	0	0	0	0	0	0	0	0	0	0	0	0	0	0	0	0	0	0	0	0	0	0	0	0	0
ASV07819	85.9	298	Naohidea_sebacea	DQ911616	SH1766628.09FU	Basidiomycota	Cystobasidiomycetes	Naohideales	mycoparasite	0	0	0	0	0	0	0	0	0	0	0	0	0	0	0	0	0	0	0	0	0	0	0	0	0	0	0	0	0	0	0	0	0	0	0	0	0	0	0	0
ASV08587	85.9	297	Naohidea_sebacea	DQ911616	SH1766628.09FU	Basidiomycota	Cystobasidiomycetes	Naohideales	mycoparasite	0	0	0	0	0	0	0	0	0	0	0	0	0	0	0	0	0	0	0	0	0	0	0	0	0	0	0	0	0	0	0	0	0	0	0	0	0	0	0	0
ASV08732	82.8	302	Naohidea_sebacea	DQ911616	SH1766628.09FU	Basidiomycota	Cystobasidiomycetes	Naohideales	mycoparasite	0	0	0	0	0	0	0	0	0	0	0	0	0	0	0	0	0	0	0	0	0	0	0	0	0	0	0	0	0	0	0	0	0	0	0	0	0	0	0	0
ASV08985	83.1	301	Naohidea_sebacea	DQ911616	SH1766628.09FU	Basidiomycota	Cystobasidiomycetes	Naohideales	mycoparasite	0	0	0	0	0	0	0	0	0	0	0	0	0	0	0	0	0	0	0	0	0	0	0	0	0	0	0	0	0	0	0	0	0	0	0	10	0	0	0	0
ASV09184	85.2	298	Naohidea_sebacea	DQ911616	SH1766628.09FU	Basidiomycota	Cystobasidiomycetes	Naohideales	mycoparasite	0	0	0	0	0	0	0	0	0	0	0	0	0	0	0	0	0	0	16	0	0	0	0	0	0	0	0	0	0	0	0	0	0	0	0	0	0	0	0	0
ASV09442	85.3	299	Naohidea_sebacea	DQ911616	SH1766628.09FU	Basidiomycota	Cystobasidiomycetes	Naohideales	mycoparasite	0	0	0	0	0	0	0	0	0	0	0	0	0	0	0	0	0	0	0	0	0	0	0	0	0	0	0	0	0	0	0	0	0	0	0	0	0	0	0	0
ASV09552	88.3	299	Naohidea_sebacea	DQ911616	SH1766628.09FU	Basidiomycota	Cystobasidiomycetes	Naohideales	mycoparasite	0	0	0	0	0	0	0	0	0	0	0	0	0	0	0	0	0	0	0	0	0	0	0	0	0	0	0	0	0	0	0	0	0	0	0	0	0	0	0	0
ASV09885	85.9	298	Naohidea_sebacea	DQ911616	SH1766628.09FU	Basidiomycota	Cystobasidiomycetes	Naohideales	mycoparasite	0	0	0	0	0	0	0	0	0	0	0	0	0	0	0	0	0	0	0	0	0	0	0	0	0	0	0	0	0	0	0	0	0	0	0	0	0	0	0	0
ASV10246	84.9	298	Naohidea_sebacea	DQ911616	SH1766628.09FU	Basidiomycota	Cystobasidiomycetes	Naohideales	mycoparasite	0	0	0	0	0	0	0	0	0	0	0	0	0	0	0	0	0	0	0	0	0	0	0	0	0	0	0	0	0	0	0	0	0	0	0	0	0	0	0	0
ASV11291	86.2	298	Naohidea_sebacea	DQ911616	SH1766628.09FU	Basidiomycota	Cystobasidiomycetes	Naohideales	mycoparasite	0	0	0	0	0	0	0	0	0	0	0	0	0	2	0	0	0	0	0	0	0	0	0	0	0	0	0	0	0	0	0	0	0	0	0	0	0	0	0	0
ASV11988	85.4	301	Naohidea_sebacea	DQ911616	SH1766628.09FU	Basidiomycota	Cystobasidiomycetes	Naohideales	mycoparasite	0	0	0	0	0	0	0	0	0	0	0	0	0	0	0	0	0	0	0	0	0	0	0	0	0	0	0	0	0	0	0	0	0	0	10	0	0	0	0	0
ASV07897	87.4	277	Occultifur_sp	KM527117	SH0918886.09FU	Basidiomycota	Cystobasidiomycetes	Cystobasidiales	mycoparasite	0	0	0	0	0	0	0	0	0	0	0	0	0	0	0	0	0	0	0	0	0	0	0	0	0	0	0	0	0	0	0	0	0	0	0	0	0	0	0	0
ASV11986	87.7	277	Occultifur_sp	KM527117	SH0918886.09FU	Basidiomycota	Cystobasidiomycetes	Cystobasidiales	mycoparasite	0	0	0	0	0	0	0	0	0	0	0	0	0	0	0	0	0	0	0	0	0	0	0	0	0	0	0	0	0	0	0	0	10	0	0	0	0	0	0	0
ASV12125	88.5	278	Occultifur_sp	UDB02277393	SH1076854.09FU	Basidiomycota	Cystobasidiomycetes	Cystobasidiales	mycoparasite	0	0	0	0	0	0	0	0	0	0	0	0	0	0	0	0	0	0	0	0	0	0	0	0	0	0	0	0	0	0	0	0	0	0	0	0	0	0	0	0
ASV00650	99.6	247	Papiliotrema_flavescens	AB035046	SH1539345.09FU	Basidiomycota	Tremellomycetes	Tremellales	mycoparasite	5	203	10	286	0	11	14	8	36	13	0	0	0	14	17	0	0	0	24	0	14	0	21	0	0	0	0	0	0	17	0	0	0	16	21	8	0	0	57	0
ASV01187	100	247	Papiliotrema_flavescens	AB035046	SH1539345.09FU	Basidiomycota	Tremellomycetes	Tremellales	mycoparasite	0	56	0	89	3	12	7	0	17	0	0	0	0	10	0	0	0	0	13	0	8	0	4	0	0	0	0	0	0	0	0	0	1	3	7	0	0	0	28	0
ASV03285	98.8	247	Papiliotrema_flavescens	AB035046	SH1539345.09FU	Basidiomycota	Tremellomycetes	Tremellales	mycoparasite	0	0	0	0	0	11	0	3	0	0	0	0	0	0	0	0	0	0	0	0	0	0	0	0	0	0	3	0	0	0	0	0	0	0	0	0	0	0	0	0
ASV04779	99.6	247	Papiliotrema_flavescens	AB035046	SH1539345.09FU	Basidiomycota	Tremellomycetes	Tremellales	mycoparasite	0	0	0	0	0	0	0	0	0	0	0	4	0	0	0	0	0	0	0	0	0	0	0	0	0	0	0	0	0	0	0	3	0	0	0	0	0	0	0	0
ASV06079	100	247	Papiliotrema_flavescens	AB035046	SH1539345.09FU	Basidiomycota	Tremellomycetes	Tremellales	mycoparasite	0	0	0	0	0	0	0	0	0	0	0	5	0	0	0	0	0	0	0	0	0	0	0	0	0	0	0	0	0	0	0	0	0	0	0	0	0	0	0	0
ASV06407	99.2	247	Papiliotrema_flavescens	AB035046	SH1539345.09FU	Basidiomycota	Tremellomycetes	Tremellales	mycoparasite	0	0	0	0	0	2	0	0	0	0	0	0	0	0	0	0	0	0	0	0	0	0	0	0	0	0	0	0	0	0	0	0	0	0	0	0	0	0	0	0
ASV02060	99.6	257	Papiliotrema_frias	FM178254	SH0989470.09FU	Basidiomycota	Tremellomycetes	Tremellales	mycoparasite	0	5	3	0	0	0	4	0	26	0	0	0	0	8	0	0	0	0	0	0	7	0	0	0	0	0	0	0	0	0	0	0	0	0	0	0	0	0	5	0
ASV03149	100	257	Papiliotrema_frias	FM178254	SH0989470.09FU	Basidiomycota	Tremellomycetes	Tremellales	mycoparasite	0	0	0	1	0	0	0	17	10	0	0	0	0	0	0	0	0	0	0	0	5	0	0	0	0	0	0	0	0	0	0	0	0	0	0	0	0	0	0	0
ASV04033	97.7	258	Papiliotrema_frias	FM178254	SH0989470.09FU	Basidiomycota	Tremellomycetes	Tremellales	mycoparasite	4	0	0	4	0	8	0	2	0	20	0	0	0	0	0	0	0	0	5	0	0	0	0	0	0	0	0	0	0	0	0	0	0	0	0	0	0	0	0	0
ASV06193	98.8	257	Papiliotrema_frias	FM178254	SH0989470.09FU	Basidiomycota	Tremellomycetes	Tremellales	mycoparasite	0	0	0	0	0	0	9	0	53	0	0	0	0	13	0	0	0	0	0	0	0	0	0	0	0	0	0	0	0	0	0	0	0	0	0	0	0	0	0	0
ASV07495	98.1	258	Papiliotrema_frias	FM178254	SH0989470.09FU	Basidiomycota	Tremellomycetes	Tremellales	mycoparasite	0	0	3	0	0	0	0	0	0	9	0	0	0	0	0	0	0	0	0	0	0	0	0	0	0	0	0	0	0	0	0	0	0	0	0	0	0	0	0	0
ASV09390	98.4	257	Papiliotrema_frias	FM178254	SH0989470.09FU	Basidiomycota	Tremellomycetes	Tremellales	mycoparasite	2	0	0	0	0	8	0	0	0	2	0	0	0	0	0	0	0	0	0	0	0	0	2	0	0	0	0	0	0	0	0	0	0	0	0	0	0	0	0	0
ASV01358	97.8	275	Papiliotrema_fusca	AF444668	SH0960201.09FU	Basidiomycota	Tremellomycetes	Tremellales	mycoparasite	0	10	0	0	2	13	0	0	0	27	12	0	0	0	0	0	6	0	0	0	3	0	0	0	0	0	0	0	0	0	0	0	0	68	1	15	0	0	22	0
ASV02639	98.2	275	Papiliotrema_fusca	AF444668	SH0960201.09FU	Basidiomycota	Tremellomycetes	Tremellales	mycoparasite	0	0	0	0	2	0	0	5	0	0	0	0	0	0	0	0	0	0	0	0	0	3	0	0	0	0	0	0	0	0	0	0	0	27	0	0	0	0	0	0
ASV06529	97.8	275	Papiliotrema_fusca	AF444668	SH0960201.09FU	Basidiomycota	Tremellomycetes	Tremellales	mycoparasite	0	0	0	0	0	0	0	0	0	0	0	0	0	0	0	0	0	0	0	0	0	0	0	0	0	0	0	0	0	0	0	0	0	0	0	0	0	0	0	0
ASV08539	97.8	275	Papiliotrema_fusca	AF444668	SH0960201.09FU	Basidiomycota	Tremellomycetes	Tremellales	mycoparasite	0	0	0	0	0	0	0	0	0	0	0	15	0	0	0	0	0	0	0	0	0	0	0	0	0	0	0	0	0	0	0	0	0	0	0	0	0	0	0	0
ASV10077	98.2	275	Papiliotrema_fusca	AF444668	SH0960201.09FU	Basidiomycota	Tremellomycetes	Tremellales	mycoparasite	0	0	0	0	0	0	0	0	0	0	0	0	0	0	0	0	0	0	0	0	0	0	0	0	0	0	0	0	0	0	0	0	0	0	0	0	0	0	0	0
ASV10215	98.2	275	Papiliotrema_fusca	AF444668	SH0960201.09FU	Basidiomycota	Tremellomycetes	Tremellales	mycoparasite	0	0	0	0	0	0	0	0	0	0	0	0	0	0	0	0	0	0	0	0	0	0	0	0	0	0	0	0	0	0	0	0	0	0	0	0	0	0	0	0
ASV10994	97.5	275	Papiliotrema_fusca	AF444668	SH0960201.09FU	Basidiomycota	Tremellomycetes	Tremellales	mycoparasite	0	0	0	0	0	0	0	0	0	0	0	0	0	0	0	0	0	0	0	0	0	0	0	0	0	0	0	0	0	0	0	0	0	0	0	0	0	0	0	0
ASV01832	99.6	246	Papiliotrema_horticola	MW579431	SH1539350.09FU	Basidiomycota	Tremellomycetes	Tremellales	mycoparasite	0	5	0	0	0	0	0	0	0	0	0	0	0	0	0	0	0	0	0	0	0	0	9	0	0	2	0	0	0	0	0	0	1	0	0	0	0	0	0	0
ASV02921	100	246	Papiliotrema_horticola	MW579431	SH1539350.09FU	Basidiomycota	Tremellomycetes	Tremellales	mycoparasite	0	0	0	0	0	0	0	0	0	0	0	0	0	0	0	0	0	0	0	0	0	0	0	0	0	0	0	0	0	0	0	0	0	0	0	0	0	0	0	0
ASV10290	96.4	249	Papiliotrema_miconiae	KM246162	SH0989442.09FU	Basidiomycota	Tremellomycetes	Tremellales	mycoparasite	0	0	0	0	0	0	0	0	0	0	0	0	0	0	0	0	0	0	0	0	0	0	0	0	0	0	0	0	0	0	0	0	0	0	0	0	0	0	0	0
ASV05050	99.6	259	Papiliotrema_pseudoalba	AF444399	SH0960186.09FU	Basidiomycota	Tremellomycetes	Tremellales	mycoparasite	0	0	0	0	0	0	0	0	0	0	0	0	0	0	0	0	0	0	0	0	0	0	0	0	0	0	0	0	0	0	0	0	0	0	0	0	0	0	0	0
ASV01639	99.2	264	Papiliotrema_sp	UDB02996990	SH0960163.09FU	Basidiomycota	Tremellomycetes	Tremellales	mycoparasite	0	0	2	0	0	0	0	0	0	0	0	0	2	0	24	0	1	0	0	0	0	0	0	1	0	12	0	0	0	0	0	0	0	0	0	12	0	0	0	0
ASV02989	99.6	264	Papiliotrema_sp	UDB02996990	SH0960163.09FU	Basidiomycota	Tremellomycetes	Tremellales	mycoparasite	0	0	0	0	1	0	0	0	0	0	0	0	0	3	4	0	0	0	2	0	0	0	0	0	0	0	0	0	0	0	0	0	0	0	0	0	0	0	1	0
ASV03162	94.7	264	Papiliotrema_sp	UDB03001606	SH0960204.09FU	Basidiomycota	Tremellomycetes	Tremellales	mycoparasite	0	0	0	0	0	0	0	0	0	0	0	0	0	0	0	0	0	0	0	0	0	0	0	0	0	0	0	0	0	0	0	0	0	0	2	0	0	0	0	0
ASV03324	98.5	264	Papiliotrema_sp	UDB02996990	SH0960163.09FU	Basidiomycota	Tremellomycetes	Tremellales	mycoparasite	0	0	0	0	0	0	0	0	0	0	0	0	0	0	0	0	0	0	3	0	0	0	0	4	0	0	0	0	0	0	0	0	0	0	0	28	0	0	4	0
ASV04049	95.5	265	Papiliotrema_sp	UDB02997671	SH0960113.09FU	Basidiomycota	Tremellomycetes	Tremellales	mycoparasite	0	0	0	0	0	0	0	0	0	0	0	0	0	0	0	0	0	0	0	0	0	0	0	0	0	3	0	0	0	0	0	0	0	0	0	0	0	0	0	0
ASV05358	95.1	264	Papiliotrema_sp	UDB03001606	SH0960204.09FU	Basidiomycota	Tremellomycetes	Tremellales	mycoparasite	0	0	0	0	0	0	0	0	0	0	0	0	0	0	0	0	0	0	0	0	0	0	0	0	0	0	0	0	0	0	0	0	0	0	0	0	0	0	0	0
ASV05458	96.5	257	Papiliotrema_sp	UDB02998162	SH0960148.09FU	Basidiomycota	Tremellomycetes	Tremellales	mycoparasite	0	0	0	0	0	0	0	0	0	0	0	0	0	0	0	0	0	0	0	0	2	0	0	0	0	0	0	0	0	0	0	0	0	0	0	0	0	0	0	0
ASV06275	96.5	257	Papiliotrema_sp	UDB02998162	SH0960148.09FU	Basidiomycota	Tremellomycetes	Tremellales	mycoparasite	0	0	0	0	0	0	0	0	0	0	0	0	0	0	0	0	0	0	0	0	0	0	0	0	0	0	0	0	0	0	0	0	0	0	0	0	0	0	4	0
ASV06311	93.9	264	Papiliotrema_sp	UDB03001606	SH0960204.09FU	Basidiomycota	Tremellomycetes	Tremellales	mycoparasite	0	0	0	0	0	0	0	0	0	0	0	0	0	0	0	0	0	0	0	0	0	0	0	0	0	0	0	0	0	0	0	0	0	0	0	0	0	0	0	0
ASV06902	96.9	257	Papiliotrema_sp	UDB02998162	SH0960148.09FU	Basidiomycota	Tremellomycetes	Tremellales	mycoparasite	0	0	0	0	0	0	0	0	0	0	0	0	0	0	0	0	0	0	0	0	3	0	0	0	0	0	0	0	0	0	0	0	0	0	0	0	0	0	0	0
ASV07279	97.3	258	Papiliotrema_sp	UDB03002764	SH0960140.09FU	Basidiomycota	Tremellomycetes	Tremellales	mycoparasite	0	0	0	0	0	2	0	0	0	0	0	0	0	0	0	0	0	0	0	0	0	0	0	0	0	0	0	0	0	0	0	0	0	0	0	0	0	0	0	0
ASV10021	98	255	Papiliotrema_sp	UDB02998064	SH0989464.09FU	Basidiomycota	Tremellomycetes	Tremellales	mycoparasite	0	0	0	0	0	0	0	0	0	0	0	0	0	0	0	0	0	0	0	0	0	0	0	0	0	0	0	0	0	0	0	0	0	0	0	0	0	0	0	0
ASV10363	97.6	248	Papiliotrema_sp	UDB02999269	SH0989451.09FU	Basidiomycota	Tremellomycetes	Tremellales	mycoparasite	0	0	0	0	0	0	0	0	0	0	0	0	0	0	0	0	0	0	0	0	0	0	0	0	0	0	0	0	0	0	0	0	0	0	0	0	0	0	0	0
ASV11278	96.9	257	Papiliotrema_sp	UDB02998162	SH0960148.09FU	Basidiomycota	Tremellomycetes	Tremellales	mycoparasite	0	0	0	0	0	0	0	0	0	0	0	0	0	0	0	0	0	0	0	0	0	0	0	0	0	0	0	0	0	0	0	0	0	0	0	0	0	0	0	2
ASV11886	95.1	265	Papiliotrema_sp	UDB02997671	SH0960113.09FU	Basidiomycota	Tremellomycetes	Tremellales	mycoparasite	0	0	0	0	0	0	0	0	0	0	0	0	0	0	0	0	0	0	0	0	0	0	0	0	0	0	0	0	0	0	0	0	0	0	0	0	0	0	0	0
ASV08410	99.6	246	Papiliotrema_terrestris	JX910369	SH0989466.09FU	Basidiomycota	Tremellomycetes	Tremellales	mycoparasite	0	0	0	0	0	0	0	0	0	0	0	0	0	0	0	0	0	0	0	0	0	0	0	0	0	0	0	0	0	0	0	0	0	0	0	0	0	0	0	0
ASV10124	99.2	249	Papiliotrema_wisconsinensis	KM384107	SH0989479.09FU	Basidiomycota	Tremellomycetes	Tremellales	mycoparasite	0	0	0	0	0	0	0	0	0	0	0	0	0	0	0	0	0	0	0	0	0	0	0	0	0	0	0	0	0	0	0	0	0	0	0	0	0	0	0	0
ASV05758	90.2	235	Phaeotremella_sp	MT470205	SH0998557.09FU	Basidiomycota	Tremellomycetes	Tremellales	mycoparasite	0	0	0	0	0	0	0	0	0	0	0	0	0	0	0	0	0	0	0	0	0	0	0	0	0	0	0	0	0	0	0	0	0	0	0	0	0	0	0	0
ASV07206	90.6	235	Phaeotremella_sp	MT470205	SH0998557.09FU	Basidiomycota	Tremellomycetes	Tremellales	mycoparasite	0	0	0	0	0	0	0	0	0	0	0	0	0	0	0	0	0	0	0	0	0	0	0	0	0	0	0	0	0	0	0	0	0	0	0	0	0	0	0	0
ASV12052	90.2	235	Phaeotremella_sp	MT470205	SH0998557.09FU	Basidiomycota	Tremellomycetes	Tremellales	mycoparasite	0	0	0	0	0	0	0	0	0	0	0	0	0	0	0	0	0	0	0	0	0	0	0	0	0	0	0	0	0	0	0	0	0	0	0	0	0	0	0	0
ASV12011	90.2	264	Phaeotremella_yunnanensis	MK559397	SH0998601.09FU	Basidiomycota	Tremellomycetes	Tremellales	mycoparasite	0	0	0	0	0	0	0	0	0	0	0	0	0	0	0	0	0	0	0	0	0	0	0	0	0	0	0	0	0	0	0	0	0	0	0	0	0	0	0	0
ASV03481	80	255	Sirobasidium_magnum	KY105422	SH1087520.09FU	Basidiomycota	Tremellomycetes	Tremellales	mycoparasite	0	0	0	0	0	0	0	0	0	0	0	0	0	0	0	0	0	73	0	0	0	0	0	0	0	0	0	0	0	0	7	0	5	0	0	0	0	0	0	0
ASV02051	96.7	301	Sporobolomyces_carnicolor	AY069991	SH0882339.09FU	Basidiomycota	Microbotryomycetes	Sporidiobolales	mycoparasite	8	12	4	3	0	0	0	18	0	0	0	0	0	0	4	0	0	0	0	0	0	0	0	0	0	0	0	0	0	0	0	0	0	0	0	0	0	0	0	0
ASV04759	97	301	Sporobolomyces_carnicolor	AY069991	SH0882339.09FU	Basidiomycota	Microbotryomycetes	Sporidiobolales	mycoparasite	6	0	0	0	0	0	0	0	0	0	0	0	0	0	0	0	0	0	0	0	0	0	0	0	0	0	0	0	0	0	0	0	0	0	0	0	0	0	0	0
ASV00481	97.9	281	Sporobolomyces_patagonicus	AY552328	SH0882337.09FU	Basidiomycota	Microbotryomycetes	Sporidiobolales	mycoparasite	108	203	16	41	13	20	34	115	0	1	12	0	0	0	0	0	0	0	0	1	5	0	11	0	0	0	0	0	0	0	3	0	7	31	9	0	0	0	81	0
ASV01047	98.2	281	Sporobolomyces_patagonicus	AY552328	SH0882337.09FU	Basidiomycota	Microbotryomycetes	Sporidiobolales	mycoparasite	42	50	7	12	13	0	0	52	0	0	0	0	0	0	0	0	0	0	0	0	0	0	0	0	0	0	0	0	0	0	5	0	0	0	0	0	0	0	26	0
ASV03180	96.8	281	Sporobolomyces_patagonicus	AY552328	SH0882337.09FU	Basidiomycota	Microbotryomycetes	Sporidiobolales	mycoparasite	81	0	0	0	0	25	0	64	0	2	0	0	0	0	0	0	0	0	0	0	0	0	22	0	0	0	0	0	0	0	0	0	0	0	0	0	0	0	123	0
ASV09286	98.2	281	Sporobolomyces_patagonicus	AY552328	SH0882337.09FU	Basidiomycota	Microbotryomycetes	Sporidiobolales	mycoparasite	0	0	0	0	0	0	0	0	0	0	0	28	0	0	0	0	0	0	0	0	0	0	0	0	0	0	0	0	0	0	0	0	0	0	0	0	0	0	0	0
ASV11042	97.5	281	Sporobolomyces_patagonicus	AY552328	SH0882337.09FU	Basidiomycota	Microbotryomycetes	Sporidiobolales	mycoparasite	0	0	0	0	0	0	0	0	0	0	0	0	0	0	0	0	0	0	0	0	0	0	0	0	0	0	0	0	0	0	0	0	0	0	0	0	0	0	0	0
ASV11781	97.9	281	Sporobolomyces_patagonicus	AY552328	SH0882337.09FU	Basidiomycota	Microbotryomycetes	Sporidiobolales	mycoparasite	0	0	0	0	0	0	0	0	0	0	0	0	0	0	0	0	0	0	0	0	0	0	0	0	0	0	0	0	0	0	0	0	0	0	0	0	0	0	0	0
ASV00100	99.6	280	Sporobolomyces_roseus	AY015438	SH0882333.09FU	Basidiomycota	Microbotryomycetes	Sporidiobolales	mycoparasite	20	64	389	128	2	43	16	145	352	10	12	0	1	54	45	29	8	0	0	2	48	5	25	1	1	0	0	0	0	0	0	0	0	113	0	6	6	0	19	0
ASV00307	100	280	Sporobolomyces_roseus	AY015438	SH0882333.09FU	Basidiomycota	Microbotryomycetes	Sporidiobolales	mycoparasite	6	17	135	33	0	8	10	52	97	7	0	0	0	19	14	0	0	0	2	0	39	0	15	0	0	0	2	0	0	0	5	0	0	41	4	0	0	0	0	0
ASV03692	97.9	280	Sporobolomyces_roseus	AY015438	SH0882333.09FU	Basidiomycota	Microbotryomycetes	Sporidiobolales	mycoparasite	0	0	0	0	0	7	0	64	85	0	0	0	0	16	0	0	0	0	0	0	0	0	0	0	0	0	0	0	0	0	0	0	0	36	0	0	0	0	0	0
ASV04432	98.6	280	Sporobolomyces_roseus	AY015438	SH0882333.09FU	Basidiomycota	Microbotryomycetes	Sporidiobolales	mycoparasite	8	0	0	0	0	3	8	14	24	5	15	0	2	7	0	0	0	0	0	0	0	0	9	0	0	0	0	0	0	0	0	0	0	11	0	0	0	0	6	0
ASV04715	99.6	280	Sporobolomyces_roseus	AY015438	SH0882333.09FU	Basidiomycota	Microbotryomycetes	Sporidiobolales	mycoparasite	0	0	0	0	0	0	0	0	0	0	0	55	0	0	0	0	0	0	0	0	0	0	0	0	0	0	0	0	0	0	0	0	0	0	0	0	0	0	0	0
ASV05177	98.9	280	Sporobolomyces_roseus	AY015438	SH0882333.09FU	Basidiomycota	Microbotryomycetes	Sporidiobolales	mycoparasite	4	0	0	0	0	4	0	14	40	0	0	0	0	11	0	0	0	0	0	2	0	0	0	0	0	0	0	0	0	0	0	0	0	15	0	5	0	0	0	0
ASV11659	99.3	280	Sporobolomyces_roseus	AY015438	SH0882333.09FU	Basidiomycota	Microbotryomycetes	Sporidiobolales	mycoparasite	0	0	0	0	0	0	0	0	0	0	0	0	0	0	0	0	0	0	0	0	0	0	0	0	0	0	0	0	0	0	0	0	0	0	0	0	0	0	0	0
ASV04138	99.6	279	Sporobolomyces_ruberrimus	AY015439	SH0882343.09FU	Basidiomycota	Microbotryomycetes	Sporidiobolales	mycoparasite	2	0	0	0	0	0	0	0	0	0	0	0	0	0	0	0	0	0	0	0	0	0	0	0	0	0	0	0	0	0	0	0	0	0	0	0	0	0	0	0
ASV06716	84.2	265	Tetragoniomyces_sp	UDB05477123	SH0973708.09FU	Basidiomycota	Tremellomycetes	Trichosporonales	mycoparasite	0	0	0	0	0	0	0	0	0	0	0	0	0	0	0	0	0	0	0	0	0	0	0	0	0	0	0	0	0	0	0	0	0	0	0	0	0	0	0	0
ASV10671	87.4	261	Tetragoniomyces_sp	UDB05477062	SH0973692.09FU	Basidiomycota	Tremellomycetes	Trichosporonales	mycoparasite	0	0	0	0	0	0	0	0	0	0	0	0	0	0	0	0	0	0	0	0	0	0	0	0	0	0	0	0	0	0	0	0	0	0	0	0	0	0	0	0
ASV08981	99.1	234	Tremella_anaptychiae	KY950297	SH1189084.09FU	Basidiomycota	Tremellomycetes	Tremellales	mycoparasite	0	0	0	0	0	0	0	0	0	0	0	0	0	0	0	0	0	0	0	0	0	0	0	0	0	0	0	6	11	0	0	0	0	0	0	0	0	0	0	0
ASV09193	99.1	234	Tremella_anaptychiae	KY950297	SH1189084.09FU	Basidiomycota	Tremellomycetes	Tremellales	mycoparasite	0	0	0	0	0	0	0	0	0	0	0	0	0	0	0	0	0	0	0	0	0	0	0	0	0	0	0	0	6	0	0	0	0	0	0	0	0	0	0	0
ASV11845	99.6	234	Tremella_anaptychiae	KY950297	SH1189084.09FU	Basidiomycota	Tremellomycetes	Tremellales	mycoparasite	0	0	0	0	0	0	0	0	0	0	0	0	0	0	0	0	0	0	0	0	0	0	0	0	0	0	0	0	0	0	0	0	0	0	0	0	0	0	0	0
ASV03196	90.3	247	Tremella_endosporogena	KT334579	SH1091249.09FU	Basidiomycota	Tremellomycetes	Tremellales	mycoparasite	0	0	0	0	0	0	0	0	0	0	0	0	0	0	0	0	0	0	0	0	0	0	0	0	0	0	0	56	12	0	20	0	20	0	0	0	0	0	0	0
ASV04499	90.7	248	Tremella_endosporogena	KT334579	SH1091249.09FU	Basidiomycota	Tremellomycetes	Tremellales	mycoparasite	0	0	0	0	0	0	0	0	0	0	0	0	0	0	0	0	0	0	0	0	0	0	0	0	0	0	0	0	126	0	0	0	0	0	0	0	0	0	0	0
ASV06598	90.7	247	Tremella_endosporogena	KT334579	SH1091249.09FU	Basidiomycota	Tremellomycetes	Tremellales	mycoparasite	0	0	0	0	0	0	0	0	0	0	0	0	0	0	0	0	0	0	0	0	0	0	0	0	0	0	0	0	13	0	17	0	12	0	0	0	0	0	0	0
ASV10758	80.3	238	Tremella_giraffa	JN053483	SH1148724.09FU	Basidiomycota	Tremellomycetes	Tremellales	mycoparasite	0	0	0	0	0	0	0	0	0	0	0	0	0	0	0	0	0	0	0	0	0	0	4	0	0	0	0	0	0	0	0	0	0	0	0	0	0	0	0	0
ASV03404	99.1	219	Tremella_globispora	FJ534883	SH0999972.09FU	Basidiomycota	Tremellomycetes	Tremellales	mycoparasite	0	0	0	0	0	0	0	0	0	0	0	0	0	0	0	0	0	0	0	0	0	0	0	0	0	0	0	0	0	0	0	0	0	0	0	0	0	0	0	0
ASV06133	92	250	Tremella_sp	UDB06399410	SH1036206.09FU	Basidiomycota	Tremellomycetes	Tremellales	mycoparasite	0	0	0	0	5	0	0	0	0	0	0	0	0	0	0	0	0	0	0	0	0	0	0	0	0	0	0	0	0	0	0	0	0	0	0	0	0	0	0	0
ASV12007	91.2	250	Tremella_sp	UDB06399410	SH1036206.09FU	Basidiomycota	Tremellomycetes	Tremellales	mycoparasite	0	0	0	0	0	0	0	0	0	0	0	0	0	0	0	0	0	0	0	0	0	0	0	0	0	0	0	0	0	0	0	0	0	0	0	0	0	0	0	0
ASV01685	82.4	238	Tremella_tuckerae	KT334584	SH0999507.09FU	Basidiomycota	Tremellomycetes	Tremellales	mycoparasite	0	0	0	0	0	0	0	0	0	0	0	0	5	0	0	0	0	0	0	0	0	0	0	0	0	0	0	52	47	0	112	0	45	0	0	0	0	0	0	0
ASV02635	82.8	238	Tremella_tuckerae	KT334584	SH0999507.09FU	Basidiomycota	Tremellomycetes	Tremellales	mycoparasite	0	0	0	0	0	0	0	0	0	0	0	0	0	0	0	0	0	0	0	0	0	0	0	0	0	0	0	18	23	0	65	0	28	0	0	0	0	0	0	1
ASV06415	84	237	Tremella_tuckerae	KT334584	SH0999507.09FU	Basidiomycota	Tremellomycetes	Tremellales	mycoparasite	0	0	0	0	0	0	0	0	0	0	0	0	0	0	0	0	0	0	0	0	0	0	0	0	0	0	0	0	17	0	10	0	0	0	0	0	0	0	0	0
ASV06625	82.5	240	Tremella_tuckerae	KT334584	SH0999507.09FU	Basidiomycota	Tremellomycetes	Tremellales	mycoparasite	0	0	0	0	0	0	0	0	0	0	0	0	0	0	0	0	0	0	0	0	0	0	0	0	0	0	0	0	0	0	0	0	0	0	0	0	0	0	0	0
ASV07607	83.5	237	Tremella_tuckerae	KT334584	SH0999507.09FU	Basidiomycota	Tremellomycetes	Tremellales	mycoparasite	0	0	0	0	0	0	0	0	0	0	0	0	0	0	0	0	0	0	0	0	0	0	0	0	0	0	0	12	0	0	0	0	0	0	0	0	0	0	0	0
ASV07804	84.4	237	Tremella_tuckerae	KT334584	SH0999507.09FU	Basidiomycota	Tremellomycetes	Tremellales	mycoparasite	0	0	0	0	0	0	0	0	0	0	0	0	0	0	0	0	0	0	0	0	0	0	0	0	0	0	0	0	10	0	11	0	0	0	0	0	0	0	0	0
ASV09238	84.8	237	Tremella_tuckerae	KT334584	SH0999507.09FU	Basidiomycota	Tremellomycetes	Tremellales	mycoparasite	0	0	0	0	0	0	0	0	0	0	0	0	0	0	0	0	0	0	0	0	0	0	0	0	0	0	0	0	0	0	0	0	0	0	0	0	0	0	0	0
ASV09413	82.4	238	Tremella_tuckerae	KT334584	SH0999507.09FU	Basidiomycota	Tremellomycetes	Tremellales	mycoparasite	0	0	0	0	0	0	0	0	0	0	0	0	0	0	0	0	0	0	0	0	0	0	0	0	0	0	0	0	0	0	0	3	0	0	0	0	0	0	0	0
ASV06073	99.3	268	Debaryomyces_prosopidis	JN942657	SH1029444.09FU	Ascomycota	Saccharomycetes	Saccharomycetales	nectar/tap_saprotroph	0	0	0	0	0	0	0	0	0	0	0	0	0	0	0	0	0	0	0	0	0	0	0	0	0	0	0	0	0	0	0	0	0	0	0	0	0	0	0	0
ASV06397	99.6	268	Debaryomyces_prosopidis	JN942657	SH1029444.09FU	Ascomycota	Saccharomycetes	Saccharomycetales	nectar/tap_saprotroph	0	0	0	0	0	0	0	0	0	0	0	0	0	0	0	0	0	0	0	0	0	0	0	0	0	0	0	0	0	0	0	0	0	0	0	0	0	0	0	0
ASV07065	99.6	268	Debaryomyces_prosopidis	JN942657	SH1029444.09FU	Ascomycota	Saccharomycetes	Saccharomycetales	nectar/tap_saprotroph	0	0	0	0	0	0	0	0	0	0	0	0	0	0	0	0	0	0	0	0	0	0	0	0	0	0	0	0	0	0	0	0	0	0	0	0	0	0	0	0
ASV07393	99.6	282	Lachancea_thermotolerans	FJ153217	SH1271986.09FU	Ascomycota	Saccharomycetes	Saccharomycetales	nectar/tap_saprotroph	0	0	0	0	0	0	0	0	0	0	0	0	0	0	0	0	0	0	0	0	0	0	0	0	0	0	0	0	0	0	0	0	0	0	0	0	0	0	0	0
ASV08099	94.6	168	Metschnikowia_sp	MN556603	SH1002814.09FU	Ascomycota	Saccharomycetes	Saccharomycetales	nectar/tap_saprotroph	0	0	0	0	0	0	0	0	0	0	0	0	0	0	0	0	0	0	0	0	0	0	0	0	0	0	0	0	0	0	0	0	0	0	0	0	0	0	0	0
ASV03677	99.6	224	Pyrigemmula_aurantiaca	MH864218	SH1000383.09FU	Ascomycota	Sordariomycetes	Chaetosphaeriales	nectar/tap_saprotroph	0	0	0	0	0	0	0	0	0	0	0	0	0	0	0	0	0	0	0	0	0	0	0	0	0	0	0	85	0	0	0	0	0	0	0	0	0	0	0	0
ASV00740	93.4	227	Pyrigemmula_sp	MH251907	SH1000380.09FU	Ascomycota	Sordariomycetes	Chaetosphaeriales	nectar/tap_saprotroph	0	0	0	0	0	0	0	0	0	0	0	0	0	0	0	0	0	0	0	0	0	0	0	0	0	0	0	0	0	0	0	0	0	0	0	0	0	0	0	0
ASV01570	93.8	227	Pyrigemmula_sp	MH251907	SH1000380.09FU	Ascomycota	Sordariomycetes	Chaetosphaeriales	nectar/tap_saprotroph	0	0	0	0	0	0	0	0	0	0	0	0	0	0	0	0	0	0	0	0	0	0	0	0	0	0	0	0	0	0	0	0	0	0	0	0	0	0	0	0
ASV02928	92.5	227	Pyrigemmula_sp	MH251907	SH1000380.09FU	Ascomycota	Sordariomycetes	Chaetosphaeriales	nectar/tap_saprotroph	0	0	0	0	0	0	0	0	0	0	0	0	0	0	0	0	0	0	0	0	0	0	0	0	0	0	0	0	0	0	0	0	0	0	0	0	0	0	0	0
ASV04601	93.4	227	Pyrigemmula_sp	MH251907	SH1000380.09FU	Ascomycota	Sordariomycetes	Chaetosphaeriales	nectar/tap_saprotroph	0	0	0	0	0	0	0	0	0	0	0	0	0	0	0	0	0	0	0	0	0	0	0	0	0	0	0	0	0	0	0	0	0	0	0	0	0	0	0	0
ASV05068	93	227	Pyrigemmula_sp	MH251907	SH1000380.09FU	Ascomycota	Sordariomycetes	Chaetosphaeriales	nectar/tap_saprotroph	0	0	0	0	0	0	0	0	0	0	0	0	0	0	0	0	0	0	0	0	0	0	0	0	0	0	0	0	0	0	0	0	0	0	0	0	0	0	0	0
ASV08568	93	227	Pyrigemmula_sp	MH251907	SH1000380.09FU	Ascomycota	Sordariomycetes	Chaetosphaeriales	nectar/tap_saprotroph	0	0	0	0	0	0	0	0	0	0	0	0	0	0	0	0	0	0	0	0	0	0	0	0	0	0	0	0	0	0	0	0	0	0	0	0	0	0	0	0
ASV08948	99.6	244	Zygotorulaspora_florentina	AY046168	SH0987707.09FU	Ascomycota	Saccharomycetes	Saccharomycetales	nectar/tap_saprotroph	0	0	0	0	0	0	0	0	0	0	0	0	0	0	0	0	0	0	0	0	0	0	0	0	0	0	0	0	0	0	0	0	0	0	0	0	0	0	0	0
ASV01894	99.5	219	Acrodontium_crateriforme	FN666565	SH1084030.09FU	Ascomycota	Dothideomycetes	Mycosphaerellales	plant_pathogen	0	0	0	0	0	0	0	0	0	0	0	0	0	0	0	0	0	0	0	0	0	0	0	0	0	0	0	0	0	0	0	0	0	0	0	0	0	0	0	0
ASV03055	100	219	Acrodontium_crateriforme	FN666565	SH1084030.09FU	Ascomycota	Dothideomycetes	Mycosphaerellales	plant_pathogen	0	0	0	0	0	0	3	0	0	0	0	0	0	0	0	0	0	0	0	0	0	0	0	0	0	0	0	0	0	0	0	0	0	0	0	0	0	0	0	0
ASV10708	97.7	299	Acrodontium_virellum	U18957	SH1067153.09FU	Ascomycota	Dothideomycetes	Mycosphaerellales	plant_pathogen	0	0	0	0	0	0	0	0	0	0	0	0	0	0	0	0	0	0	0	0	0	0	0	0	0	0	0	0	0	0	0	0	0	0	0	0	0	0	0	0
ASV00239	96.4	221	Alpinaria_rhododendri	UDB0618767	SH0985562.09FU	Ascomycota	Dothideomycetes	Pleosporales	plant_pathogen	0	209	0	0	0	740	223	75	0	0	0	0	0	0	0	0	0	0	1355	0	0	130	10	28	15	218	32	0	0	0	0	0	0	0	0	0	6	0	0	0
ASV00485	96.8	221	Alpinaria_rhododendri	UDB0618767	SH0985562.09FU	Ascomycota	Dothideomycetes	Pleosporales	plant_pathogen	0	70	0	0	0	233	44	23	0	0	0	0	1	1	0	0	0	0	463	0	0	38	9	5	0	77	13	2	0	0	0	0	0	0	0	0	0	0	0	0
ASV03778	96.4	221	Alpinaria_rhododendri	UDB0618767	SH0985562.09FU	Ascomycota	Dothideomycetes	Pleosporales	plant_pathogen	0	0	0	0	0	0	0	0	0	0	0	0	0	0	0	0	0	0	0	0	0	0	0	0	0	0	0	0	0	0	0	0	0	0	0	0	0	0	0	0
ASV04341	96.4	221	Alpinaria_rhododendri	UDB0618767	SH0985562.09FU	Ascomycota	Dothideomycetes	Pleosporales	plant_pathogen	0	0	0	0	0	0	0	0	0	0	0	0	0	0	0	0	0	0	182	0	0	0	0	0	0	0	0	0	0	0	0	0	0	0	0	0	0	0	0	0
ASV04997	95.9	221	Alpinaria_rhododendri	UDB0618767	SH0985562.09FU	Ascomycota	Dothideomycetes	Pleosporales	plant_pathogen	0	0	0	0	0	13	1	0	0	0	0	0	0	0	0	0	0	0	33	0	0	0	0	0	0	0	0	0	0	0	0	0	0	0	0	0	0	0	0	0
ASV05512	96.4	221	Alpinaria_rhododendri	UDB0618767	SH0985562.09FU	Ascomycota	Dothideomycetes	Pleosporales	plant_pathogen	0	0	0	0	0	0	0	0	0	0	0	0	0	0	0	0	0	0	39	0	0	0	0	0	0	0	0	0	0	0	0	0	0	0	0	0	0	0	0	0
ASV06821	95.9	221	Alpinaria_rhododendri	UDB0618767	SH0985562.09FU	Ascomycota	Dothideomycetes	Pleosporales	plant_pathogen	0	0	0	0	0	0	0	0	0	0	0	0	0	0	0	0	0	0	0	0	65	0	0	0	0	0	0	0	0	0	0	0	0	0	0	0	0	0	0	0
ASV07383	95.5	223	Alpinaria_rhododendri	KY189973	SH0985641.09FU	Ascomycota	Dothideomycetes	Pleosporales	plant_pathogen	0	0	0	0	0	17	0	0	0	0	0	0	0	0	0	0	0	0	0	0	0	0	0	0	0	3	0	0	0	0	0	0	0	0	0	0	0	0	0	0
ASV03536	91.9	235	Alternaria_alternata	KX179477	SH1082624.09FU	Ascomycota	Dothideomycetes	Pleosporales	plant_pathogen	0	0	0	0	0	0	0	0	0	0	0	0	0	0	0	0	0	0	0	0	0	0	0	0	0	0	270	0	0	0	0	0	0	0	0	0	0	0	0	0
ASV04918	87.7	235	Alternaria_alternata	KX179477	SH1082624.09FU	Ascomycota	Dothideomycetes	Pleosporales	plant_pathogen	0	0	0	0	0	0	0	0	0	0	0	0	0	0	0	0	0	0	0	0	0	0	0	0	0	0	0	0	0	0	0	0	0	0	0	0	0	0	0	0
ASV07926	91.1	235	Alternaria_alternata	KX179477	SH1082624.09FU	Ascomycota	Dothideomycetes	Pleosporales	plant_pathogen	0	0	44	0	0	0	0	0	0	0	0	0	0	0	0	0	0	0	0	0	0	0	0	0	0	0	0	0	0	0	0	0	0	0	0	0	0	0	0	0
ASV01598	99.6	232	Alternaria_armoraciae	KC584182	SH4321913.09FU	Ascomycota	Dothideomycetes	Pleosporales	plant_pathogen	0	0	0	0	0	0	0	0	0	0	0	0	0	0	0	0	0	0	0	0	0	0	0	0	0	0	0	0	0	0	0	0	0	0	0	0	0	0	0	0
ASV02771	100	232	Alternaria_armoraciae	KC584182	SH4321913.09FU	Ascomycota	Dothideomycetes	Pleosporales	plant_pathogen	0	0	0	0	0	0	0	0	0	0	0	0	0	0	0	0	0	0	0	0	0	0	0	0	0	0	0	0	0	0	0	0	0	0	0	0	0	0	0	0
ASV06848	99.6	234	Alternaria_axiaeriisporifera	KC584184	SH1301395.09FU	Ascomycota	Dothideomycetes	Pleosporales	plant_pathogen	0	0	0	0	0	0	0	0	0	0	0	0	0	0	0	0	0	0	0	0	0	0	0	0	0	0	0	0	0	0	0	0	0	0	0	0	0	0	0	0
ASV11891	86.2	260	Alternaria_brassicicola	KR779774	SH1301753.09FU	Ascomycota	Dothideomycetes	Pleosporales	plant_pathogen	0	0	0	0	0	0	0	0	0	0	0	0	0	0	0	0	0	0	0	0	0	0	0	0	0	0	0	0	0	0	0	0	0	0	0	0	0	0	0	0
ASV06314	99.1	233	Alternaria_breviramosa	FJ839608	SH2086998.09FU	Ascomycota	Dothideomycetes	Pleosporales	plant_pathogen	0	0	0	0	0	0	0	0	0	0	0	0	0	0	0	0	0	0	0	0	0	0	0	0	0	0	0	0	0	0	0	0	0	0	0	0	0	0	0	0
ASV08820	98.3	233	Alternaria_breviramosa	FJ839608	SH2086998.09FU	Ascomycota	Dothideomycetes	Pleosporales	plant_pathogen	0	0	0	0	0	0	0	0	0	0	0	0	0	0	0	0	0	0	0	0	0	0	0	0	0	0	0	0	0	0	0	0	0	0	0	0	0	0	0	0
ASV12116	98.3	231	Alternaria_chlamydospora	KC584189	SH1301443.09FU	Ascomycota	Dothideomycetes	Pleosporales	plant_pathogen	0	0	0	0	0	0	0	0	0	0	0	0	0	0	0	0	0	0	0	0	0	0	0	0	0	0	0	0	0	0	0	0	0	0	0	0	0	0	0	0
ASV10562	82.1	279	Alternaria_destruens	DQ323681	SH1082572.09FU	Ascomycota	Dothideomycetes	Pleosporales	plant_pathogen	0	0	0	0	0	0	0	0	0	0	0	0	0	0	0	0	0	0	0	0	0	0	0	0	0	0	0	0	0	0	0	0	0	0	0	0	0	0	0	0
ASV10713	88.1	278	Alternaria_destruens	DQ323681	SH1082572.09FU	Ascomycota	Dothideomycetes	Pleosporales	plant_pathogen	0	0	0	0	0	0	0	0	0	0	0	0	0	0	0	0	0	0	0	0	0	0	0	0	0	0	0	0	0	0	0	0	0	0	0	0	0	0	0	0
ASV11049	81.7	279	Alternaria_destruens	DQ323681	SH1082572.09FU	Ascomycota	Dothideomycetes	Pleosporales	plant_pathogen	0	0	0	0	0	0	0	0	0	0	0	0	0	0	0	0	0	0	0	0	0	0	0	0	0	0	0	0	0	0	0	0	0	0	0	0	0	0	0	0
ASV11229	87.8	278	Alternaria_destruens	DQ323681	SH1082572.09FU	Ascomycota	Dothideomycetes	Pleosporales	plant_pathogen	0	0	0	0	0	0	0	0	0	0	0	0	0	0	0	0	0	0	0	0	0	0	0	0	0	0	0	0	0	0	0	0	0	0	0	0	0	0	0	0
ASV11440	87.8	278	Alternaria_destruens	DQ323681	SH1082572.09FU	Ascomycota	Dothideomycetes	Pleosporales	plant_pathogen	0	0	0	0	0	0	0	0	0	0	0	0	0	0	0	0	0	0	0	0	0	0	0	0	0	0	0	0	0	0	0	0	0	0	0	0	0	0	0	0
ASV09927	99.1	233	Alternaria_eureka	JN383490	SH1301627.09FU	Ascomycota	Dothideomycetes	Pleosporales	plant_pathogen	0	0	0	0	0	0	0	0	0	0	0	0	0	0	0	0	0	0	0	0	0	0	0	0	0	0	0	0	0	0	0	0	0	0	0	0	0	0	0	0
ASV09713	98.2	228	Alternaria_hungarica	EU305603	SH1301527.09FU	Ascomycota	Dothideomycetes	Pleosporales	plant_pathogen	0	0	0	0	0	0	0	0	0	0	0	0	0	0	0	0	24	0	0	0	0	0	0	0	0	0	0	0	0	0	0	0	0	0	0	0	0	0	0	0
ASV11472	88.4	241	Alternaria_kareliniae	KY945068	SH1301775.09FU	Ascomycota	Dothideomycetes	Pleosporales	plant_pathogen	0	0	0	0	0	0	0	0	0	0	0	0	0	0	0	0	0	0	0	0	0	0	0	0	0	0	0	0	0	0	0	0	0	0	0	0	0	0	0	0
ASV00137	99.1	233	Alternaria_metachromatica	JQ693660	SH1301414.09FU	Ascomycota	Dothideomycetes	Pleosporales	plant_pathogen	0	31	8	22	17	7	8	15	26	25	8	0	4	442	5	38	232	6	33	12	250	17	0	17	14	27	0	4	1	6	2	0	0	0	0	2	0	0	104	0
ASV00152	99.6	233	Alternaria_metachromatica	JQ693660	SH1301414.09FU	Ascomycota	Dothideomycetes	Pleosporales	plant_pathogen	13	0	0	0	4	10	0	12	10	64	17	0	27	0	21	64	0	0	0	0	439	0	18	18	19	14	0	0	0	0	0	0	3	7	0	0	0	0	90	0
ASV00304	99.6	233	Alternaria_metachromatica	JQ693660	SH1301414.09FU	Ascomycota	Dothideomycetes	Pleosporales	plant_pathogen	1	13	5	0	0	0	0	3	5	6	0	0	0	125	0	16	66	3	16	9	158	7	0	0	10	0	0	0	0	0	0	0	0	0	0	0	0	0	39	0
ASV00347	100	233	Alternaria_metachromatica	JQ693660	SH1301414.09FU	Ascomycota	Dothideomycetes	Pleosporales	plant_pathogen	0	4	0	0	0	2	0	2	12	13	6	0	8	0	0	20	0	0	0	0	222	0	0	0	0	6	0	0	0	0	1	0	0	0	13	0	0	0	18	0
ASV01221	98.7	233	Alternaria_metachromatica	JQ693660	SH1301414.09FU	Ascomycota	Dothideomycetes	Pleosporales	plant_pathogen	0	0	0	0	0	0	0	0	0	0	0	0	0	0	0	0	0	0	0	0	55	0	0	0	0	0	0	0	0	0	0	0	0	0	0	0	0	0	0	0
ASV01875	98.3	233	Alternaria_metachromatica	JQ693660	SH1301414.09FU	Ascomycota	Dothideomycetes	Pleosporales	plant_pathogen	0	0	0	0	0	0	0	0	0	0	0	0	0	159	0	0	0	0	0	0	0	0	0	0	0	0	0	0	0	0	0	0	0	0	0	0	0	0	0	0
ASV02864	97.9	233	Alternaria_metachromatica	JQ693660	SH1301414.09FU	Ascomycota	Dothideomycetes	Pleosporales	plant_pathogen	0	0	0	0	0	0	0	0	0	0	0	0	0	0	0	0	0	0	0	0	0	0	0	0	0	0	0	0	0	0	0	0	0	0	0	0	0	0	0	0
ASV02974	99.1	233	Alternaria_metachromatica	JQ693660	SH1301414.09FU	Ascomycota	Dothideomycetes	Pleosporales	plant_pathogen	0	0	0	0	0	0	0	0	0	0	0	13	0	0	0	0	0	0	0	0	0	0	0	0	0	0	0	0	0	0	0	0	0	0	0	0	0	0	0	0
ASV03268	99.6	233	Alternaria_metachromatica	JQ693660	SH1301414.09FU	Ascomycota	Dothideomycetes	Pleosporales	plant_pathogen	0	0	0	0	0	0	0	0	0	0	0	28	0	0	0	0	0	0	0	0	0	0	0	0	0	0	0	0	0	0	0	0	0	0	0	0	0	0	0	0
ASV03789	99.6	233	Alternaria_metachromatica	JQ693660	SH1301414.09FU	Ascomycota	Dothideomycetes	Pleosporales	plant_pathogen	0	0	0	0	0	0	0	0	0	0	0	13	0	0	0	0	0	0	0	0	0	0	0	0	0	0	0	0	0	0	0	3	0	0	0	0	0	0	0	0
ASV04679	100	233	Alternaria_metachromatica	JQ693660	SH1301414.09FU	Ascomycota	Dothideomycetes	Pleosporales	plant_pathogen	0	0	0	0	0	0	0	0	0	0	0	15	0	0	0	0	0	0	0	0	0	0	0	0	0	0	0	0	0	0	0	0	0	0	0	0	0	0	0	0
ASV07161	98.7	233	Alternaria_metachromatica	JQ693660	SH1301414.09FU	Ascomycota	Dothideomycetes	Pleosporales	plant_pathogen	0	0	0	0	0	0	0	0	0	0	0	0	0	0	0	0	0	0	0	0	0	0	0	0	0	0	0	0	0	0	0	0	0	0	0	0	0	0	0	0
ASV07721	98.7	233	Alternaria_metachromatica	JQ693660	SH1301414.09FU	Ascomycota	Dothideomycetes	Pleosporales	plant_pathogen	0	0	0	0	0	0	0	0	0	0	0	0	0	0	0	0	0	0	0	0	0	0	0	0	0	0	0	0	0	0	0	0	0	0	0	0	0	0	0	0
ASV08280	98.7	233	Alternaria_metachromatica	JQ693660	SH1301414.09FU	Ascomycota	Dothideomycetes	Pleosporales	plant_pathogen	0	0	0	0	0	0	0	0	0	0	0	0	0	0	0	0	0	0	0	0	0	0	0	0	0	0	0	0	0	0	0	0	0	0	0	0	0	0	0	0
ASV08695	98.7	233	Alternaria_metachromatica	JQ693660	SH1301414.09FU	Ascomycota	Dothideomycetes	Pleosporales	plant_pathogen	0	0	0	0	0	0	0	0	0	0	0	0	0	0	0	0	0	0	0	0	0	0	0	0	0	0	0	0	0	0	0	0	0	0	0	0	0	0	0	0
ASV08867	98.7	233	Alternaria_metachromatica	JQ693660	SH1301414.09FU	Ascomycota	Dothideomycetes	Pleosporales	plant_pathogen	0	0	0	0	0	0	0	0	0	0	0	0	0	0	0	0	0	0	0	0	0	0	0	0	0	0	0	0	0	0	0	0	0	0	0	0	0	0	0	0
ASV09298	99.1	233	Alternaria_metachromatica	JQ693660	SH1301414.09FU	Ascomycota	Dothideomycetes	Pleosporales	plant_pathogen	0	0	0	0	0	0	0	0	0	0	0	0	0	0	0	0	0	0	0	0	0	0	0	0	28	0	0	0	0	0	0	0	0	0	0	0	0	0	0	0
ASV09668	98.7	233	Alternaria_metachromatica	JQ693660	SH1301414.09FU	Ascomycota	Dothideomycetes	Pleosporales	plant_pathogen	0	0	0	0	0	0	0	0	0	0	0	0	0	0	0	0	0	0	0	0	0	0	0	0	0	0	0	0	0	0	0	0	0	0	0	0	0	0	0	0
ASV09807	99.1	233	Alternaria_metachromatica	JQ693660	SH1301414.09FU	Ascomycota	Dothideomycetes	Pleosporales	plant_pathogen	0	0	0	0	0	0	0	0	0	0	0	0	0	0	0	0	0	0	0	0	0	0	0	0	0	0	0	0	0	0	0	0	0	0	0	0	0	0	0	0
ASV10040	98.3	233	Alternaria_metachromatica	JQ693660	SH1301414.09FU	Ascomycota	Dothideomycetes	Pleosporales	plant_pathogen	0	0	0	0	0	0	0	0	0	0	0	0	0	0	0	0	0	0	0	0	0	0	0	0	0	0	0	0	0	0	0	0	0	0	0	0	0	0	0	0
ASV10055	98.7	233	Alternaria_metachromatica	JQ693660	SH1301414.09FU	Ascomycota	Dothideomycetes	Pleosporales	plant_pathogen	0	0	0	0	0	0	0	0	0	0	0	0	0	0	0	0	0	0	0	0	0	0	0	0	0	0	0	0	0	0	0	0	0	0	0	0	0	0	0	0
ASV10159	98.7	233	Alternaria_metachromatica	JQ693660	SH1301414.09FU	Ascomycota	Dothideomycetes	Pleosporales	plant_pathogen	0	0	0	0	0	0	0	0	0	0	0	0	0	0	0	0	0	0	0	0	0	0	0	0	0	0	0	0	0	0	0	0	0	0	0	0	0	0	0	0
ASV10307	98.7	233	Alternaria_metachromatica	JQ693660	SH1301414.09FU	Ascomycota	Dothideomycetes	Pleosporales	plant_pathogen	0	0	0	0	0	0	0	0	0	0	0	0	0	0	0	0	0	0	0	0	0	0	0	0	0	0	0	0	0	0	0	0	0	0	0	0	0	0	0	0
ASV11050	99.1	233	Alternaria_metachromatica	JQ693660	SH1301414.09FU	Ascomycota	Dothideomycetes	Pleosporales	plant_pathogen	0	0	0	0	0	0	0	0	0	0	0	0	0	0	0	0	0	0	0	0	0	0	0	0	0	0	0	0	0	0	0	0	0	0	0	0	0	0	0	0
ASV11299	99.1	233	Alternaria_metachromatica	JQ693660	SH1301414.09FU	Ascomycota	Dothideomycetes	Pleosporales	plant_pathogen	0	0	0	0	0	0	0	0	0	0	0	0	0	0	0	0	0	0	0	0	13	0	0	0	0	0	0	0	0	0	0	0	0	0	0	0	0	0	0	0
ASV11648	99.1	233	Alternaria_metachromatica	JQ693660	SH1301414.09FU	Ascomycota	Dothideomycetes	Pleosporales	plant_pathogen	0	0	0	0	0	0	0	0	0	0	0	0	0	0	0	0	0	0	0	0	0	0	0	0	0	0	0	0	0	0	0	0	0	0	0	0	0	0	0	0
ASV11730	98.7	233	Alternaria_metachromatica	JQ693660	SH1301414.09FU	Ascomycota	Dothideomycetes	Pleosporales	plant_pathogen	0	0	0	0	0	0	0	0	0	0	0	0	0	0	0	0	0	0	0	0	11	0	0	0	0	0	0	0	0	0	0	0	0	0	0	0	0	0	0	0
ASV12029	99.1	233	Alternaria_metachromatica	JQ693660	SH1301414.09FU	Ascomycota	Dothideomycetes	Pleosporales	plant_pathogen	0	0	0	0	0	0	0	0	0	0	0	0	0	0	0	0	0	0	0	0	0	0	0	0	0	0	0	0	0	0	0	0	0	0	0	0	0	0	0	0
ASV07162	99.5	221	Alternaria_molesta	MG813166	SH1301438.09FU	Ascomycota	Dothideomycetes	Pleosporales	plant_pathogen	0	0	0	0	0	0	0	0	0	0	0	0	0	0	0	0	0	0	0	0	0	0	0	0	0	0	0	0	0	0	0	0	0	0	0	0	0	0	0	0
ASV05346	99.2	238	Alternaria_multirostrata	KJ718195	SH2086342.09FU	Ascomycota	Dothideomycetes	Pleosporales	plant_pathogen	0	0	0	0	0	0	0	0	0	0	0	0	0	0	0	0	0	0	0	0	0	0	0	0	0	0	0	0	0	0	0	0	0	0	0	0	0	0	0	0
ASV07916	99.2	238	Alternaria_multirostrata	KJ718195	SH2086342.09FU	Ascomycota	Dothideomycetes	Pleosporales	plant_pathogen	0	0	0	0	0	0	0	0	0	0	0	0	0	0	0	0	0	0	0	0	0	0	0	0	0	0	0	0	0	0	0	0	0	0	0	0	0	0	0	0
ASV00006	95.4	260	Alternaria_prunicola	MH827035	SH1082575.09FU	Ascomycota	Dothideomycetes	Pleosporales	plant_pathogen	0	3779	989	5272	465	736	775	762	498	565	777	0	633	10540	6437	3450	602	156	1404	95	5435	1110	1108	1554	1951	1809	910	56	121	48	70	0	47	913	5927	146	11371	0	6597	47
ASV00075	95.8	259	Alternaria_prunicola	MH827035	SH1082575.09FU	Ascomycota	Dothideomycetes	Pleosporales	plant_pathogen	1975	0	0	0	0	0	0	0	0	0	0	0	0	0	0	0	0	0	0	0	0	0	0	0	0	0	0	0	0	0	0	0	0	0	0	0	0	0	0	0
ASV00109	95.4	260	Alternaria_prunicola	MH827035	SH1082575.09FU	Ascomycota	Dothideomycetes	Pleosporales	plant_pathogen	0	0	0	0	0	0	0	0	0	0	0	1710	0	0	0	0	0	0	0	0	0	0	0	0	0	0	0	0	0	0	0	38	0	0	0	0	0	16869	0	0
ASV00157	95	260	Alternaria_prunicola	MH827035	SH1082575.09FU	Ascomycota	Dothideomycetes	Pleosporales	plant_pathogen	195	0	0	0	0	166	152	136	151	189	204	0	202	2938	0	0	0	0	380	37	0	338	342	518	0	0	0	19	0	18	0	0	0	256	0	47	3358	0	1503	24
ASV00229	95.8	260	Alternaria_prunicola	MH827035	SH1082575.09FU	Ascomycota	Dothideomycetes	Pleosporales	plant_pathogen	0	0	0	0	0	0	0	0	0	0	0	989	0	0	0	0	0	0	0	0	0	0	0	0	0	0	0	0	0	0	0	29	0	0	0	0	0	8502	0	0
ASV00470	87.2	258	Alternaria_prunicola	MH827035	SH1082575.09FU	Ascomycota	Dothideomycetes	Pleosporales	plant_pathogen	0	0	275	1542	0	0	0	0	0	0	0	0	0	0	0	1068	0	0	0	0	0	0	0	0	0	0	0	0	0	0	0	0	0	0	0	0	0	0	0	0
ASV00728	95.4	260	Alternaria_prunicola	MH827035	SH1082575.09FU	Ascomycota	Dothideomycetes	Pleosporales	plant_pathogen	0	0	0	0	0	0	0	42	27	0	54	0	42	500	0	0	0	0	77	0	0	66	52	88	0	0	0	0	0	0	0	0	0	63	0	0	589	0	318	5
ASV00761	94.6	260	Alternaria_prunicola	MH827035	SH1082575.09FU	Ascomycota	Dothideomycetes	Pleosporales	plant_pathogen	32	0	0	0	0	26	36	20	21	20	35	0	30	463	0	0	0	0	62	3	0	45	52	55	0	0	0	0	0	0	0	0	0	38	0	12	472	0	260	6
ASV00815	95	260	Alternaria_prunicola	MH827035	SH1082575.09FU	Ascomycota	Dothideomycetes	Pleosporales	plant_pathogen	0	35	0	0	0	0	0	0	0	0	0	0	0	69	70	43	0	0	18	0	23	3	7	10	0	29	0	0	0	0	0	0	0	10	0	0	53	0	45	0
ASV00857	94.6	260	Alternaria_prunicola	MH827035	SH1082575.09FU	Ascomycota	Dothideomycetes	Pleosporales	plant_pathogen	29	0	0	0	0	24	24	15	30	24	23	0	19	397	0	0	0	0	44	0	0	52	34	76	0	0	0	0	0	5	0	0	0	26	0	0	447	0	197	0
ASV00933	94.6	260	Alternaria_prunicola	MH827035	SH1082575.09FU	Ascomycota	Dothideomycetes	Pleosporales	plant_pathogen	30	0	0	0	0	29	26	13	0	26	30	0	22	335	0	0	0	0	50	0	0	31	47	70	0	0	0	0	0	0	0	0	0	33	0	0	461	0	182	0
ASV01150	88	258	Alternaria_prunicola	MH827035	SH1082575.09FU	Ascomycota	Dothideomycetes	Pleosporales	plant_pathogen	0	0	0	0	0	0	0	0	0	0	0	0	0	0	1732	0	0	0	0	0	0	0	0	0	0	0	0	0	0	0	0	0	0	0	0	0	0	0	0	0
ASV01175	95	260	Alternaria_prunicola	MH827035	SH1082575.09FU	Ascomycota	Dothideomycetes	Pleosporales	plant_pathogen	0	0	0	0	0	20	21	15	18	14	29	0	10	224	0	0	0	0	29	3	0	23	22	32	0	0	0	0	0	0	0	0	0	31	0	5	249	0	195	0
ASV01178	95	260	Alternaria_prunicola	MH827035	SH1082575.09FU	Ascomycota	Dothideomycetes	Pleosporales	plant_pathogen	0	0	0	0	0	32	27	15	0	18	23	0	14	209	0	0	0	0	31	0	0	31	33	39	0	0	0	0	0	0	0	0	0	26	0	0	286	0	175	0
ASV01185	90.3	258	Alternaria_prunicola	MH827035	SH1082575.09FU	Ascomycota	Dothideomycetes	Pleosporales	plant_pathogen	0	0	18	124	0	0	0	0	0	0	0	0	0	0	98	77	0	0	0	0	0	0	0	0	0	0	0	0	0	0	0	0	0	0	0	0	0	0	0	0
ASV01193	94.6	260	Alternaria_prunicola	MH827035	SH1082575.09FU	Ascomycota	Dothideomycetes	Pleosporales	plant_pathogen	17	0	0	0	0	23	12	13	13	15	15	0	10	216	0	0	0	0	37	0	0	29	29	51	0	0	0	0	0	0	0	0	0	24	0	0	299	0	131	0
ASV01264	88.4	258	Alternaria_prunicola	MH827035	SH1082575.09FU	Ascomycota	Dothideomycetes	Pleosporales	plant_pathogen	0	0	33	207	0	0	0	0	0	0	0	0	0	0	0	146	0	0	0	0	0	0	0	0	58	553	0	0	0	0	0	0	0	0	0	0	0	0	0	0
ASV01323	94.2	260	Alternaria_prunicola	MH827035	SH1082575.09FU	Ascomycota	Dothideomycetes	Pleosporales	plant_pathogen	12	0	0	0	0	14	10	11	16	20	25	0	21	190	0	0	0	0	19	0	0	19	34	30	0	0	0	7	0	0	0	0	0	19	0	5	228	0	120	3
ASV01438	95	260	Alternaria_prunicola	MH827035	SH1082575.09FU	Ascomycota	Dothideomycetes	Pleosporales	plant_pathogen	0	0	0	0	0	21	10	19	9	15	13	0	12	172	0	0	0	0	31	0	0	19	32	35	0	0	0	0	0	0	0	0	0	21	0	0	189	0	128	0
ASV01489	86.4	258	Alternaria_prunicola	MH827035	SH1082575.09FU	Ascomycota	Dothideomycetes	Pleosporales	plant_pathogen	0	1193	0	0	0	0	0	0	0	0	0	0	0	0	0	0	0	0	0	0	0	0	0	0	0	0	0	0	0	0	0	0	0	0	0	0	0	0	0	0
ASV01502	94.6	260	Alternaria_prunicola	MH827035	SH1082575.09FU	Ascomycota	Dothideomycetes	Pleosporales	plant_pathogen	0	118	45	163	0	0	0	0	0	0	0	0	0	0	128	72	26	0	0	0	0	0	0	0	68	70	22	0	0	0	0	0	0	0	0	0	0	0	0	0
ASV01503	95	260	Alternaria_prunicola	MH827035	SH1082575.09FU	Ascomycota	Dothideomycetes	Pleosporales	plant_pathogen	0	0	0	0	0	11	10	11	17	7	12	0	9	190	0	0	0	0	28	0	0	19	23	25	0	11	0	0	0	0	0	0	0	14	0	0	205	0	116	0
ASV01516	95	260	Alternaria_prunicola	MH827035	SH1082575.09FU	Ascomycota	Dothideomycetes	Pleosporales	plant_pathogen	0	127	0	197	0	0	0	0	0	0	0	0	0	0	191	108	20	0	0	0	0	0	0	0	64	78	38	0	0	0	0	0	0	0	0	0	0	0	0	0
ASV01520	95.4	260	Alternaria_prunicola	MH827035	SH1082575.09FU	Ascomycota	Dothideomycetes	Pleosporales	plant_pathogen	0	14	0	0	0	0	0	0	0	0	0	0	0	22	17	17	0	0	6	0	16	5	6	2	0	9	0	0	0	0	0	0	0	2	0	0	19	0	21	0
ASV01524	94.6	260	Alternaria_prunicola	MH827035	SH1082575.09FU	Ascomycota	Dothideomycetes	Pleosporales	plant_pathogen	0	135	32	117	0	0	0	0	0	0	0	0	0	0	164	78	56	0	0	0	0	0	0	0	56	34	22	0	0	0	0	0	0	0	0	0	0	0	0	0
ASV01537	94.2	260	Alternaria_prunicola	MH827035	SH1082575.09FU	Ascomycota	Dothideomycetes	Pleosporales	plant_pathogen	13	0	0	0	0	15	9	8	12	13	11	0	28	142	0	0	0	0	17	2	0	22	20	22	0	0	0	0	0	0	0	0	0	17	0	0	154	0	98	0
ASV01703	93.8	260	Alternaria_prunicola	MH827035	SH1082575.09FU	Ascomycota	Dothideomycetes	Pleosporales	plant_pathogen	13	0	0	0	0	24	16	7	6	15	9	0	28	117	0	0	0	0	10	0	0	15	26	24	0	0	0	0	0	0	0	0	0	12	0	0	139	0	75	0
ASV01825	94.6	260	Alternaria_prunicola	MH827035	SH1082575.09FU	Ascomycota	Dothideomycetes	Pleosporales	plant_pathogen	0	0	0	0	0	16	15	11	5	9	15	0	7	116	0	0	0	0	14	0	0	11	15	17	0	0	0	0	0	0	0	0	0	12	0	6	119	0	101	1
ASV01889	94.2	260	Alternaria_prunicola	MH827035	SH1082575.09FU	Ascomycota	Dothideomycetes	Pleosporales	plant_pathogen	6	0	0	0	0	6	4	5	0	9	10	0	0	93	0	0	0	0	8	0	0	20	8	18	0	0	0	0	0	0	0	0	0	13	0	5	144	0	80	0
ASV02110	93.5	260	Alternaria_prunicola	MH827035	SH1082575.09FU	Ascomycota	Dothideomycetes	Pleosporales	plant_pathogen	8	0	0	0	0	0	11	8	3	0	10	0	0	119	0	0	0	0	12	0	0	10	0	16	0	0	0	0	0	0	0	0	0	9	0	0	128	0	66	0
ASV02124	93.4	258	Alternaria_prunicola	MH827035	SH1082575.09FU	Ascomycota	Dothideomycetes	Pleosporales	plant_pathogen	0	75	18	69	0	0	0	0	0	0	0	0	0	0	111	52	29	0	0	0	0	0	0	0	22	44	6	0	0	0	0	0	0	0	0	0	0	0	0	0
ASV02216	94.2	260	Alternaria_prunicola	MH827035	SH1082575.09FU	Ascomycota	Dothideomycetes	Pleosporales	plant_pathogen	7	0	0	0	0	10	7	5	4	0	11	0	12	75	0	0	0	0	8	0	0	14	0	25	0	0	0	0	0	0	0	0	0	14	0	0	95	0	55	0
ASV02379	93.8	260	Alternaria_prunicola	MH827035	SH1082575.09FU	Ascomycota	Dothideomycetes	Pleosporales	plant_pathogen	4	0	0	0	0	0	10	2	6	0	7	0	0	84	0	0	0	0	19	5	0	12	0	17	0	0	0	0	0	0	0	0	0	15	0	0	107	0	58	0
ASV02435	87.6	258	Alternaria_prunicola	MH827035	SH1082575.09FU	Ascomycota	Dothideomycetes	Pleosporales	plant_pathogen	0	0	0	0	0	0	0	0	0	0	0	0	0	0	0	0	0	0	0	0	0	0	0	0	535	0	0	0	0	0	0	0	0	0	0	0	0	0	0	0
ASV02798	92.2	258	Alternaria_prunicola	MH827035	SH1082575.09FU	Ascomycota	Dothideomycetes	Pleosporales	plant_pathogen	0	64	7	24	0	0	0	0	0	0	0	0	0	0	27	13	0	0	0	0	0	0	0	0	0	0	0	0	0	0	0	0	0	0	0	0	0	0	0	0
ASV02811	94.2	260	Alternaria_prunicola	MH827035	SH1082575.09FU	Ascomycota	Dothideomycetes	Pleosporales	plant_pathogen	2	0	0	0	0	4	0	3	4	1	0	0	8	52	0	0	0	0	6	0	0	6	6	9	0	0	0	0	0	5	0	0	0	4	0	0	67	0	37	0
ASV02853	95	260	Alternaria_prunicola	MH827035	SH1082575.09FU	Ascomycota	Dothideomycetes	Pleosporales	plant_pathogen	0	0	0	0	0	0	0	0	0	0	0	0	0	0	177	0	0	0	0	0	0	0	0	0	0	0	0	0	0	0	0	0	0	0	0	0	0	0	0	0
ASV02879	94.2	260	Alternaria_prunicola	MH827035	SH1082575.09FU	Ascomycota	Dothideomycetes	Pleosporales	plant_pathogen	9	0	0	0	0	0	0	3	8	0	3	0	0	41	0	0	0	0	5	0	0	9	10	9	0	0	0	0	0	0	0	0	0	18	0	0	53	0	36	0
ASV02983	93.5	260	Alternaria_prunicola	MH827035	SH1082575.09FU	Ascomycota	Dothideomycetes	Pleosporales	plant_pathogen	7	0	0	0	0	0	0	3	6	7	8	0	0	51	0	0	0	0	8	0	0	9	0	9	0	0	0	0	0	0	0	0	0	10	0	0	56	0	26	0
ASV03046	88.4	258	Alternaria_prunicola	MH827035	SH1082575.09FU	Ascomycota	Dothideomycetes	Pleosporales	plant_pathogen	0	0	0	0	0	0	0	0	0	0	0	0	0	0	360	0	0	0	0	0	0	0	0	0	0	0	0	0	0	0	0	0	0	0	0	0	0	0	0	0
ASV03206	92.2	258	Alternaria_prunicola	MH827035	SH1082575.09FU	Ascomycota	Dothideomycetes	Pleosporales	plant_pathogen	0	49	9	38	0	0	0	0	0	0	0	0	0	0	47	19	0	0	0	0	0	0	0	0	0	0	0	0	0	0	0	0	0	0	0	0	0	0	0	0
ASV03215	94.6	260	Alternaria_prunicola	MH827035	SH1082575.09FU	Ascomycota	Dothideomycetes	Pleosporales	plant_pathogen	6	0	0	0	0	4	8	0	0	0	5	0	11	37	0	0	0	0	3	0	0	4	2	11	0	0	0	0	0	0	0	0	0	0	0	0	44	0	33	0
ASV03280	94.6	260	Alternaria_prunicola	MH827035	SH1082575.09FU	Ascomycota	Dothideomycetes	Pleosporales	plant_pathogen	0	0	0	0	0	4	0	0	0	3	0	0	0	42	0	0	0	0	9	0	0	3	7	13	0	0	0	0	0	0	0	0	0	13	0	0	45	0	39	0
ASV03346	94.2	260	Alternaria_prunicola	MH827035	SH1082575.09FU	Ascomycota	Dothideomycetes	Pleosporales	plant_pathogen	0	48	9	60	0	0	0	0	0	0	0	0	0	0	47	30	0	0	0	0	0	0	0	0	20	0	0	0	0	0	0	0	0	0	0	0	0	0	0	0
ASV03386	91.8	257	Alternaria_prunicola	MH827035	SH1082575.09FU	Ascomycota	Dothideomycetes	Pleosporales	plant_pathogen	0	33	0	36	0	0	0	0	0	0	0	0	0	0	48	31	0	0	0	0	0	0	0	0	0	0	0	0	0	0	0	0	0	0	0	0	0	0	0	0
ASV03447	94.6	260	Alternaria_prunicola	MH827035	SH1082575.09FU	Ascomycota	Dothideomycetes	Pleosporales	plant_pathogen	0	0	0	0	0	4	2	5	5	0	2	0	3	34	0	0	0	0	6	0	0	5	0	5	0	0	0	0	0	0	0	0	0	4	0	0	43	0	41	0
ASV03554	93.8	260	Alternaria_prunicola	MH827035	SH1082575.09FU	Ascomycota	Dothideomycetes	Pleosporales	plant_pathogen	0	0	0	0	0	5	0	3	0	1	5	0	0	34	0	0	0	0	12	0	0	0	3	10	0	0	0	0	0	0	0	0	0	3	0	0	52	0	14	0
ASV03606	93.8	260	Alternaria_prunicola	MH827035	SH1082575.09FU	Ascomycota	Dothideomycetes	Pleosporales	plant_pathogen	2	0	0	0	0	5	2	2	1	7	5	0	4	32	0	0	0	0	7	1	0	3	0	11	0	0	0	0	0	0	0	0	0	4	0	0	43	0	17	0
ASV03853	94.2	260	Alternaria_prunicola	MH827035	SH1082575.09FU	Ascomycota	Dothideomycetes	Pleosporales	plant_pathogen	2	0	0	0	0	4	0	1	0	5	3	0	0	27	0	0	0	0	6	0	0	0	5	14	0	0	0	0	0	0	0	0	0	2	0	0	34	0	30	0
ASV03878	83.3	258	Alternaria_prunicola	MH827035	SH1082575.09FU	Ascomycota	Dothideomycetes	Pleosporales	plant_pathogen	0	0	0	0	0	0	0	0	0	0	0	0	0	0	0	0	0	0	0	0	0	0	0	0	0	0	0	0	0	0	0	0	0	0	0	0	0	0	0	0
ASV03882	93.8	260	Alternaria_prunicola	MH827035	SH1082575.09FU	Ascomycota	Dothideomycetes	Pleosporales	plant_pathogen	4	0	0	0	0	0	0	0	0	2	4	0	0	34	0	0	0	0	2	0	0	3	0	4	0	0	0	0	0	0	0	0	0	4	0	1	31	0	23	0
ASV03930	94.2	260	Alternaria_prunicola	MH827035	SH1082575.09FU	Ascomycota	Dothideomycetes	Pleosporales	plant_pathogen	0	0	0	0	0	5	7	1	0	9	0	0	2	35	0	0	0	0	3	2	0	4	7	2	0	0	0	0	0	0	0	0	0	7	0	0	23	0	22	0
ASV03946	91.9	258	Alternaria_prunicola	MH827035	SH1082575.09FU	Ascomycota	Dothideomycetes	Pleosporales	plant_pathogen	0	24	7	29	0	0	0	0	0	0	0	0	0	0	27	17	0	0	0	0	0	0	0	0	0	0	0	0	0	0	0	0	0	0	0	0	0	0	0	0
ASV04772	91.5	258	Alternaria_prunicola	MH827035	SH1082575.09FU	Ascomycota	Dothideomycetes	Pleosporales	plant_pathogen	0	0	0	0	0	0	0	0	0	0	0	0	0	0	0	0	0	0	0	0	0	0	0	0	0	0	0	0	0	0	0	0	0	0	0	0	0	0	0	0
ASV04794	93.5	260	Alternaria_prunicola	MH827035	SH1082575.09FU	Ascomycota	Dothideomycetes	Pleosporales	plant_pathogen	2	0	0	0	0	2	3	0	0	6	1	0	2	22	0	0	0	0	2	0	0	1	1	4	0	0	0	0	0	0	0	0	0	4	0	0	24	0	9	0
ASV04795	87.6	258	Alternaria_prunicola	MH827035	SH1082575.09FU	Ascomycota	Dothideomycetes	Pleosporales	plant_pathogen	0	146	0	0	0	0	0	0	0	0	0	0	0	0	0	0	0	0	0	0	0	0	0	0	0	0	0	0	0	0	0	0	0	0	0	0	0	0	0	0
ASV04878	87.2	258	Alternaria_prunicola	MH827035	SH1082575.09FU	Ascomycota	Dothideomycetes	Pleosporales	plant_pathogen	0	0	0	0	0	0	0	0	0	0	0	0	0	0	0	0	0	0	0	0	0	0	0	0	0	0	0	0	0	0	0	0	0	0	0	0	0	0	0	0
ASV04897	95.4	260	Alternaria_prunicola	MH827035	SH1082575.09FU	Ascomycota	Dothideomycetes	Pleosporales	plant_pathogen	0	0	0	0	0	0	0	0	0	0	0	0	0	0	0	0	0	0	0	0	0	0	0	0	0	0	0	0	0	0	0	0	0	0	0	0	0	0	0	0
ASV05181	89.2	260	Alternaria_prunicola	MH827035	SH1082575.09FU	Ascomycota	Dothideomycetes	Pleosporales	plant_pathogen	0	0	0	0	0	0	0	0	0	0	0	0	0	0	124	0	0	0	0	0	0	0	0	0	0	0	0	0	0	0	0	0	0	0	0	0	0	0	0	0
ASV05241	87.6	258	Alternaria_prunicola	MH827035	SH1082575.09FU	Ascomycota	Dothideomycetes	Pleosporales	plant_pathogen	0	0	0	0	0	0	0	0	0	0	0	0	0	0	0	0	0	0	0	0	0	0	0	0	0	0	0	0	0	0	0	0	0	0	0	0	0	0	0	0
ASV05265	94.2	260	Alternaria_prunicola	MH827035	SH1082575.09FU	Ascomycota	Dothideomycetes	Pleosporales	plant_pathogen	2	0	0	0	0	0	0	3	1	0	0	0	5	17	0	0	0	0	2	0	0	3	4	2	0	0	0	0	0	0	0	0	0	0	0	0	20	0	4	0
ASV05324	83.3	258	Alternaria_prunicola	MH827035	SH1082575.09FU	Ascomycota	Dothideomycetes	Pleosporales	plant_pathogen	0	0	0	0	0	0	0	0	0	0	0	0	0	0	0	0	0	0	0	0	0	0	0	0	0	0	0	0	0	0	0	0	0	0	0	0	0	0	0	0
ASV05594	94.6	260	Alternaria_prunicola	MH827035	SH1082575.09FU	Ascomycota	Dothideomycetes	Pleosporales	plant_pathogen	0	0	0	0	0	0	0	2	2	0	1	0	2	13	0	0	0	0	1	0	0	2	1	2	0	0	0	0	0	0	0	0	0	1	0	0	10	0	12	0
ASV05642	88.4	258	Alternaria_prunicola	MH827035	SH1082575.09FU	Ascomycota	Dothideomycetes	Pleosporales	plant_pathogen	0	0	0	0	0	0	0	0	0	0	0	0	0	0	0	0	0	0	0	0	0	0	0	0	102	0	0	0	0	0	0	0	0	0	0	0	0	0	0	0
ASV05849	89.6	260	Alternaria_prunicola	MH827035	SH1082575.09FU	Ascomycota	Dothideomycetes	Pleosporales	plant_pathogen	0	0	0	0	0	0	0	0	0	0	0	0	0	0	0	0	0	0	0	0	0	0	0	0	0	0	0	0	0	0	0	0	0	0	0	0	0	0	0	0
ASV05927	91.5	258	Alternaria_prunicola	MH827035	SH1082575.09FU	Ascomycota	Dothideomycetes	Pleosporales	plant_pathogen	0	0	0	0	0	0	0	0	0	0	0	0	0	0	0	0	0	0	0	0	0	0	0	0	0	0	0	0	0	0	0	0	0	0	0	0	0	0	0	0
ASV06027	93.1	260	Alternaria_prunicola	MH827035	SH1082575.09FU	Ascomycota	Dothideomycetes	Pleosporales	plant_pathogen	0	0	0	0	0	0	0	0	0	0	1	0	0	9	0	0	0	0	2	0	0	1	2	2	0	0	0	0	0	0	0	0	0	0	0	0	24	0	12	0
ASV06100	95.4	259	Alternaria_prunicola	MH827035	SH1082575.09FU	Ascomycota	Dothideomycetes	Pleosporales	plant_pathogen	36	0	0	0	0	0	0	0	0	0	0	0	0	0	0	0	0	0	0	0	0	0	0	0	0	0	0	0	0	0	0	0	0	0	0	0	0	0	0	0
ASV06290	95.4	259	Alternaria_prunicola	MH827035	SH1082575.09FU	Ascomycota	Dothideomycetes	Pleosporales	plant_pathogen	45	0	0	0	0	0	0	0	0	0	0	0	0	0	0	0	0	0	0	0	0	0	0	0	0	0	0	0	0	0	0	0	0	0	0	0	0	0	0	0
ASV06291	95.4	259	Alternaria_prunicola	MH827035	SH1082575.09FU	Ascomycota	Dothideomycetes	Pleosporales	plant_pathogen	44	0	0	0	0	0	0	0	0	0	0	0	0	0	0	0	0	0	0	0	0	0	0	0	0	0	0	0	0	0	0	0	0	0	0	0	0	0	0	0
ASV06364	95.4	259	Alternaria_prunicola	MH827035	SH1082575.09FU	Ascomycota	Dothideomycetes	Pleosporales	plant_pathogen	43	0	0	0	0	0	0	0	0	0	0	0	0	0	0	0	0	0	0	0	0	0	0	0	0	0	0	0	0	0	0	0	0	0	0	0	0	0	0	0
ASV06680	95	260	Alternaria_prunicola	MH827035	SH1082575.09FU	Ascomycota	Dothideomycetes	Pleosporales	plant_pathogen	0	0	0	0	0	0	0	0	0	0	0	0	0	0	0	0	0	0	0	0	0	0	0	0	0	0	0	0	0	0	0	0	0	0	0	0	0	68	0	0
ASV06717	93.1	260	Alternaria_prunicola	MH827035	SH1082575.09FU	Ascomycota	Dothideomycetes	Pleosporales	plant_pathogen	0	0	0	0	0	0	2	1	0	0	1	0	1	13	0	0	0	0	3	0	0	0	1	1	0	0	0	0	0	0	0	0	0	1	0	0	9	0	6	0
ASV06718	93.8	260	Alternaria_prunicola	MH827035	SH1082575.09FU	Ascomycota	Dothideomycetes	Pleosporales	plant_pathogen	0	0	0	0	0	0	0	0	0	0	1	0	0	8	0	0	0	0	4	0	0	1	0	1	0	0	0	0	0	0	0	0	0	2	0	0	14	0	7	0
ASV06859	95	260	Alternaria_prunicola	MH827035	SH1082575.09FU	Ascomycota	Dothideomycetes	Pleosporales	plant_pathogen	0	0	0	0	0	0	0	0	0	0	0	0	0	64	0	0	0	0	0	0	0	0	0	0	0	0	0	0	0	0	0	0	0	0	0	0	0	0	0	0
ASV06911	95.4	260	Alternaria_prunicola	MH827035	SH1082575.09FU	Ascomycota	Dothideomycetes	Pleosporales	plant_pathogen	0	0	0	0	0	0	0	0	0	0	0	0	0	0	0	0	0	0	0	0	0	0	0	0	0	0	0	0	0	0	0	0	0	0	0	0	0	63	0	0
ASV06930	95	260	Alternaria_prunicola	MH827035	SH1082575.09FU	Ascomycota	Dothideomycetes	Pleosporales	plant_pathogen	0	0	0	0	0	0	0	0	0	0	0	0	0	0	0	0	0	0	0	0	0	0	0	0	0	0	0	0	0	0	0	0	0	0	0	0	0	0	0	0
ASV07082	92.7	260	Alternaria_prunicola	MH827035	SH1082575.09FU	Ascomycota	Dothideomycetes	Pleosporales	plant_pathogen	0	0	0	0	0	0	0	0	0	0	0	0	0	0	0	0	0	0	0	0	0	0	0	0	0	0	0	0	0	0	0	0	0	0	0	0	0	0	0	0
ASV07179	95.4	260	Alternaria_prunicola	MH827035	SH1082575.09FU	Ascomycota	Dothideomycetes	Pleosporales	plant_pathogen	0	0	0	0	0	0	0	0	0	0	0	0	0	0	0	0	0	0	0	0	0	0	0	0	0	0	0	0	0	0	0	0	0	0	0	0	0	0	0	0
ASV07322	93.1	260	Alternaria_prunicola	MH827035	SH1082575.09FU	Ascomycota	Dothideomycetes	Pleosporales	plant_pathogen	0	0	0	0	0	0	0	0	0	0	0	0	0	0	0	0	0	0	0	0	0	0	0	0	0	0	0	0	0	0	0	0	0	0	0	0	0	0	0	0
ASV07381	93	257	Alternaria_prunicola	MH827035	SH1082575.09FU	Ascomycota	Dothideomycetes	Pleosporales	plant_pathogen	0	6	0	4	0	0	0	0	0	0	0	0	0	0	1	2	15	0	0	0	0	0	0	0	1	13	0	0	0	0	0	0	0	0	0	0	0	0	0	0
ASV07399	95.4	260	Alternaria_prunicola	MH827035	SH1082575.09FU	Ascomycota	Dothideomycetes	Pleosporales	plant_pathogen	0	0	0	0	0	0	0	0	0	0	0	0	0	0	0	0	0	0	0	0	0	0	0	0	0	0	0	0	0	0	0	0	0	0	0	0	0	53	0	0
ASV07471	95	260	Alternaria_prunicola	MH827035	SH1082575.09FU	Ascomycota	Dothideomycetes	Pleosporales	plant_pathogen	0	0	0	0	0	0	0	0	0	0	0	0	0	0	0	0	0	0	0	0	0	0	0	0	0	0	0	0	0	0	0	0	0	0	0	0	0	0	0	0
ASV07523	95	260	Alternaria_prunicola	MH827035	SH1082575.09FU	Ascomycota	Dothideomycetes	Pleosporales	plant_pathogen	0	0	0	0	0	0	0	0	0	0	0	0	0	0	0	0	0	0	0	0	0	0	0	0	0	0	0	0	0	0	0	0	0	0	0	0	0	0	0	0
ASV07593	91.9	258	Alternaria_prunicola	MH827035	SH1082575.09FU	Ascomycota	Dothideomycetes	Pleosporales	plant_pathogen	0	0	0	0	0	0	0	0	0	0	0	0	0	0	0	0	0	0	0	0	0	0	0	0	0	0	0	0	0	0	0	0	0	0	0	0	0	0	0	0
ASV07683	90.7	258	Alternaria_prunicola	MH827035	SH1082575.09FU	Ascomycota	Dothideomycetes	Pleosporales	plant_pathogen	0	0	0	0	0	0	0	0	0	0	0	0	0	0	0	0	0	0	0	0	0	0	0	0	48	0	0	0	0	0	0	0	0	0	0	0	0	0	0	0
ASV07731	95	259	Alternaria_prunicola	MH827035	SH1082575.09FU	Ascomycota	Dothideomycetes	Pleosporales	plant_pathogen	17	0	0	0	0	0	0	0	0	0	0	0	0	0	0	0	0	0	0	0	0	0	0	0	0	0	0	0	0	0	0	0	0	0	0	0	0	0	0	0
ASV07815	91.8	257	Alternaria_prunicola	MH827035	SH1082575.09FU	Ascomycota	Dothideomycetes	Pleosporales	plant_pathogen	0	0	0	0	0	0	0	0	0	0	0	0	0	0	0	0	0	0	0	0	0	0	0	0	0	0	0	0	0	0	0	0	0	0	0	0	0	0	0	0
ASV08127	91.5	258	Alternaria_prunicola	MH827035	SH1082575.09FU	Ascomycota	Dothideomycetes	Pleosporales	plant_pathogen	0	0	0	0	0	0	0	0	0	0	0	0	0	0	0	0	0	0	0	0	0	0	0	0	0	0	0	0	0	0	0	0	0	0	0	0	0	0	0	0
ASV08271	95	260	Alternaria_prunicola	MH827035	SH1082575.09FU	Ascomycota	Dothideomycetes	Pleosporales	plant_pathogen	0	0	0	0	0	0	0	0	0	0	0	0	0	0	0	0	0	0	0	0	0	0	0	0	0	0	0	0	0	0	0	0	0	0	0	0	0	0	0	0
ASV08289	93.8	260	Alternaria_prunicola	MH827035	SH1082575.09FU	Ascomycota	Dothideomycetes	Pleosporales	plant_pathogen	0	0	0	0	0	2	2	0	1	0	0	0	0	6	0	0	0	0	0	0	0	0	0	0	0	0	0	1	0	0	0	0	0	0	0	0	4	0	5	0
ASV08314	95	260	Alternaria_prunicola	MH827035	SH1082575.09FU	Ascomycota	Dothideomycetes	Pleosporales	plant_pathogen	0	0	0	0	0	0	0	0	0	0	0	0	0	0	0	0	0	0	0	0	0	0	0	0	0	0	0	0	0	0	0	0	0	0	0	0	39	0	0	0
ASV08365	94.6	260	Alternaria_prunicola	MH827035	SH1082575.09FU	Ascomycota	Dothideomycetes	Pleosporales	plant_pathogen	0	0	0	0	0	0	0	0	0	0	0	0	0	0	0	0	0	0	0	0	0	0	0	0	0	0	0	0	0	0	0	0	0	0	0	0	0	0	0	0
ASV08366	89.6	260	Alternaria_prunicola	MH827035	SH1082575.09FU	Ascomycota	Dothideomycetes	Pleosporales	plant_pathogen	0	0	0	0	0	0	0	0	0	0	0	0	0	0	0	0	0	0	0	0	0	0	0	0	0	0	0	0	0	0	0	0	0	0	0	0	0	0	0	0
ASV08554	95.4	260	Alternaria_prunicola	MH827035	SH1082575.09FU	Ascomycota	Dothideomycetes	Pleosporales	plant_pathogen	0	0	0	0	0	0	0	0	0	0	0	0	0	0	0	0	0	0	0	0	0	0	0	0	0	0	0	0	0	0	0	0	0	0	0	0	0	36	0	0
ASV08566	93.8	258	Alternaria_prunicola	MH827035	SH1082575.09FU	Ascomycota	Dothideomycetes	Pleosporales	plant_pathogen	0	0	0	0	0	0	0	0	0	0	0	0	0	0	0	0	0	0	0	0	0	0	0	0	0	0	0	0	0	0	0	0	0	0	0	0	0	0	0	0
ASV08608	95	260	Alternaria_prunicola	MH827035	SH1082575.09FU	Ascomycota	Dothideomycetes	Pleosporales	plant_pathogen	0	0	0	0	0	0	0	0	0	0	0	0	0	0	0	0	0	0	0	0	0	0	0	0	0	0	0	0	0	0	0	0	0	0	0	0	0	0	0	0
ASV08690	95	260	Alternaria_prunicola	MH827035	SH1082575.09FU	Ascomycota	Dothideomycetes	Pleosporales	plant_pathogen	0	0	0	0	0	0	0	0	0	0	0	0	0	0	0	0	0	0	0	0	0	0	0	0	0	0	0	0	0	0	0	0	0	0	0	0	0	0	0	0
ASV08709	93.8	260	Alternaria_prunicola	MH827035	SH1082575.09FU	Ascomycota	Dothideomycetes	Pleosporales	plant_pathogen	0	0	0	0	0	0	0	0	0	0	0	0	0	0	0	34	0	0	0	0	0	0	0	0	0	0	0	0	0	0	0	0	0	0	0	0	0	0	0	0
ASV09116	95	260	Alternaria_prunicola	MH827035	SH1082575.09FU	Ascomycota	Dothideomycetes	Pleosporales	plant_pathogen	0	0	0	0	0	0	0	0	0	0	0	0	0	0	0	0	0	0	0	0	0	0	0	0	0	0	0	0	0	0	0	0	0	0	0	0	0	0	0	0
ASV09382	91.1	258	Alternaria_prunicola	MH827035	SH1082575.09FU	Ascomycota	Dothideomycetes	Pleosporales	plant_pathogen	0	0	0	0	0	0	0	0	0	0	0	0	0	0	0	0	0	0	0	0	0	0	0	0	0	0	0	0	0	0	0	0	0	0	0	0	0	0	0	0
ASV09736	95.8	260	Alternaria_prunicola	MH827035	SH1082575.09FU	Ascomycota	Dothideomycetes	Pleosporales	plant_pathogen	0	0	0	0	0	0	0	0	0	0	0	0	0	0	0	0	0	0	0	0	0	0	0	0	0	0	0	0	0	0	0	0	0	0	0	0	0	24	0	0
ASV09819	94.6	259	Alternaria_prunicola	MH827035	SH1082575.09FU	Ascomycota	Dothideomycetes	Pleosporales	plant_pathogen	13	0	0	0	0	0	0	0	0	0	0	0	0	0	0	0	0	0	0	0	0	0	0	0	0	0	0	0	0	0	0	0	0	0	0	0	0	0	0	0
ASV09976	93.8	257	Alternaria_prunicola	MH827035	SH1082575.09FU	Ascomycota	Dothideomycetes	Pleosporales	plant_pathogen	0	0	0	0	0	0	0	0	0	0	0	0	0	0	0	0	0	0	0	0	0	0	0	0	0	0	0	0	0	0	0	0	0	0	0	0	0	0	0	0
ASV10610	92.2	257	Alternaria_prunicola	MH827035	SH1082575.09FU	Ascomycota	Dothideomycetes	Pleosporales	plant_pathogen	0	0	0	0	0	0	0	0	0	0	0	0	0	0	0	0	0	0	0	0	0	0	0	0	17	0	0	0	0	0	0	0	0	0	0	0	0	0	0	0
ASV10840	91.9	260	Alternaria_prunicola	MH827035	SH1082575.09FU	Ascomycota	Dothideomycetes	Pleosporales	plant_pathogen	0	0	0	0	0	0	0	0	0	0	0	0	0	0	0	0	0	0	0	0	0	0	0	0	0	0	0	0	0	0	0	0	0	0	0	0	0	0	0	0
ASV11018	95.4	260	Alternaria_prunicola	MH827035	SH1082575.09FU	Ascomycota	Dothideomycetes	Pleosporales	plant_pathogen	0	0	0	0	0	0	0	0	0	0	0	0	0	0	0	0	0	0	0	0	0	0	0	0	0	0	0	0	0	0	0	0	0	0	0	0	0	0	0	0
ASV11483	94.6	259	Alternaria_prunicola	MH827035	SH1082575.09FU	Ascomycota	Dothideomycetes	Pleosporales	plant_pathogen	4	0	0	0	0	0	0	0	0	0	0	0	0	0	0	0	0	0	0	0	0	0	0	0	0	0	0	0	0	0	0	0	0	0	0	0	0	0	0	0
ASV11707	95	259	Alternaria_prunicola	MH827035	SH1082575.09FU	Ascomycota	Dothideomycetes	Pleosporales	plant_pathogen	5	0	0	0	0	0	0	0	0	0	0	0	0	0	0	0	0	0	0	0	0	0	0	0	0	0	0	0	0	0	0	0	0	0	0	0	0	0	0	0
ASV00619	99.6	232	Alternaria_rosae	JQ693639	SH4321377.09FU	Ascomycota	Dothideomycetes	Pleosporales	plant_pathogen	0	0	0	0	0	7	0	0	0	0	0	0	0	1	0	0	0	2	0	0	6	0	0	24	18	0	7	0	0	2	0	0	0	0	0	0	0	0	87	0
ASV01213	100	232	Alternaria_rosae	JQ693639	SH4321377.09FU	Ascomycota	Dothideomycetes	Pleosporales	plant_pathogen	0	0	0	0	0	4	0	0	0	0	5	0	0	0	0	0	0	0	0	0	4	0	0	0	0	0	0	0	0	0	0	0	0	0	0	0	0	0	31	0
ASV04692	99.6	232	Alternaria_rosae	JQ693639	SH4321377.09FU	Ascomycota	Dothideomycetes	Pleosporales	plant_pathogen	0	0	0	0	0	0	0	0	0	0	0	6	0	0	0	0	0	0	0	0	0	0	0	0	0	0	0	0	0	0	0	3	0	0	0	0	0	0	0	0
ASV06460	99.1	232	Alternaria_rosae	JQ693639	SH4321377.09FU	Ascomycota	Dothideomycetes	Pleosporales	plant_pathogen	0	0	0	0	0	0	0	0	0	0	0	0	0	0	0	0	0	0	0	0	0	0	0	0	0	0	4	0	0	0	0	0	0	0	0	0	0	0	0	0
ASV04376	98.7	229	Alternaria_sp	UDB0986394	SH1188699.09FU	Ascomycota	Dothideomycetes	Pleosporales	plant_pathogen	0	0	0	0	14	3	0	0	0	0	0	0	0	0	0	0	0	0	0	0	0	0	0	16	0	3	8	0	0	0	0	0	0	0	0	0	0	0	0	0
ASV07271	98.7	229	Alternaria_sp	UDB0986394	SH1188699.09FU	Ascomycota	Dothideomycetes	Pleosporales	plant_pathogen	0	0	0	0	0	0	0	0	0	0	0	0	0	0	0	0	0	0	0	0	0	0	0	0	0	0	0	0	0	0	0	0	0	0	0	0	0	0	0	0
ASV09376	99.5	219	Alternariaster_helianthi	MK968062	SH1298889.09FU	Ascomycota	Dothideomycetes	Pleosporales	plant_pathogen	0	0	0	0	0	0	0	0	0	0	0	0	0	0	0	0	0	0	0	0	0	0	0	0	0	0	0	0	0	0	0	0	0	0	0	0	0	0	0	0
ASV01710	99.5	219	Alternariaster_trigonosporus	KY674857	SH2081996.09FU	Ascomycota	Dothideomycetes	Pleosporales	plant_pathogen	0	0	0	0	0	0	0	0	0	0	0	0	0	0	0	0	0	0	0	0	1	0	0	0	0	0	0	0	0	0	0	0	0	0	0	0	0	0	0	0
ASV03164	100	219	Alternariaster_trigonosporus	KY674857	SH2081996.09FU	Ascomycota	Dothideomycetes	Pleosporales	plant_pathogen	0	0	0	0	0	0	0	0	0	0	0	0	0	0	0	0	0	0	0	0	0	0	0	0	0	0	0	0	0	0	0	0	0	0	0	0	0	0	0	0
ASV10145	99.1	219	Alternariaster_trigonosporus	KY674857	SH2081996.09FU	Ascomycota	Dothideomycetes	Pleosporales	plant_pathogen	0	0	0	0	0	0	0	0	0	0	0	0	0	0	0	0	0	0	0	0	0	0	0	0	0	0	0	0	0	0	0	0	0	0	0	0	0	0	0	0
ASV00525	99.1	228	Ampelomyces_quisqualis	GQ324121	SH0936630.09FU	Ascomycota	Dothideomycetes	Pleosporales	plant_pathogen	0	0	0	0	0	0	0	0	0	0	0	0	0	0	0	0	0	0	0	0	0	0	0	0	0	0	0	0	0	0	0	0	0	0	0	0	0	0	0	0
ASV00885	99.6	228	Ampelomyces_quisqualis	GQ324121	SH0936630.09FU	Ascomycota	Dothideomycetes	Pleosporales	plant_pathogen	0	0	0	0	0	0	0	0	0	0	0	0	0	0	0	0	0	0	0	0	0	0	0	0	0	0	0	0	0	0	0	0	0	0	0	0	0	0	0	0
ASV05137	98.2	228	Ampelomyces_quisqualis	GQ324121	SH0936630.09FU	Ascomycota	Dothideomycetes	Pleosporales	plant_pathogen	0	0	0	0	0	0	0	0	0	0	0	0	0	0	0	0	0	0	0	0	0	0	0	0	0	0	0	0	0	0	0	0	0	0	0	0	0	0	0	0
ASV06251	98.7	224	Ampelomyces_quisqualis	JN417758	SH0936634.09FU	Ascomycota	Dothideomycetes	Pleosporales	plant_pathogen	0	0	0	0	0	0	0	0	0	0	0	0	0	0	0	0	0	0	0	0	0	0	0	0	0	0	0	0	0	0	0	0	0	0	0	0	0	0	0	0
ASV07032	95.2	228	Ampelomyces_quisqualis	GQ324121	SH0936630.09FU	Ascomycota	Dothideomycetes	Pleosporales	plant_pathogen	0	0	0	0	0	0	0	0	0	0	0	0	0	0	0	0	0	0	0	0	0	0	0	0	0	0	0	0	0	0	0	0	0	0	0	0	0	0	0	0
ASV07489	96.9	228	Ampelomyces_quisqualis	GQ324121	SH0936630.09FU	Ascomycota	Dothideomycetes	Pleosporales	plant_pathogen	0	0	0	0	0	0	0	0	0	0	0	0	0	0	0	0	0	0	0	0	0	0	0	0	0	0	0	0	0	0	0	0	0	0	0	0	0	0	0	0
ASV07988	92.5	228	Ampelomyces_quisqualis	GQ324121	SH0936630.09FU	Ascomycota	Dothideomycetes	Pleosporales	plant_pathogen	0	0	0	0	0	0	0	0	0	0	0	0	0	0	0	0	0	0	0	0	0	0	0	0	0	0	0	0	0	0	0	0	0	0	0	0	0	0	0	0
ASV08471	98.2	228	Ampelomyces_quisqualis	GQ324121	SH0936630.09FU	Ascomycota	Dothideomycetes	Pleosporales	plant_pathogen	0	0	0	0	0	0	0	0	0	0	0	0	0	0	0	0	0	0	0	0	0	0	0	0	0	0	0	0	0	0	0	0	0	0	0	0	0	0	0	37
ASV10434	98.7	225	Ampelomyces_quisqualis	HM124925	SH0912610.09FU	Ascomycota	Dothideomycetes	Pleosporales	plant_pathogen	0	0	0	0	0	0	0	0	0	0	0	0	0	0	0	0	0	0	0	0	0	0	0	0	0	0	0	0	0	0	0	0	0	0	0	0	0	0	0	0
ASV10472	99.6	226	Ampelomyces_quisqualis	KM066092	SH0912622.09FU	Ascomycota	Dothideomycetes	Pleosporales	plant_pathogen	0	0	0	0	0	0	0	0	0	0	0	0	0	0	0	0	0	0	0	0	0	0	0	0	5	5	0	0	0	0	0	0	0	0	0	0	0	0	0	0
ASV10554	99.6	225	Ampelomyces_quisqualis	HM124925	SH0912610.09FU	Ascomycota	Dothideomycetes	Pleosporales	plant_pathogen	0	0	0	0	0	0	0	0	0	0	0	0	0	0	0	0	0	0	0	0	0	0	0	0	0	0	0	0	0	0	0	0	0	0	0	0	0	0	0	0
ASV10676	99.6	237	Anthostoma_gastrinum	KC774584	SH1110621.09FU	Ascomycota	Sordariomycetes	Xylariales	plant_pathogen	0	0	0	0	0	0	0	0	0	0	0	0	0	0	0	0	0	0	0	0	0	0	0	0	0	0	0	0	0	0	0	0	0	0	0	0	0	0	0	0
ASV02870	99.1	219	Apseudocercosporella_trigonotidis	GU269858	SH1712451.09FU	Ascomycota	Dothideomycetes	Mycosphaerellales	plant_pathogen	0	0	0	0	0	0	0	0	0	0	0	0	0	0	0	0	0	0	0	0	0	0	0	0	0	0	0	0	0	0	0	0	0	0	0	0	0	0	0	0
ASV05079	99.5	219	Apseudocercosporella_trigonotidis	GU269858	SH1712451.09FU	Ascomycota	Dothideomycetes	Mycosphaerellales	plant_pathogen	0	0	0	0	0	0	0	0	0	0	0	0	0	0	0	0	0	0	0	0	0	0	0	0	0	0	0	0	0	0	0	0	0	0	0	0	0	0	3	0
ASV00031	99.6	229	Ascochyta_herbicola	MH656752	SH0962513.09FU	Ascomycota	Dothideomycetes	Pleosporales	plant_pathogen	20	35	9	35	157	32	15	53	142	44	56	0	35	3565	423	279	1232	162	394	37	294	34	32	25	155	150	200	17	96	101	57	0	94	1596	941	23	3477	1	124	19
ASV00051	99.1	229	Ascochyta_herbicola	MH656752	SH0962513.09FU	Ascomycota	Dothideomycetes	Pleosporales	plant_pathogen	9	0	0	17	34	24	22	75	8	58	18	0	42	2540	122	38	130	73	23	30	134	0	21	10	47	9	46	13	17	16	13	0	19	0	269	19	0	0	176	16
ASV00130	99.6	229	Ascochyta_herbicola	MH656752	SH0962513.09FU	Ascomycota	Dothideomycetes	Pleosporales	plant_pathogen	0	0	0	5	25	12	0	40	6	12	9	0	15	770	43	13	33	59	11	9	81	0	2	0	16	0	19	4	6	12	4	0	8	0	180	0	0	0	51	3
ASV00262	99.1	229	Ascochyta_herbicola	MH656752	SH0962513.09FU	Ascomycota	Dothideomycetes	Pleosporales	plant_pathogen	4	0	5	12	46	1	0	5	2	8	5	0	5	465	48	0	25	75	0	0	37	0	8	0	6	13	34	1	5	0	10	0	0	11	522	32	0	0	2	6
ASV00342	99.6	229	Ascochyta_herbicola	MH656752	SH0962513.09FU	Ascomycota	Dothideomycetes	Pleosporales	plant_pathogen	0	0	0	0	0	0	0	0	0	0	0	120	0	0	0	0	0	0	0	0	0	0	0	0	0	0	0	0	0	0	0	231	0	0	0	0	0	7547	0	0
ASV00521	99.1	229	Ascochyta_herbicola	MH656752	SH0962513.09FU	Ascomycota	Dothideomycetes	Pleosporales	plant_pathogen	0	0	0	25	14	6	0	5	4	2	2	0	12	562	0	0	240	0	0	6	17	0	3	3	0	7	10	10	0	0	0	0	0	0	0	10	0	0	166	0
ASV00547	99.6	229	Ascochyta_herbicola	MH656752	SH0962513.09FU	Ascomycota	Dothideomycetes	Pleosporales	plant_pathogen	1	0	2	0	24	2	0	2	0	4	0	0	0	174	15	0	0	66	0	0	24	0	3	0	7	0	11	0	0	0	5	0	0	0	300	7	0	0	0	0
ASV00604	98.7	230	Ascochyta_herbicola	MH656752	SH0962513.09FU	Ascomycota	Dothideomycetes	Pleosporales	plant_pathogen	0	0	0	0	0	0	0	0	0	0	0	0	0	0	0	0	0	0	0	0	0	0	0	0	0	0	0	0	9	0	3	0	0	0	24	0	0	0	0	0
ASV00606	100	229	Ascochyta_herbicola	MH656752	SH0962513.09FU	Ascomycota	Dothideomycetes	Pleosporales	plant_pathogen	0	0	0	0	0	0	0	0	0	0	0	62	0	0	0	0	0	0	0	0	0	0	0	0	0	0	0	0	0	0	0	90	0	0	0	0	0	3802	0	0
ASV00620	99.1	229	Ascochyta_herbicola	MH656752	SH0962513.09FU	Ascomycota	Dothideomycetes	Pleosporales	plant_pathogen	0	0	0	0	0	13	12	17	52	14	0	0	13	1101	0	0	0	0	127	15	0	15	10	8	0	0	0	9	0	33	0	0	0	541	0	5	1112	0	34	9
ASV00974	99.1	230	Ascochyta_herbicola	MH656752	SH0962513.09FU	Ascomycota	Dothideomycetes	Pleosporales	plant_pathogen	0	0	0	0	0	0	0	0	0	0	0	0	0	0	0	0	0	0	0	0	0	0	0	0	0	0	0	0	4	0	0	0	0	0	11	0	0	0	0	0
ASV00992	99.6	229	Ascochyta_herbicola	MH656752	SH0962513.09FU	Ascomycota	Dothideomycetes	Pleosporales	plant_pathogen	0	0	0	0	10	0	0	0	0	3	0	0	0	156	0	0	84	0	0	0	5	0	4	4	0	0	7	0	0	0	0	0	0	0	0	0	0	0	52	0
ASV01554	99.1	230	Ascochyta_herbicola	MH656752	SH0962513.09FU	Ascomycota	Dothideomycetes	Pleosporales	plant_pathogen	0	0	0	0	0	0	0	0	0	0	0	0	0	0	0	0	0	0	0	0	0	0	0	0	0	0	0	0	0	0	0	0	0	0	0	0	0	0	0	0
ASV01969	98.7	230	Ascochyta_herbicola	MH656752	SH0962513.09FU	Ascomycota	Dothideomycetes	Pleosporales	plant_pathogen	0	0	0	0	0	0	0	0	0	0	0	0	0	0	0	0	0	0	0	0	0	0	0	0	0	0	0	0	0	0	0	0	0	0	0	0	0	0	0	0
ASV01984	98.7	229	Ascochyta_herbicola	MH656752	SH0962513.09FU	Ascomycota	Dothideomycetes	Pleosporales	plant_pathogen	0	0	0	0	0	0	0	14	0	12	6	0	0	399	0	0	0	0	5	5	0	0	14	0	0	0	0	0	0	0	0	0	0	0	0	0	0	0	28	0
ASV03715	99.1	229	Ascochyta_herbicola	MH656752	SH0962513.09FU	Ascomycota	Dothideomycetes	Pleosporales	plant_pathogen	0	0	0	0	0	0	0	0	0	0	0	76	0	0	0	0	0	0	0	0	0	0	0	0	0	0	0	0	0	0	0	36	0	0	0	0	0	0	0	0
ASV03973	99.1	229	Ascochyta_herbicola	MH656752	SH0962513.09FU	Ascomycota	Dothideomycetes	Pleosporales	plant_pathogen	0	0	0	0	0	0	0	0	0	0	0	0	0	74	0	0	0	0	9	0	0	0	0	0	0	0	0	0	0	0	0	0	0	42	0	0	65	0	4	0
ASV03991	98.7	229	Ascochyta_herbicola	MH656752	SH0962513.09FU	Ascomycota	Dothideomycetes	Pleosporales	plant_pathogen	0	0	0	0	0	0	0	0	0	0	0	0	0	0	0	0	0	0	0	0	0	0	0	0	0	0	0	0	0	0	0	0	0	0	0	0	0	0	0	0
ASV04155	98.7	229	Ascochyta_herbicola	MH656752	SH0962513.09FU	Ascomycota	Dothideomycetes	Pleosporales	plant_pathogen	0	0	0	0	0	0	0	1	0	0	0	0	0	68	0	0	0	0	5	0	0	0	0	0	0	0	0	0	0	0	0	0	0	29	0	0	55	0	1	0
ASV05043	99.6	229	Ascochyta_herbicola	MH656752	SH0962513.09FU	Ascomycota	Dothideomycetes	Pleosporales	plant_pathogen	0	0	0	0	0	0	0	0	0	0	0	51	0	0	0	0	0	0	0	0	0	0	0	0	0	0	0	0	0	0	0	19	0	0	0	0	0	0	0	0
ASV05366	98.7	229	Ascochyta_herbicola	MH656752	SH0962513.09FU	Ascomycota	Dothideomycetes	Pleosporales	plant_pathogen	0	0	0	0	0	0	0	0	0	0	0	0	0	0	0	0	0	0	0	0	0	0	0	0	0	0	0	0	0	0	0	0	0	0	0	0	0	0	0	0
ASV07388	98.7	229	Ascochyta_herbicola	MH656752	SH0962513.09FU	Ascomycota	Dothideomycetes	Pleosporales	plant_pathogen	0	0	0	0	0	0	0	0	0	0	0	0	0	53	0	0	0	0	0	0	0	0	0	0	0	0	0	0	0	0	0	0	0	0	0	0	0	0	0	0
ASV07749	98.7	229	Ascochyta_herbicola	MH656752	SH0962513.09FU	Ascomycota	Dothideomycetes	Pleosporales	plant_pathogen	0	0	0	0	0	0	0	0	0	0	0	0	0	0	0	0	0	0	0	0	0	0	0	0	0	0	0	0	0	0	0	0	0	0	0	0	47	0	0	0
ASV08067	99.1	229	Ascochyta_herbicola	MH656752	SH0962513.09FU	Ascomycota	Dothideomycetes	Pleosporales	plant_pathogen	0	0	0	0	0	0	0	0	0	0	0	0	0	11	0	0	0	0	1	0	0	0	0	0	0	0	0	0	0	0	0	0	0	1	0	0	19	0	2	0
ASV08198	99.1	229	Ascochyta_herbicola	MH656752	SH0962513.09FU	Ascomycota	Dothideomycetes	Pleosporales	plant_pathogen	0	0	0	0	0	0	0	0	0	0	0	0	0	0	0	0	0	0	0	0	0	0	0	0	0	0	0	0	0	0	0	0	0	0	0	0	0	0	0	0
ASV08780	98.7	229	Ascochyta_herbicola	MH656752	SH0962513.09FU	Ascomycota	Dothideomycetes	Pleosporales	plant_pathogen	0	0	0	0	0	0	0	0	0	0	0	0	0	0	0	0	0	0	0	0	0	0	0	0	0	0	0	0	0	0	0	0	0	0	0	0	0	0	0	0
ASV09540	95.6	229	Ascochyta_herbicola	MH656752	SH0962513.09FU	Ascomycota	Dothideomycetes	Pleosporales	plant_pathogen	0	0	0	0	0	0	0	0	0	0	0	0	0	0	0	0	0	0	0	0	0	0	0	0	0	0	0	0	0	0	0	0	0	0	0	0	0	0	0	0
ASV09744	98.7	229	Ascochyta_herbicola	MH656752	SH0962513.09FU	Ascomycota	Dothideomycetes	Pleosporales	plant_pathogen	0	0	0	0	0	0	0	0	0	0	0	0	0	0	0	0	0	0	0	0	0	0	0	0	0	0	0	0	0	0	0	0	0	0	0	0	0	0	0	0
ASV11052	98.7	229	Ascochyta_herbicola	MH656752	SH0962513.09FU	Ascomycota	Dothideomycetes	Pleosporales	plant_pathogen	0	0	0	0	0	0	0	0	0	0	0	0	0	0	0	0	0	0	0	0	0	0	0	0	0	0	0	0	0	0	0	0	0	0	0	0	0	0	0	0
ASV02698	99.6	228	Ascochyta_medicaginicola_var._macrospora	GU237749	SH1532318.09FU	Ascomycota	Dothideomycetes	Pleosporales	plant_pathogen	0	0	0	0	0	0	0	0	0	0	0	0	0	0	0	0	0	0	0	0	0	0	0	0	0	0	0	0	0	0	0	0	0	0	0	0	0	0	0	0
ASV09694	97.8	228	Ascochyta_medicaginicola_var._macrospora	GU237749	SH1532318.09FU	Ascomycota	Dothideomycetes	Pleosporales	plant_pathogen	0	0	0	0	0	0	0	0	0	0	0	0	0	0	0	0	0	0	0	0	0	0	0	0	0	0	0	0	0	0	0	0	0	0	0	0	0	0	0	0
ASV03672	99.6	230	Ascochyta_versabilis	GU237909	SH2738050.09FU	Ascomycota	Dothideomycetes	Pleosporales	plant_pathogen	0	0	0	0	0	0	0	0	0	0	0	0	0	0	0	0	0	0	0	0	0	0	0	0	0	0	0	0	0	0	0	0	0	0	0	0	0	0	0	0
ASV02678	99.2	252	Bipolaris_eleusines	AF081451	SH2164983.09FU	Ascomycota	Dothideomycetes	Pleosporales	plant_pathogen	0	0	0	0	0	0	0	0	0	0	0	0	4	0	0	0	0	0	0	0	3	0	0	0	0	0	0	0	0	0	0	0	0	0	0	0	0	0	0	0
ASV04195	99.6	252	Bipolaris_eleusines	AF081451	SH2164983.09FU	Ascomycota	Dothideomycetes	Pleosporales	plant_pathogen	0	0	0	0	0	0	0	0	0	0	0	0	0	0	0	0	0	0	0	0	2	0	0	0	0	0	0	0	0	0	0	0	0	0	0	0	0	0	0	0
ASV00573	99.5	222	Blumeria_graminis	AJ313138	SH0945505.09FU	Ascomycota	Leotiomycetes	Erysiphales	plant_pathogen	0	0	0	0	0	0	0	0	0	0	0	0	0	0	0	0	0	0	0	0	0	0	0	0	0	0	0	0	0	0	0	0	0	0	0	0	0	0	0	0
ASV00656	99.5	221	Blumeria_graminis	AB273553	SH0945509.09FU	Ascomycota	Leotiomycetes	Erysiphales	plant_pathogen	0	0	0	0	0	0	0	0	0	0	0	0	0	0	0	0	0	0	0	0	0	0	0	0	0	0	0	0	0	0	0	0	0	0	0	0	0	0	0	0
ASV00959	100	222	Blumeria_graminis	AJ313138	SH0945505.09FU	Ascomycota	Leotiomycetes	Erysiphales	plant_pathogen	0	0	0	0	0	0	0	0	0	0	0	0	0	0	0	0	0	0	0	0	0	0	0	0	0	0	0	0	0	0	0	0	0	0	0	0	0	0	0	0
ASV00998	100	221	Blumeria_graminis	AB273553	SH0945509.09FU	Ascomycota	Leotiomycetes	Erysiphales	plant_pathogen	0	0	0	0	0	0	0	0	0	0	0	0	0	0	0	0	0	0	0	0	0	0	0	0	0	0	0	0	0	0	0	0	0	0	0	0	0	0	0	0
ASV02772	97.8	224	Blumeria_graminis	AB273565	SH0945501.09FU	Ascomycota	Leotiomycetes	Erysiphales	plant_pathogen	0	0	0	0	0	0	0	0	0	0	0	0	0	0	0	0	0	0	0	0	0	0	0	0	0	0	0	0	0	0	0	0	0	0	0	0	0	0	0	0
ASV05073	99.1	222	Blumeria_graminis	AJ313138	SH0945505.09FU	Ascomycota	Leotiomycetes	Erysiphales	plant_pathogen	0	0	0	0	0	0	0	0	0	0	0	0	0	0	0	0	0	0	0	0	0	0	0	0	0	0	0	0	0	0	0	0	0	0	0	0	0	0	0	0
ASV06097	99.5	222	Blumeria_graminis	AB273563	SH0945512.09FU	Ascomycota	Leotiomycetes	Erysiphales	plant_pathogen	0	0	0	0	0	0	0	0	0	0	0	0	0	0	0	0	0	0	0	0	0	0	0	0	0	0	0	0	0	0	0	0	0	0	0	0	0	0	0	0
ASV10328	99.5	222	Blumeriella_jaapii	KU366281	SH0945153.09FU	Ascomycota	Leotiomycetes	Helotiales	plant_pathogen	0	0	0	0	0	0	0	0	0	0	0	0	0	0	0	0	0	0	0	0	0	0	0	0	0	0	0	0	0	0	0	0	0	0	0	0	0	0	0	0
ASV00197	99.6	244	Botryosphaeria_auasmontanum	EU101303	SH1403317.09FU	Ascomycota	Dothideomycetes	Botryosphaeriales	plant_pathogen	0	0	0	0	0	0	0	0	0	0	0	0	0	0	0	0	0	0	0	0	926	0	0	0	0	0	0	0	0	0	0	0	1402	0	0	0	0	0	0	0
ASV00405	100	244	Botryosphaeria_auasmontanum	EU101303	SH1403317.09FU	Ascomycota	Dothideomycetes	Botryosphaeriales	plant_pathogen	0	0	0	0	0	0	0	0	0	0	0	0	0	0	0	0	0	0	0	0	551	0	0	0	0	0	0	0	0	0	0	0	737	0	0	0	0	0	0	0
ASV02194	99.2	244	Botryosphaeria_auasmontanum	EU101303	SH1403317.09FU	Ascomycota	Dothideomycetes	Botryosphaeriales	plant_pathogen	0	0	0	0	0	0	0	0	0	0	0	0	0	0	0	0	0	0	0	0	0	0	0	0	0	0	0	0	0	0	0	0	0	0	0	0	0	0	0	0
ASV00176	99.5	220	Botrytis_caroliniana	KC171350	SH0986633.09FU	Ascomycota	Leotiomycetes	Helotiales	plant_pathogen	1	41	0	4	26	50	6	10	0	0	11	0	0	0	0	0	0	0	0	0	136	29	0	0	17	4	26	0	3	0	0	0	6	0	7	0	0	0	0	4
ASV00393	100	220	Botrytis_caroliniana	KC171350	SH0986633.09FU	Ascomycota	Leotiomycetes	Helotiales	plant_pathogen	0	11	4	0	14	7	0	0	0	0	3	0	0	0	0	0	0	0	0	0	79	7	0	0	0	0	0	3	0	0	3	0	0	0	4	0	0	0	0	0
ASV02134	99.1	220	Botrytis_caroliniana	KC171350	SH0986633.09FU	Ascomycota	Leotiomycetes	Helotiales	plant_pathogen	0	8	0	0	0	0	0	0	0	0	0	0	0	0	0	0	0	0	0	0	0	0	0	3	0	0	5	0	0	0	0	0	0	0	0	0	0	0	0	0
ASV02691	99.1	220	Botrytis_caroliniana	KC171350	SH0986633.09FU	Ascomycota	Leotiomycetes	Helotiales	plant_pathogen	0	0	0	0	0	0	0	0	0	0	0	0	0	0	0	0	0	0	0	0	0	0	0	0	0	0	0	0	0	0	0	0	0	0	0	0	0	0	0	0
ASV02817	99.1	221	Botrytis_caroliniana	KC171350	SH0986633.09FU	Ascomycota	Leotiomycetes	Helotiales	plant_pathogen	0	0	0	0	0	0	0	0	0	0	0	0	0	0	0	0	0	0	0	0	0	0	0	0	0	0	0	0	0	0	0	0	0	0	0	0	0	0	0	0
ASV04577	99.1	220	Botrytis_caroliniana	KC171350	SH0986633.09FU	Ascomycota	Leotiomycetes	Helotiales	plant_pathogen	0	0	0	0	0	3	0	1	0	1	0	0	0	0	0	0	0	0	0	0	0	10	0	0	0	0	0	0	0	0	0	0	0	0	0	0	0	0	0	0
ASV05119	99.1	220	Botrytis_caroliniana	KC171350	SH0986633.09FU	Ascomycota	Leotiomycetes	Helotiales	plant_pathogen	0	0	0	0	0	0	0	0	0	0	0	0	0	0	0	0	0	0	0	0	0	0	0	0	0	0	0	0	0	0	0	0	0	0	0	0	0	0	0	0
ASV05609	99.1	220	Botrytis_caroliniana	KC171350	SH0986633.09FU	Ascomycota	Leotiomycetes	Helotiales	plant_pathogen	0	0	0	0	0	0	0	0	0	0	0	0	0	0	0	0	0	0	0	0	0	0	0	0	0	0	0	0	0	0	0	0	0	0	0	0	0	0	0	0
ASV05986	99.5	220	Botrytis_caroliniana	KC171350	SH0986633.09FU	Ascomycota	Leotiomycetes	Helotiales	plant_pathogen	0	0	0	0	0	0	0	0	0	0	0	36	0	0	0	0	0	0	0	0	1	0	0	0	0	0	0	0	0	0	0	0	0	0	0	0	0	0	0	0
ASV09783	98.6	220	Botrytis_caroliniana	KC171350	SH0986633.09FU	Ascomycota	Leotiomycetes	Helotiales	plant_pathogen	0	0	0	0	0	0	0	0	0	0	0	0	0	0	0	0	0	0	0	0	0	0	0	0	0	0	0	0	0	0	0	0	0	0	0	0	0	0	0	0
ASV10574	99.1	220	Botrytis_caroliniana	KC171350	SH0986633.09FU	Ascomycota	Leotiomycetes	Helotiales	plant_pathogen	0	0	0	0	0	0	0	0	0	0	0	0	0	0	0	0	0	0	0	0	0	0	0	0	0	0	0	0	0	0	0	0	0	0	0	0	0	0	0	0
ASV11672	98.2	220	Botrytis_caroliniana	KC171350	SH0986633.09FU	Ascomycota	Leotiomycetes	Helotiales	plant_pathogen	0	0	0	0	0	0	0	0	0	0	0	0	0	0	0	0	0	0	0	0	0	0	0	0	0	0	0	0	0	0	0	0	0	0	0	0	0	0	0	0
ASV10834	99.6	238	Breviappendix_rubi	KY523473	SH1019668.09FU	Ascomycota	Sordariomycetes	Diaporthales	plant_pathogen	0	0	0	0	0	0	0	0	0	0	0	0	0	0	0	0	0	0	0	0	0	0	0	0	0	0	0	0	0	0	0	0	0	0	0	0	0	0	0	0
ASV04142	96.4	221	Bryochiton_monascus	UDB01561061	SH1084533.09FU	Ascomycota	Dothideomycetes	Mycosphaerellales	plant_pathogen	0	0	0	0	0	0	0	0	0	0	0	0	0	0	0	0	0	0	0	0	0	0	0	0	0	0	0	0	0	0	0	0	0	0	0	0	0	0	0	0
ASV09414	96.8	221	Bryochiton_monascus	UDB01561061	SH1084533.09FU	Ascomycota	Dothideomycetes	Mycosphaerellales	plant_pathogen	0	0	0	0	0	0	0	0	0	0	0	0	0	0	0	0	0	0	0	0	0	0	0	0	0	0	0	0	0	0	0	0	6	0	0	0	0	0	0	0
ASV10849	99.6	231	Caliciopsis_beckhausii	KP144005	SH0949040.09FU	Ascomycota	Eurotiomycetes	Coryneliales	plant_pathogen	0	0	0	0	0	0	0	0	0	0	0	0	0	0	0	0	0	0	0	0	0	0	0	0	0	0	0	0	0	0	0	0	0	0	0	0	0	0	0	0
ASV01615	94	249	Castanediella_sp	UDB01640453	SH1094986.09FU	Ascomycota	Sordariomycetes	Xylariales	plant_pathogen	0	0	0	0	0	0	0	0	0	0	0	0	0	0	0	991	0	0	0	0	0	0	0	0	0	0	0	0	0	0	0	0	0	0	0	0	0	0	0	0
ASV04423	94	249	Castanediella_sp	UDB01640453	SH1094986.09FU	Ascomycota	Sordariomycetes	Xylariales	plant_pathogen	0	0	0	0	0	0	0	0	0	0	0	0	0	0	0	174	0	0	0	0	0	0	0	0	0	0	0	0	0	0	0	0	0	0	0	0	0	0	0	0
ASV04220	99.1	225	Catenulostroma_hermanusense	JF499833	SH1083944.09FU	Ascomycota	Dothideomycetes	Mycosphaerellales	plant_pathogen	0	0	0	0	0	0	0	0	26	0	0	0	0	0	0	0	0	0	0	0	0	0	0	0	0	0	0	0	0	0	0	0	0	0	0	0	0	0	13	0
ASV04261	97.8	226	Catenulostroma_hermanusense	JF499833	SH1083944.09FU	Ascomycota	Dothideomycetes	Mycosphaerellales	plant_pathogen	0	0	0	0	0	0	0	0	0	31	0	0	0	0	0	0	0	0	0	0	0	30	0	0	0	0	0	0	0	0	0	0	0	0	0	0	0	0	0	6
ASV06634	99.6	225	Catenulostroma_hermanusense	JF499833	SH1083944.09FU	Ascomycota	Dothideomycetes	Mycosphaerellales	plant_pathogen	0	0	0	0	0	0	0	0	4	1	0	0	0	0	0	0	0	0	0	0	0	0	0	0	0	0	0	0	0	0	0	0	0	0	3	0	0	0	0	0
ASV06858	99.6	225	Catenulostroma_hermanusense	JF499833	SH1083944.09FU	Ascomycota	Dothideomycetes	Mycosphaerellales	plant_pathogen	0	0	0	0	0	0	0	0	0	0	0	0	7	0	0	0	0	0	0	0	0	0	0	0	0	0	0	0	0	0	0	0	0	0	0	0	0	0	0	0
ASV07090	97.3	226	Catenulostroma_hermanusense	JF499833	SH1083944.09FU	Ascomycota	Dothideomycetes	Mycosphaerellales	plant_pathogen	0	0	0	0	0	0	0	0	0	0	0	0	0	0	0	0	0	0	0	0	0	0	0	0	0	0	0	0	0	0	0	0	0	0	0	0	0	0	0	0
ASV07503	98.2	226	Catenulostroma_hermanusense	JF499833	SH1083944.09FU	Ascomycota	Dothideomycetes	Mycosphaerellales	plant_pathogen	0	0	0	0	0	0	0	0	0	0	0	0	0	0	0	0	0	0	0	0	0	0	0	0	0	0	0	0	0	0	0	0	0	0	0	0	0	0	0	0
ASV09774	98.2	225	Catenulostroma_hermanusense	JF499833	SH1083944.09FU	Ascomycota	Dothideomycetes	Mycosphaerellales	plant_pathogen	0	0	0	0	0	0	0	0	0	0	0	0	0	0	0	0	0	0	0	0	0	0	0	0	0	0	0	0	0	0	0	0	0	0	0	0	0	0	0	0
ASV09996	97.8	226	Catenulostroma_hermanusense	JF499833	SH1083944.09FU	Ascomycota	Dothideomycetes	Mycosphaerellales	plant_pathogen	0	0	0	0	0	0	0	0	0	0	0	0	0	0	0	0	0	0	0	0	0	0	0	0	0	0	0	0	0	0	0	0	0	0	0	0	0	0	0	0
ASV10950	98.7	225	Catenulostroma_hermanusense	JF499833	SH1083944.09FU	Ascomycota	Dothideomycetes	Mycosphaerellales	plant_pathogen	0	0	0	0	0	0	0	0	0	0	0	0	0	0	0	0	0	0	0	0	0	0	0	0	0	0	0	0	0	0	0	0	0	0	0	0	0	0	0	0
ASV02620	95.2	227	Catenulostroma_protearum	GU214627	SH1083946.09FU	Ascomycota	Dothideomycetes	Mycosphaerellales	plant_pathogen	0	0	0	0	0	0	0	0	0	0	0	0	0	0	0	0	0	0	0	0	4	89	48	1	0	0	0	0	0	0	0	0	0	0	0	0	0	0	0	0
ASV04027	95.6	227	Catenulostroma_protearum	GU214627	SH1083946.09FU	Ascomycota	Dothideomycetes	Mycosphaerellales	plant_pathogen	0	0	0	0	0	0	0	0	0	0	0	0	0	0	0	0	0	0	0	0	0	38	21	0	0	0	0	0	0	0	0	0	0	0	0	0	0	0	0	0
ASV08023	96	226	Catenulostroma_sp	UDB01645182	SH1084455.09FU	Ascomycota	Dothideomycetes	Mycosphaerellales	plant_pathogen	0	0	0	0	0	0	0	0	0	0	0	0	0	0	0	0	0	0	0	0	0	0	0	0	0	0	0	0	0	0	0	0	0	0	0	0	0	0	0	0
ASV08514	93.4	227	Catenulostroma_sp	UDB01645185	SH1084292.09FU	Ascomycota	Dothideomycetes	Mycosphaerellales	plant_pathogen	0	0	0	0	0	0	0	0	0	0	0	0	0	0	0	0	0	0	0	0	0	0	0	0	0	0	0	0	0	0	0	0	0	0	0	0	0	0	0	0
ASV00839	88.3	256	Celerioriella_sp	UDB01646191	SH1298394.09FU	Ascomycota	Eurotiomycetes	Phaeomoniellales	plant_pathogen	0	0	0	0	0	0	0	0	51	0	0	0	0	0	4	0	0	5	0	0	0	0	0	0	0	0	0	54	782	259	15	0	0	0	0	0	0	0	0	0
ASV01402	88.7	256	Celerioriella_sp	UDB01646191	SH1298394.09FU	Ascomycota	Eurotiomycetes	Phaeomoniellales	plant_pathogen	0	0	0	0	0	0	0	0	13	0	0	0	0	0	0	0	0	2	0	0	0	0	0	0	0	0	0	15	404	61	12	0	0	0	0	0	0	0	0	0
ASV02122	88.3	256	Celerioriella_sp	UDB01646191	SH1298394.09FU	Ascomycota	Eurotiomycetes	Phaeomoniellales	plant_pathogen	0	0	0	0	0	0	0	0	0	0	0	0	0	0	0	0	0	0	0	0	0	0	0	0	0	0	0	0	0	0	0	587	0	0	0	0	0	0	0	0
ASV04172	86.7	256	Celerioriella_sp	UDB01646191	SH1298394.09FU	Ascomycota	Eurotiomycetes	Phaeomoniellales	plant_pathogen	0	0	0	0	0	0	0	0	40	0	0	0	0	0	0	0	0	0	0	0	0	0	0	0	0	0	0	18	0	135	0	0	0	0	0	0	0	0	0	0
ASV06591	87.5	256	Celerioriella_sp	UDB01646191	SH1298394.09FU	Ascomycota	Eurotiomycetes	Phaeomoniellales	plant_pathogen	0	0	0	0	0	0	0	0	13	0	0	0	0	0	0	0	0	0	0	0	0	0	0	0	0	0	0	10	0	42	0	0	0	0	0	0	0	0	0	0
ASV01329	97.5	237	Celosporium_sp	UDB01646228	SH1240380.09FU	Ascomycota	Dothideomycetes	Dothideales	plant_pathogen	0	0	0	0	0	0	0	0	4	11	4	0	27	0	5	0	0	0	0	0	0	0	0	0	0	0	0	3	14	0	3	0	6	0	7	0	0	0	0	6
ASV02195	97.9	237	Celosporium_sp	UDB01646228	SH1240380.09FU	Ascomycota	Dothideomycetes	Dothideales	plant_pathogen	0	0	0	0	0	0	0	0	0	0	3	0	16	0	0	0	4	0	0	0	0	0	0	0	0	0	0	0	7	0	0	0	0	0	4	0	0	0	0	0
ASV03601	97	237	Celosporium_sp	UDB01646228	SH1240380.09FU	Ascomycota	Dothideomycetes	Dothideales	plant_pathogen	0	0	0	0	0	0	0	0	0	0	10	0	57	0	0	0	0	0	0	0	0	6	0	0	0	0	0	7	0	0	0	0	0	6	0	4	0	0	0	0
ASV06856	97.5	237	Celosporium_sp	UDB01646228	SH1240380.09FU	Ascomycota	Dothideomycetes	Dothideales	plant_pathogen	0	0	0	0	0	0	0	0	0	0	0	27	0	0	0	0	0	0	0	0	0	0	0	0	0	0	0	0	0	0	0	0	0	0	0	0	0	0	0	0
ASV07127	97	237	Celosporium_sp	UDB01646228	SH1240380.09FU	Ascomycota	Dothideomycetes	Dothideales	plant_pathogen	0	0	0	0	0	0	0	0	0	0	0	0	0	0	0	0	0	0	0	0	0	0	0	0	0	0	0	0	0	0	0	0	0	0	0	0	0	0	0	0
ASV09629	98.3	237	Celosporium_sp	UDB01646228	SH1240380.09FU	Ascomycota	Dothideomycetes	Dothideales	plant_pathogen	0	0	0	0	0	0	0	0	0	0	0	0	0	0	0	0	0	0	0	0	0	0	0	0	0	0	0	0	0	0	0	0	0	0	0	0	0	0	0	0
ASV06315	99.3	296	Ceratobasidium_sp	UDB01689661	SH1134980.09FU	Basidiomycota	Agaricomycetes	Cantharellales	plant_pathogen	0	0	0	0	0	0	0	0	0	0	0	0	0	0	0	0	0	0	0	0	0	0	0	0	0	0	0	0	0	0	0	0	0	0	0	0	0	0	0	0
ASV06547	92.9	296	Ceratobasidium_sp	UDB01679472	SH1010050.09FU	Basidiomycota	Agaricomycetes	Cantharellales	plant_pathogen	0	0	0	0	0	0	0	0	0	0	0	0	0	0	0	0	0	0	0	0	0	0	0	0	0	0	0	0	0	0	0	0	0	0	0	0	0	0	0	0
[truncated: 3,862 more rows]
[truncated: 186 more columns]

## Sheet: Munka1
	Fungi;p	Ascomycota;c		Dothideomycetes;o		Dothideales;f		Saccotheciaceae;g		Aureobasidium;s		Aureobasidium	pullulans
[truncated: 13,532 more rows]
[truncated: 3 more columns]
